# Supplementary material for: Estimation of genetic parameters and detection of chromosomal regions affecting the major milk proteins and their post translational modifications in Danish Holstein and Danish Jersey cattle
Source: BMC Genet. 2016 Aug 2;17:114. doi: 10.1186/s12863-016-0421-2 (PMC4969662; doi:10.1186/s12863-016-0421-2)
Supplement: Additional file 3: Table S1. — Significant SNP markers (FDR < 0.10) for the major milk proteins and their post translational modified forms for Danish Holstein cattle. (TXT 2300 kb) [file 12863_2016_421_MOESM3_ESM.txt]

trait	b	SE	Tvalue	Pvalue	MinlogPvalue	qvalue	MAF	AnimVar	Evar	snp	rs_names	CHROM	DIST	SNP_GENE	wikigene_name	wikigene_description
Protein	0,0808317	0,0193799	4,170903874633	3,8401148349992e-05	4,41565578827289	0,0994590979036497	0,577	0,00087361423	0,062931955	BTB-00090441	rs43302298	2	27950681	522103	STK39	serine threonine kinase 39
Protein	-0,349351	0,0757136	-4,61411159950128	5,56865178881886e-06	5,25424993795914	0,0442920323118943	0,9838	0,0081666843	0,055158444	BOVINEHD0200012066	rs110795793	2	41568682	NA	NA	NA
Protein	0,0986506	0,0236459	4,17199599084831	3,82263214591716e-05	4,41763749237721	0,0994590979036497	0,8	0,0056198969	0,058236457	BTB-01737920	rs42854273	3	39360570	NA	NA	NA
Protein	-0,0902762	0,020151	-4,47998610490795	1,01567797281827e-05	4,99324396606451	0,0442920323118943	0,6459	0,0038845539	0,059455896	BOVINEHD0400028305	rs134473422	4	100959806	NA	NA	NA
Protein	-0,0883241	0,0201955	-4,37345448243421	1,62036885751085e-05	4,79038611228008	0,0572897613261536	0,6635	0,0057102392	0,057850715	BOVINEHD0400028439	rs137504750	4	101443215	NA	NA	NA
Protein	-0,123849	0,0290206	-4,26762368800094	2,55392182313484e-05	4,59279240084738	0,0770823438843034	0,8865	0,0030743588	0,060575575	BOVINEHD0500026670	rs109970058	5	93956886	NA	NA	NA
Protein	-0,132317	0,0317939	-4,16171026517665	3,99033891287199e-05	4,39899021665927	0,0998685521507041	0,9108	0,0050153108	0,058833466	BOVINEHD0500027840	rs109499401	5	97653383	537195	CREBL2	cAMP responsive element binding protein-like 2
Protein	-0,132317	0,0317939	-4,16171026517665	3,99033891287199e-05	4,39899021665927	0,0998685521507041	0,9108	0,0050153108	0,058833466	BOVINEHD0500027852	rs110376209	5	97704740	NA	NA	NA
Protein	-0,0983984	0,0219052	-4,49201102934463	9,62963881818147e-06	5,01639000178641	0,0442920323118943	0,7027	0,0071987432	0,056255711	BOVINEHD4100004812	rs110730259	6	44371486	100300713	NA	NA
Protein	-0,0983984	0,0219052	-4,49201102934463	9,62963881818147e-06	5,01639000178641	0,0442920323118943	0,7027	0,0071987432	0,056255711	BOVINEHD0600012121	rs109373254	6	44372550	100300713	NA	NA
Protein	-0,0948819	0,021962	-4,32027593115381	2,03888720951148e-05	4,69060679856794	0,0655335419813526	0,7014	0,0073014934	0,056419858	BOVINEHD0600012122	rs110578122	6	44374306	100300713	NA	NA
Protein	-0,0983984	0,0219052	-4,49201102934463	9,62963881818147e-06	5,01639000178641	0,0442920323118943	0,7027	0,0071987432	0,056255711	BOVINEHD0600012123	rs42611313	6	44375031	100300713	NA	NA
Protein	-0,0983984	0,0219052	-4,49201102934463	9,62963881818147e-06	5,01639000178641	0,0442920323118943	0,7027	0,0071987432	0,056255711	BOVINEHD0600012124	rs42611317	6	44376528	100300713	NA	NA
Protein	-0,0983984	0,0219052	-4,49201102934463	9,62963881818147e-06	5,01639000178641	0,0442920323118943	0,7027	0,0071987432	0,056255711	BOVINEHD4100004813	rs110773715	6	44377950	100300713	NA	NA
Protein	-0,0983984	0,0219052	-4,49201102934463	9,62963881818147e-06	5,01639000178641	0,0442920323118943	0,7027	0,0071987432	0,056255711	BOVINEHD0600012125	rs42611322	6	44378492	100300713	NA	NA
Protein	-0,0983984	0,0219052	-4,49201102934463	9,62963881818147e-06	5,01639000178641	0,0442920323118943	0,7027	0,0071987432	0,056255711	BOVINEHD4100004814	rs42611932	6	44385222	100300713	NA	NA
Protein	-0,0983984	0,0219052	-4,49201102934463	9,62963881818147e-06	5,01639000178641	0,0442920323118943	0,7027	0,0071987432	0,056255711	BOVINEHD0600012128	rs42611934	6	44386054	100300713	NA	NA
Protein	-0,0983984	0,0219052	-4,49201102934463	9,62963881818147e-06	5,01639000178641	0,0442920323118943	0,7027	0,0071987432	0,056255711	BOVINEHD0600012129	rs42611936	6	44387125	NA	NA	NA
Protein	-0,0983984	0,0219052	-4,49201102934463	9,62963881818147e-06	5,01639000178641	0,0442920323118943	0,7027	0,0071987432	0,056255711	BOVINEHD0600012131	rs42611947	6	44392466	NA	NA	NA
Protein	-0,0983984	0,0219052	-4,49201102934463	9,62963881818147e-06	5,01639000178641	0,0442920323118943	0,7027	0,0071987432	0,056255711	BOVINEHD0600012132	rs42611960	6	44394297	NA	NA	NA
Protein	-0,0983984	0,0219052	-4,49201102934463	9,62963881818147e-06	5,01639000178641	0,0442920323118943	0,7027	0,0071987432	0,056255711	BOVINEHD0600012134	rs133583418	6	44396879	NA	NA	NA
Protein	-0,0983984	0,0219052	-4,49201102934463	9,62963881818147e-06	5,01639000178641	0,0442920323118943	0,7027	0,0071987432	0,056255711	BOVINEHD0600012135	rs42611992	6	44398933	NA	NA	NA
Protein	-0,0983984	0,0219052	-4,49201102934463	9,62963881818147e-06	5,01639000178641	0,0442920323118943	0,7027	0,0071987432	0,056255711	BOVINEHD0600012136	rs42612004	6	44400170	NA	NA	NA
Protein	-0,0983984	0,0219052	-4,49201102934463	9,62963881818147e-06	5,01639000178641	0,0442920323118943	0,7027	0,0071987432	0,056255711	BOVINEHD4100004816	rs109094153	6	44401452	NA	NA	NA
Protein	-0,0983984	0,0219052	-4,49201102934463	9,62963881818147e-06	5,01639000178641	0,0442920323118943	0,7027	0,0071987432	0,056255711	BOVINEHD0600012137	rs42612020	6	44402657	NA	NA	NA
Protein	-0,0983984	0,0219052	-4,49201102934463	9,62963881818147e-06	5,01639000178641	0,0442920323118943	0,7027	0,0071987432	0,056255711	BOVINEHD0600012139	rs132678218	6	44404625	NA	NA	NA
Protein	-0,0983984	0,0219052	-4,49201102934463	9,62963881818147e-06	5,01639000178641	0,0442920323118943	0,7027	0,0071987432	0,056255711	BOVINEHD0600012140	rs110797829	6	44405658	NA	NA	NA
Protein	-0,0983984	0,0219052	-4,49201102934463	9,62963881818147e-06	5,01639000178641	0,0442920323118943	0,7027	0,0071987432	0,056255711	BOVINEHD0600012141	rs135712484	6	44406342	NA	NA	NA
Protein	-0,0983984	0,0219052	-4,49201102934463	9,62963881818147e-06	5,01639000178641	0,0442920323118943	0,7027	0,0071987432	0,056255711	BOVINEHD0600012142	rs136842213	6	44407525	NA	NA	NA
Protein	-0,0983984	0,0219052	-4,49201102934463	9,62963881818147e-06	5,01639000178641	0,0442920323118943	0,7027	0,0071987432	0,056255711	BOVINEHD4100004817	rs42605380	6	44409022	NA	NA	NA
Protein	-0,0983984	0,0219052	-4,49201102934463	9,62963881818147e-06	5,01639000178641	0,0442920323118943	0,7027	0,0071987432	0,056255711	BOVINEHD4100004819	rs42605356	6	44412547	NA	NA	NA
Protein	-0,0983984	0,0219052	-4,49201102934463	9,62963881818147e-06	5,01639000178641	0,0442920323118943	0,7027	0,0071987432	0,056255711	BOVINEHD0600012143	rs42605340	6	44414360	NA	NA	NA
Protein	-0,0983984	0,0219052	-4,49201102934463	9,62963881818147e-06	5,01639000178641	0,0442920323118943	0,7027	0,0071987432	0,056255711	BOVINEHD4100004820	rs110909656	6	44415627	NA	NA	NA
Protein	-0,0839767	0,0200268	-4,19321609043881	3,49762916962702e-05	4,45622623777384	0,0963386672076685	0,65	0,0087729913	0,055232721	BOVINEHD0600012965	rs135283840	6	47396300	767928	RBPJ	recombination signal binding protein for immunoglobulin kappa J region
Protein	-0,0831719	0,0189341	-4,39270416866923	1,49022418457507e-05	4,82674839279572	0,0530674192645832	0,5162	0,00861973	0,05507861	BOVINEHD0600012980	rs110181927	6	47465785	NA	NA	NA
Protein	0,0975901	0,0217365	4,48968785223012	9,72939089199169e-06	5,01191434786394	0,0442920323118943	0,7405	0,0027971852	0,06051353	BOVINEHD0800032852	rs43582720	8	109273372	NA	NA	NA
Protein	-0,117451	0,02529	-4,64416765519968	4,85746532022798e-06	5,31359029135348	0,0414546140356505	0,8203	0,0048843417	0,058225978	BOVINEHD0900001947	rs41628395	9	8303600	100337167	BAI3	brain-specific angiogenesis inhibitor 3
Protein	-0,117451	0,02529	-4,64416765519968	4,85746532022798e-06	5,31359029135348	0,0414546140356505	0,8203	0,0048843417	0,058225978	BTA-25295-NO-RS	rs41628395	9	8303600	100337167	BAI3	brain-specific angiogenesis inhibitor 3
Protein	-0,0839608	0,0199463	-4,20934208349418	3,26845288187289e-05	4,48565777145685	0,0940599930977308	0,6081	0,0070396174	0,056830959	BOVINEHD1000005543	rs110705074	10	16609550	NA	NA	NA
Protein	-0,210647	0,0472083	-4,46207552485474	1,09935474560778e-05	4,95886214451904	0,0442920323118943	0,9595	0,011008311	0,05278097	BOVINEHD1000020136	rs109872838	10	70290917	NA	NA	NA
Protein	-0,210647	0,0472083	-4,46207552485474	1,09935474560778e-05	4,95886214451904	0,0442920323118943	0,9595	0,011008311	0,05278097	BOVINEHD1000020138	rs132868758	10	70298545	NA	NA	NA
Protein	-0,215124	0,0496779	-4,33037628402167	1,95217191094111e-05	4,70948194041642	0,0633326505829347	0,9635	0,010232196	0,053686751	BOVINEHD1000020150	rs43642421	10	70324942	NA	NA	NA
Protein	-0,215525	0,0473827	-4,54860107169916	7,48186630860686e-06	5,12599005635608	0,0442920323118943	0,9595	0,010907439	0,052739423	BOVINEHD1000020156	rs43642378	10	70354488	NA	NA	NA
Protein	-0,215525	0,0473827	-4,54860107169916	7,48186630860686e-06	5,12599005635608	0,0442920323118943	0,9595	0,010907439	0,052739423	BOVINEHD1000020157	rs43642379	10	70355467	NA	NA	NA
Protein	-0,215525	0,0473827	-4,54860107169916	7,48186630860686e-06	5,12599005635608	0,0442920323118943	0,9595	0,010907439	0,052739423	BOVINEHD1000020159	rs43642374	10	70365183	NA	NA	NA
Protein	0,107523	0,0241262	4,45669023716955	1,12578081640401e-05	4,94854615610295	0,0445794793301538	0,8324	0,0041208642	0,059260722	BOVINEHD4100009349	rs109774354	12	10682284	515082	OLFM4	olfactomedin 4
Protein	0,0823405	0,0190153	4,33022355682003	1,95345646334559e-05	4,70919626344584	0,0633326505829347	0,5473	0,0096771374	0,0541958	BOVINEHD1300005888	rs110869983	13	20179139	NA	NA	NA
Protein	0,0823405	0,0190153	4,33022355682003	1,95345646334559e-05	4,70919626344584	0,0633326505829347	0,5473	0,0096771374	0,0541958	BOVINEHD1300005890	rs41680858	13	20184469	NA	NA	NA
Protein	-0,118276	0,01931	-6,12511651993786	2,46290012844996e-09	8,60855319861257	0,000177472038088412	0,6419	0,0060140724	0,054533147	BOVINEHD1400000188	rs134892687	14	1588879	532363	ARHGAP39	Rho GTPase activating protein 39
Protein	-0,118276	0,01931	-6,12511651993786	2,46290012844996e-09	8,60855319861257	0,000177472038088412	0,6419	0,0060140724	0,054533147	BOVINEHD1400000199	rs134839376	14	1638045	NA	NA	NA
Protein	-0,118545	0,0193648	-6,12167437825333	2,51139151884746e-09	8,6000855767254	0,000177472038088412	0,6392	0,0056946877	0,054844205	BOVINEHD1400000200	rs135973132	14	1640406	NA	NA	NA
Protein	-0,118276	0,01931	-6,12511651993786	2,46290012844996e-09	8,60855319861257	0,000177472038088412	0,6419	0,0060140724	0,054533147	ARS-BFGL-NGS-57820	rs109146371	14	1651311	NA	NA	NA
Protein	-0,117698	0,0194308	-6,05729048726764	3,61103923189457e-09	8,44236779318415	0,00017874066431601	0,6432	0,0057096505	0,054953138	BOVINEHD1400000204	rs137727465	14	1667797	282612	CYHR1	cysteine/histidine-rich 1
Protein	0,0965676	0,0189436	5,09763719673135	5,67274274851099e-07	6,24620691067738	0,0112316675865159	0,5365	0,0046200183	0,057736271	BOVINEHD4100010518	rs41603135	14	1672047	282612	CYHR1	cysteine/histidine-rich 1
Protein	0,0965676	0,0189436	5,09763719673135	5,67274274851099e-07	6,24620691067738	0,0112316675865159	0,5365	0,0046200183	0,057736271	BOVINEHD1400000205	rs133974877	14	1672913	282612	CYHR1	cysteine/histidine-rich 1
Protein	0,0958161	0,0190471	5,03048233064351	7,87549369654717e-07	6,10372221176495	0,0119511771451615	0,5351	0,0043920381	0,058071294	ARS-BFGL-NGS-34135	rs109968515	14	1675278	282612	CYHR1	cysteine/histidine-rich 1
Protein	-0,117698	0,0194308	-6,05729048726764	3,61103923189457e-09	8,44236779318415	0,00017874066431601	0,6432	0,0057096505	0,054953138	BOVINEHD1400000206	rs137472016	14	1679844	NA	NA	NA
Protein	0,0997478	0,0190273	5,24235177875999	2,76475347549152e-07	6,5583435873274	0,00684254367156347	0,5392	0,0039903914	0,058100383	ARS-BFGL-NGS-94706	rs17870736	14	1696470	NA	NA	NA
Protein	-0,118654	0,0194573	-6,09817395013697	2,86832767262638e-09	8,54237123714483	0,000177472038088412	0,6405	0,006229214	0,054380409	BOVINEHD1400000216	rs134432442	14	1736599	282703	CPSF1	cleavage and polyadenylation specific factor 1, 160kDa
Protein	-0,118654	0,0194573	-6,09817395013697	2,86832767262638e-09	8,54237123714483	0,000177472038088412	0,6405	0,006229214	0,054380409	ARS-BFGL-NGS-4939	rs109421300	14	1801116	282609	DGAT1	diacylglycerol O-acyltransferase 1
Protein	-0,105551	0,0188231	-5,60752479665942	4,20304301940968e-08	7,37643616483715	0,0017336992049329	0,6081	0,0046560143	0,05680409	BOVINEHD1400000262	rs135549651	14	1967325	100141215	SMPD5	sphingomyelin phosphodiesterase 5
Protein	-0,127237	0,0190326	-6,68521379107426	9,25740652789216e-11	10,0335106643312	2,29113405640109e-05	0,65	0,0063615954	0,053100011	BOVINEHD1400000275	rs133271979	14	2019390	510225	GRINA	glutamate receptor, ionotropic, N-methyl D-aspartate-associated protein 1 (glutamate binding)
Protein	-0,127237	0,0190326	-6,68521379107426	9,25740652789216e-11	10,0335106643312	2,29113405640109e-05	0,65	0,0063615954	0,053100011	BOVINEHD1400000281	rs137203218	14	2046297	NA	NA	NA
Protein	-0,10404	0,0190244	-5,46876642627363	8,69976734499318e-08	7,06049236142008	0,00239235868860784	0,6014	0,0071098768	0,054712336	BOVINEHD1400000282	rs136051530	14	2051225	NA	NA	NA
Protein	-0,104149	0,0190442	-5,46880415034499	8,69806372190268e-08	7,06057741502325	0,00239235868860784	0,6	0,0072480941	0,054582226	ARS-BFGL-NGS-107379	rs109350371	14	2054457	NA	NA	NA
Protein	-0,104149	0,0190442	-5,46880415034499	8,69806372190268e-08	7,06057741502325	0,00239235868860784	0,6	0,0072480941	0,054582226	BOVINEHD1400000283	rs137029843	14	2057629	786966	LOC786966	plectin-like
Protein	-0,104149	0,0190442	-5,46880415034499	8,69806372190268e-08	7,06057741502325	0,00239235868860784	0,6	0,0072480941	0,054582226	BOVINEHD1400000285	rs135219281	14	2066638	786966	LOC786966	plectin-like
Protein	-0,104149	0,0190442	-5,46880415034499	8,69806372190268e-08	7,06057741502325	0,00239235868860784	0,6	0,0072480941	0,054582226	BOVINEHD1400000286	rs132821515	14	2069181	786966	LOC786966	plectin-like
Protein	-0,104149	0,0190442	-5,46880415034499	8,69806372190268e-08	7,06057741502325	0,00239235868860784	0,6	0,0072480941	0,054582226	BOVINEHD1400000287	rs109662548	14	2076458	786966	LOC786966	plectin-like
Protein	-0,11148	0,0185039	-6,02467587913899	4,33553438878531e-09	8,36295736467057	0,000195092741263501	0,5216	0,0090845184	0,051852486	BOVINEHD1400000300	rs109342545	14	2147133	NA	NA	NA
Protein	0,096305	0,0209987	4,586236290818	6,31694098556041e-06	5,19949318037414	0,0442920323118943	0,7216	0,0071921876	0,056115382	BOVINEHD4100010523	rs110288957	14	2198215	100295316	SCRIB	scribbled planar cell polarity protein
Protein	-0,0876939	0,0191817	-4,57174807238149	6,74311909722202e-06	5,17113916973022	0,0442920323118943	0,6378	0,0084751892	0,05493764	BOVINEHD1400000324	rs137181538	14	2257386	NA	NA	NA
Protein	-0,0853061	0,0185841	-4,59027340576084	6,2028763080486e-06	5,2074068790426	0,0442920323118943	0,5581	0,008590815	0,054801279	BOVINEHD4100010539	rs110734215	14	2462143	NA	NA	NA
Protein	-0,0852654	0,0185639	-4,59307580842388	6,1248639139282e-06	5,21290355628369	0,0442920323118943	0,5635	0,0085503136	0,054834501	HAPMAP30374-BTC-002159	rs81112898	14	2468020	618397	RHPN1	rhophilin, Rho GTPase binding protein 1
Protein	0,0791959	0,0186579	4,24463096061186	2,81589436416147e-05	4,55038364140573	0,0839652202379579	0,5189	0,0064370934	0,057349738	HAPMAP30086-BTC-002066	rs81112854	14	2524432	NA	NA	NA
Protein	0,0779604	0,0185601	4,20042995457999	3,39327533726007e-05	4,46938089938783	0,0954557671352783	0,5122	0,0066350615	0,057226791	BOVINEHD4100010545	rs110858416	14	2530056	518201	NA	NA
Protein	0,0802985	0,0184952	4,34158592499676	1,86006469025047e-05	4,73047195141098	0,0633326505829347	0,5203	0,0069855417	0,056685789	BOVINEHD1400000397	rs109666608	14	2546847	NA	NA	NA
Protein	0,0809372	0,0186131	4,34839978294857	1,80612418611982e-05	4,74325239162365	0,0625176625274359	0,5392	0,0094081518	0,0544161	BOVINEHD1400000443	rs133518905	14	2758369	NA	NA	NA
Protein	-0,0839734	0,018823	-4,46121234659725	1,10355003192206e-05	4,95720797233911	0,0442920323118943	0,55	0,01137796	0,052447356	BOVINEHD1400000464	rs135873847	14	2883623	NA	NA	NA
Protein	-0,0839734	0,018823	-4,46121234659725	1,10355003192206e-05	4,95720797233911	0,0442920323118943	0,55	0,01137796	0,052447356	BOVINEHD1400000465	rs136629398	14	2885790	NA	NA	NA
Protein	-0,0839734	0,018823	-4,46121234659725	1,10355003192206e-05	4,95720797233911	0,0442920323118943	0,55	0,01137796	0,052447356	BOVINEHD1400000467	rs134312854	14	2898515	NA	NA	NA
Protein	-0,0839734	0,018823	-4,46121234659725	1,10355003192206e-05	4,95720797233911	0,0442920323118943	0,55	0,01137796	0,052447356	BOVINEHD1400000468	rs135477165	14	2901016	NA	NA	NA
Protein	-0,0839734	0,018823	-4,46121234659725	1,10355003192206e-05	4,95720797233911	0,0442920323118943	0,55	0,01137796	0,052447356	BOVINEHD1400000469	rs133112067	14	2902668	NA	NA	NA
Protein	-0,0839734	0,018823	-4,46121234659725	1,10355003192206e-05	4,95720797233911	0,0442920323118943	0,55	0,01137796	0,052447356	BOVINEHD1400000470	rs134841321	14	2904752	NA	NA	NA
Protein	-0,0839734	0,018823	-4,46121234659725	1,10355003192206e-05	4,95720797233911	0,0442920323118943	0,55	0,01137796	0,052447356	ARS-BFGL-NGS-18858	rs109558046	14	2909929	NA	NA	NA
Protein	-0,0839734	0,018823	-4,46121234659725	1,10355003192206e-05	4,95720797233911	0,0442920323118943	0,55	0,01137796	0,052447356	BOVINEHD1400000471	rs137620582	14	2910531	NA	NA	NA
Protein	-0,0793536	0,018475	-4,29518809201624	2,27049982405491e-05	4,64387852741727	0,0715835085929934	0,5486	0,0080966262	0,055711886	BOVINEHD1400000616	rs137309662	14	3371507	NA	NA	NA
Protein	-0,0954467	0,019609	-4,86749451782345	1,721102440272e-06	5,76419327963129	0,0212979542573899	0,5568	0,01036612	0,052724441	BOVINEHD1400000792	rs132788949	14	3895208	506270	PTK2	PTK2 protein tyrosine kinase 2
Protein	-0,0855766	0,0190996	-4,4805440951643	1,0131718249358e-05	4,99431689590976	0,0442920323118943	0,5392	0,0099858616	0,053684918	HAPMAP32970-BTC-064990	rs81157428	14	4043743	506270	PTK2	PTK2 protein tyrosine kinase 2
Protein	-0,0855766	0,0190996	-4,4805440951643	1,0131718249358e-05	4,99431689590976	0,0442920323118943	0,5392	0,0099858616	0,053684918	BOVINEHD1400000837	rs109044801	14	4047116	506270	PTK2	PTK2 protein tyrosine kinase 2
Protein	-0,0855766	0,0190996	-4,4805440951643	1,0131718249358e-05	4,99431689590976	0,0442920323118943	0,5392	0,0099858616	0,053684918	BOVINEHD4100010598	rs110115254	14	4049494	506270	PTK2	PTK2 protein tyrosine kinase 2
Protein	-0,0855766	0,0190996	-4,4805440951643	1,0131718249358e-05	4,99431689590976	0,0442920323118943	0,5392	0,0099858616	0,053684918	BOVINEHD1400000839	rs110959737	14	4056097	506270	PTK2	PTK2 protein tyrosine kinase 2
Protein	-0,0855766	0,0190996	-4,4805440951643	1,0131718249358e-05	4,99431689590976	0,0442920323118943	0,5392	0,0099858616	0,053684918	HAPMAP24986-BTC-065021	rs81157479	14	4068825	NA	NA	NA
Protein	-0,0781787	0,018582	-4,20722742438919	3,29766794692616e-05	4,4817930770353	0,0943521890775317	0,5243	0,01062168	0,053512948	BOVINEHD1400000868	rs110582230	14	4134973	404130	EIF2C2	eukaryotic translation initiation factor 2C, 2
Protein	-0,0891351	0,0188593	-4,72632070119252	3,33142856060575e-06	5,47736949533817	0,0311132798989222	0,5595	0,009163913	0,05405552	BOVINEHD1400000951	rs136178039	14	4357192	533451	TRAPPC9	trafficking protein particle complex 9
Protein	-0,0891351	0,0188593	-4,72632070119252	3,33142856060575e-06	5,47736949533817	0,0311132798989222	0,5595	0,009163913	0,05405552	BOVINEHD1400000954	rs136991708	14	4360346	533451	TRAPPC9	trafficking protein particle complex 9
Protein	-0,0891351	0,0188593	-4,72632070119252	3,33142856060575e-06	5,47736949533817	0,0311132798989222	0,5595	0,009163913	0,05405552	BOVINEHD1400000955	rs134650086	14	4361187	533451	TRAPPC9	trafficking protein particle complex 9
Protein	-0,0891351	0,0188593	-4,72632070119252	3,33142856060575e-06	5,47736949533817	0,0311132798989222	0,5595	0,009163913	0,05405552	BOVINEHD1400000958	rs135193806	14	4364109	533451	TRAPPC9	trafficking protein particle complex 9
Protein	-0,0891351	0,0188593	-4,72632070119252	3,33142856060575e-06	5,47736949533817	0,0311132798989222	0,5595	0,009163913	0,05405552	ARS-BFGL-NGS-100480	rs110017379	14	4364952	533451	TRAPPC9	trafficking protein particle complex 9
Protein	-0,0891351	0,0188593	-4,72632070119252	3,33142856060575e-06	5,47736949533817	0,0311132798989222	0,5595	0,009163913	0,05405552	BOVINEHD1400000959	rs136595973	14	4365736	533451	TRAPPC9	trafficking protein particle complex 9
Protein	-0,0891351	0,0188593	-4,72632070119252	3,33142856060575e-06	5,47736949533817	0,0311132798989222	0,5595	0,009163913	0,05405552	BOVINEHD1400000960	rs133583653	14	4366846	533451	TRAPPC9	trafficking protein particle complex 9
Protein	-0,0891351	0,0188593	-4,72632070119252	3,33142856060575e-06	5,47736949533817	0,0311132798989222	0,5595	0,009163913	0,05405552	BOVINEHD1400000961	rs137401621	14	4369830	533451	TRAPPC9	trafficking protein particle complex 9
Protein	-0,0879131	0,0194532	-4,51921020706105	8,5323929660912e-06	5,06892915098692	0,0442920323118943	0,6081	0,0093665972	0,054194355	BOVINEHD4100010661	rs109416137	14	4776669	NA	NA	NA
Protein	0,0851672	0,0199189	4,27569795520837	2,46757823775132e-05	4,60772906857322	0,0770823438843034	0,5946	0,010301156	0,053704921	BOVINEHD1400001103	rs136017274	14	4778358	NA	NA	NA
Protein	-0,0816459	0,0186865	-4,36924517699944	1,6502430878528e-05	4,78245207764238	0,0579321932338816	0,5959	0,0098156735	0,054010043	BOVINEHD4100010663	rs109624987	14	4824307	NA	NA	NA
Protein	-0,091959	0,0193477	-4,75296805305023	2,9444929722473e-06	5,53098947789309	0,0311132798989222	0,5838	0,0068680946	0,056156117	BOVINEHD1400001233	rs133407714	14	5098835	NA	NA	NA
Protein	-0,0882768	0,0197931	-4,45997847734817	1,10957364413292e-05	4,9548438676734	0,0442920323118943	0,5986	0,010407857	0,053330591	BOVINEHD1400001269	rs110387199	14	5173767	521058	COL22A1	collagen, type XXII, alpha 1
Protein	-0,0882768	0,0197931	-4,45997847734817	1,10957364413292e-05	4,9548438676734	0,0442920323118943	0,5986	0,010407857	0,053330591	BOVINEHD4100010677	rs109922489	14	5174657	521058	COL22A1	collagen, type XXII, alpha 1
Protein	-0,0882768	0,0197931	-4,45997847734817	1,10957364413292e-05	4,9548438676734	0,0442920323118943	0,5986	0,010407857	0,053330591	BOVINEHD1400001270	rs109365929	14	5176852	521058	COL22A1	collagen, type XXII, alpha 1
Protein	-0,0882768	0,0197931	-4,45997847734817	1,10957364413292e-05	4,9548438676734	0,0442920323118943	0,5986	0,010407857	0,053330591	BOVINEHD1400001271	rs109910888	14	5179121	521058	COL22A1	collagen, type XXII, alpha 1
Protein	-0,0882768	0,0197931	-4,45997847734817	1,10957364413292e-05	4,9548438676734	0,0442920323118943	0,5986	0,010407857	0,053330591	BOVINEHD1400001272	rs109584601	14	5181426	521058	COL22A1	collagen, type XXII, alpha 1
Protein	-0,0882768	0,0197931	-4,45997847734817	1,10957364413292e-05	4,9548438676734	0,0442920323118943	0,5986	0,010407857	0,053330591	BOVINEHD4100010678	rs110286242	14	5183258	521058	COL22A1	collagen, type XXII, alpha 1
Protein	-0,0882768	0,0197931	-4,45997847734817	1,10957364413292e-05	4,9548438676734	0,0442920323118943	0,5986	0,010407857	0,053330591	BOVINEHD1400001273	rs109334934	14	5184480	521058	COL22A1	collagen, type XXII, alpha 1
Protein	-0,0882768	0,0197931	-4,45997847734817	1,10957364413292e-05	4,9548438676734	0,0442920323118943	0,5986	0,010407857	0,053330591	BOVINEHD1400001274	rs109719231	14	5186516	521058	COL22A1	collagen, type XXII, alpha 1
Protein	-0,0882768	0,0197931	-4,45997847734817	1,10957364413292e-05	4,9548438676734	0,0442920323118943	0,5986	0,010407857	0,053330591	BOVINEHD1400001275	rs132675945	14	5188912	521058	COL22A1	collagen, type XXII, alpha 1
Protein	-0,0882768	0,0197931	-4,45997847734817	1,10957364413292e-05	4,9548438676734	0,0442920323118943	0,5986	0,010407857	0,053330591	BOVINEHD4100010679	rs109942031	14	5191402	521058	COL22A1	collagen, type XXII, alpha 1
Protein	-0,0925751	0,0184561	-5,01596220219873	8,45060042507742e-07	6,07311243282143	0,0119511771451615	0,5338	0,0077155344	0,054926961	BOVINEHD1400001288	rs137269124	14	5222434	521058	COL22A1	collagen, type XXII, alpha 1
Protein	-0,0925751	0,0184561	-5,01596220219873	8,45060042507742e-07	6,07311243282143	0,0119511771451615	0,5338	0,0077155344	0,054926961	BOVINEHD1400001289	rs136010625	14	5223880	521058	COL22A1	collagen, type XXII, alpha 1
Protein	-0,0925751	0,0184561	-5,01596220219873	8,45060042507742e-07	6,07311243282143	0,0119511771451615	0,5338	0,0077155344	0,054926961	BOVINEHD1400001290	rs133941363	14	5224467	521058	COL22A1	collagen, type XXII, alpha 1
Protein	-0,0925751	0,0184561	-5,01596220219873	8,45060042507742e-07	6,07311243282143	0,0119511771451615	0,5338	0,0077155344	0,054926961	ARS-BFGL-NGS-3571	rs110351374	14	5225467	521058	COL22A1	collagen, type XXII, alpha 1
Protein	0,0985862	0,0185032	5,32806217302953	1,79280347809285e-07	6,74646731392778	0,00467057387789638	0,5122	0,009953133	0,052323636	BOVINEHD1400001293	rs109867059	14	5231253	521058	COL22A1	collagen, type XXII, alpha 1
Protein	-0,0925751	0,0184561	-5,01596220219873	8,45060042507742e-07	6,07311243282143	0,0119511771451615	0,5338	0,0077155344	0,054926961	BOVINEHD1400001294	rs133732524	14	5233100	521058	COL22A1	collagen, type XXII, alpha 1
Protein	-0,0925751	0,0184561	-5,01596220219873	8,45060042507742e-07	6,07311243282143	0,0119511771451615	0,5338	0,0077155344	0,054926961	BOVINEHD1400001295	rs134978052	14	5233925	521058	COL22A1	collagen, type XXII, alpha 1
Protein	-0,0925751	0,0184561	-5,01596220219873	8,45060042507742e-07	6,07311243282143	0,0119511771451615	0,5338	0,0077155344	0,054926961	BOVINEHD1400001296	rs136695923	14	5235276	521058	COL22A1	collagen, type XXII, alpha 1
Protein	-0,0925751	0,0184561	-5,01596220219873	8,45060042507742e-07	6,07311243282143	0,0119511771451615	0,5338	0,0077155344	0,054926961	BOVINEHD1400001298	rs137581984	14	5238746	521058	COL22A1	collagen, type XXII, alpha 1
Protein	0,0875508	0,0189213	4,62710278892042	5,24975946932614e-06	5,2798605944107	0,0433091156860822	0,5622	0,0069197322	0,056308109	BOVINEHD1400001317	rs109940048	14	5284365	521058	COL22A1	collagen, type XXII, alpha 1
Protein	0,0875508	0,0189213	4,62710278892042	5,24975946932614e-06	5,2798605944107	0,0433091156860822	0,5622	0,0069197322	0,056308109	BOVINEHD1400001320	rs42256193	14	5288776	521058	COL22A1	collagen, type XXII, alpha 1
Protein	0,0957038	0,0184809	5,17852485539124	3,80346533788616e-07	6,41982053724605	0,00832425162679876	0,5311	0,009209457	0,053264559	BOVINEHD4100010689	rs110983354	14	5293458	521058	COL22A1	collagen, type XXII, alpha 1
Protein	0,0805762	0,019341	4,16608241559382	3,91821232427951e-05	4,4069120336898	0,0994590979036497	0,5595	0,0083644059	0,055651887	BOVINEHD1400001353	rs109285393	14	5387525	NA	NA	NA
Protein	0,0866412	0,0192407	4,50301704199951	9,1702505730103e-06	5,03761879726467	0,0442920323118943	0,5473	0,0085821352	0,054944943	BOVINEHD1400001356	rs110926522	14	5391267	NA	NA	NA
Protein	0,0866412	0,0192407	4,50301704199951	9,1702505730103e-06	5,03761879726467	0,0442920323118943	0,5473	0,0085821352	0,054944943	BOVINEHD1400001357	rs110939697	14	5392778	NA	NA	NA
Protein	0,0866412	0,0192407	4,50301704199951	9,1702505730103e-06	5,03761879726467	0,0442920323118943	0,5473	0,0085821352	0,054944943	BOVINEHD1400001358	rs110213889	14	5393892	NA	NA	NA
Protein	0,0866412	0,0192407	4,50301704199951	9,1702505730103e-06	5,03761879726467	0,0442920323118943	0,5473	0,0085821352	0,054944943	BOVINEHD1400001359	rs109735603	14	5395069	NA	NA	NA
Protein	0,0855582	0,0193213	4,42818029842713	1,27614177697244e-05	4,89410107362713	0,0461072818491187	0,5541	0,0085148559	0,055122179	BOVINEHD1400001360	rs110426884	14	5396141	NA	NA	NA
Protein	0,0855582	0,0193213	4,42818029842713	1,27614177697244e-05	4,89410107362713	0,0461072818491187	0,5541	0,0085148559	0,055122179	BOVINEHD1400001363	rs109514527	14	5403568	NA	NA	NA
Protein	0,0855582	0,0193213	4,42818029842713	1,27614177697244e-05	4,89410107362713	0,0461072818491187	0,5541	0,0085148559	0,055122179	BOVINEHD1400001365	rs109940928	14	5407376	NA	NA	NA
Protein	0,0855582	0,0193213	4,42818029842713	1,27614177697244e-05	4,89410107362713	0,0461072818491187	0,5541	0,0085148559	0,055122179	BOVINEHD1400001366	rs111004096	14	5408368	NA	NA	NA
Protein	0,0855582	0,0193213	4,42818029842713	1,27614177697244e-05	4,89410107362713	0,0461072818491187	0,5541	0,0085148559	0,055122179	BOVINEHD1400001367	rs109676219	14	5409308	NA	NA	NA
Protein	0,0855582	0,0193213	4,42818029842713	1,27614177697244e-05	4,89410107362713	0,0461072818491187	0,5541	0,0085148559	0,055122179	BOVINEHD1400001368	rs110870016	14	5411342	NA	NA	NA
Protein	0,0855582	0,0193213	4,42818029842713	1,27614177697244e-05	4,89410107362713	0,0461072818491187	0,5541	0,0085148559	0,055122179	BOVINEHD1400001369	rs110624583	14	5413344	NA	NA	NA
Protein	0,0855582	0,0193213	4,42818029842713	1,27614177697244e-05	4,89410107362713	0,0461072818491187	0,5541	0,0085148559	0,055122179	BOVINEHD1400001372	rs132671146	14	5419923	NA	NA	NA
Protein	0,0855582	0,0193213	4,42818029842713	1,27614177697244e-05	4,89410107362713	0,0461072818491187	0,5541	0,0085148559	0,055122179	BOVINEHD1400001374	rs109888350	14	5426089	618755	NA	NA
Protein	0,0812297	0,0193449	4,19902403217385	3,41337715622005e-05	4,46681572232329	0,0954557671352783	0,5514	0,0083454427	0,055621601	ARS-BFGL-NGS-110563	rs110622450	14	5428037	618755	NA	NA
Protein	0,0855582	0,0193213	4,42818029842713	1,27614177697244e-05	4,89410107362713	0,0461072818491187	0,5541	0,0085148559	0,055122179	BOVINEHD1400001376	rs109990909	14	5429088	618755	NA	NA
Protein	0,0855582	0,0193213	4,42818029842713	1,27614177697244e-05	4,89410107362713	0,0461072818491187	0,5541	0,0085148559	0,055122179	BOVINEHD1400001377	rs110873663	14	5432448	618755	NA	NA
Protein	0,0812297	0,0193449	4,19902403217385	3,41337715622005e-05	4,46681572232329	0,0954557671352783	0,5514	0,0083454427	0,055621601	BOVINEHD1400001381	rs110958980	14	5448731	618755	NA	NA
Protein	-0,0962737	0,0186031	-5,17514285253533	3,86795911416069e-07	6,41251812522716	0,00832425162679876	0,5243	0,01012131	0,052433877	BOVINEHD1400001400	rs110254406	14	5494134	618755	NA	NA
Protein	-0,0962737	0,0186031	-5,17514285253533	3,86795911416069e-07	6,41251812522716	0,00832425162679876	0,5243	0,01012131	0,052433877	ARS-BFGL-NGS-115947	rs110501942	14	5494654	618755	NA	NA
Protein	-0,0910782	0,0188405	-4,83417106764682	2,01428519412385e-06	5,69587903950953	0,0237390224411476	0,5297	0,0089609503	0,054068902	BOVINEHD1400001465	rs133009932	14	5635050	618755	NA	NA
Protein	-0,0910782	0,0188405	-4,83417106764682	2,01428519412385e-06	5,69587903950953	0,0237390224411476	0,5297	0,0089609503	0,054068902	BOVINEHD1400001469	rs133001733	14	5639122	618755	NA	NA
Protein	0,0783598	0,0186949	4,19150677457488	3,52280048740727e-05	4,45311195224075	0,0963386672076685	0,5703	0,0084281319	0,055555592	BOVINEHD1400001488	rs42871413	14	5674862	NA	NA	NA
Protein	0,0783598	0,0186949	4,19150677457488	3,52280048740727e-05	4,45311195224075	0,0963386672076685	0,5703	0,0084281319	0,055555592	BOVINEHD4100010718	rs109082265	14	5675424	NA	NA	NA
Protein	0,0783598	0,0186949	4,19150677457488	3,52280048740727e-05	4,45311195224075	0,0963386672076685	0,5703	0,0084281319	0,055555592	BOVINEHD1400001489	rs136699157	14	5676511	NA	NA	NA
Protein	-0,0844566	0,0193944	-4,35469001361218	1,7576600316753e-05	4,75506512280347	0,0612685628956878	0,5095	0,0096076389	0,054223049	BOVINEHD1400001599	rs42304925	14	6071246	NA	NA	NA
Protein	-0,0980983	0,0193412	-5,07198622629413	6,43272738243931e-07	6,19160485351352	0,0119511771451615	0,5162	0,010463137	0,052296981	BOVINEHD1400001685	rs135713116	14	6327380	NA	NA	NA
Protein	-0,0850885	0,0199377	-4,26771894451216	2,55288655971718e-05	4,59296848311328	0,0770823438843034	0,6635	0,0074261367	0,056380803	BOVINEHD1400001810	rs110785333	14	6753402	NA	NA	NA
Protein	-0,0850885	0,0199377	-4,26771894451216	2,55288655971718e-05	4,59296848311328	0,0770823438843034	0,6635	0,0074261367	0,056380803	BOVINEHD1400001813	rs109029802	14	6766349	NA	NA	NA
Protein	-0,101259	0,0206014	-4,91515139747784	1,37232039797728e-06	5,86254448131962	0,0174173497403176	0,7081	0,0094316875	0,053502197	BOVINEHD1400001866	rs133347105	14	6936962	NA	NA	NA
Protein	-0,0886638	0,0190114	-4,66371755893832	4,44268135536506e-06	5,35235483476032	0,0392688605000718	0,6365	0,011320828	0,052184652	BOVINEHD1400001868	rs136536718	14	6943519	NA	NA	NA
Protein	-0,0886638	0,0190114	-4,66371755893832	4,44268135536506e-06	5,35235483476032	0,0392688605000718	0,6365	0,011320828	0,052184652	ARS-BFGL-NGS-110894	rs110057993	14	6952759	NA	NA	NA
Protein	-0,101259	0,0206014	-4,91515139747784	1,37232039797728e-06	5,86254448131962	0,0174173497403176	0,7081	0,0094316875	0,053502197	BOVINEHD1400001880	rs132641722	14	6976932	NA	NA	NA
Protein	-0,101259	0,0206014	-4,91515139747784	1,37232039797728e-06	5,86254448131962	0,0174173497403176	0,7081	0,0094316875	0,053502197	BOVINEHD1400001881	rs137076004	14	6979449	NA	NA	NA
Protein	-0,101259	0,0206014	-4,91515139747784	1,37232039797728e-06	5,86254448131962	0,0174173497403176	0,7081	0,0094316875	0,053502197	BOVINEHD1400001884	rs134586584	14	6992594	NA	NA	NA
Protein	-0,0895629	0,0188498	-4,75139789281584	2,96603814150501e-06	5,52782326850027	0,0311132798989222	0,6338	0,011385367	0,051986876	BOVINEHD1400001885	rs136131764	14	6998560	NA	NA	NA
Protein	-0,0886638	0,0190114	-4,66371755893832	4,44268135536506e-06	5,35235483476032	0,0392688605000718	0,6365	0,011320828	0,052184652	BOVINEHD1400001886	rs133672338	14	7001763	NA	NA	NA
Protein	-0,0806014	0,0193763	-4,15979314936288	4,02236276158742e-05	4,3955187646067	0,0998685521507041	0,6446	0,0082468453	0,055770545	BOVINEHD1400001986	rs42218404	14	7308013	NA	NA	NA
Protein	0,118682	0,0279867	4,24065716929827	2,86369601490736e-05	4,54307308484709	0,0843740302525539	0,8595	0,0070681078	0,056758005	BOVINEHD1400017921	rs109553713	14	64516942	NA	NA	NA
Protein	0,118682	0,0279867	4,24065716929827	2,86369601490736e-05	4,54307308484709	0,0843740302525539	0,8595	0,0070681078	0,056758005	BOVINEHD1400017933	rs110526853	14	64530172	NA	NA	NA
Protein	0,0903596	0,0187804	4,81137781942877	2,24197611364657e-06	5,64936901875565	0,0258079605729589	0,523	0,0096219083	0,053496853	BOVINEHD1500022478	rs109868644	15	77091875	NA	NA	NA
Protein	-0,0868436	0,020585	-4,21878066553316	3,14103865588266e-05	4,5029267188281	0,0909218642130657	0,5797	0,011025063	0,053129186	BOVINEHD1500023761	rs43014696	15	81631774	NA	NA	NA
Protein	-0,0868436	0,020585	-4,21878066553316	3,14103865588266e-05	4,5029267188281	0,0909218642130657	0,5797	0,011025063	0,053129186	BOVINEHD1500023762	rs109773526	15	81632610	NA	NA	NA
Protein	0,119535	0,0268626	4,44986710147194	1,16013803112864e-05	4,93549033612548	0,0455753780317602	0,8581	0,0078403394	0,055718083	BOVINEHD1600021581	rs110332388	16	75373406	NA	NA	NA
Protein	-0,0876415	0,0205183	-4,27138213204798	2,51337718931706e-05	4,5997423307681	0,0770823438843034	0,7135	0,0066955307	0,057064926	BOVINEHD2000005863	rs134469653	20	19601634	539556	PDE4D	phosphodiesterase 4D, cAMP-specific
Protein	-0,319882	0,0742398	-4,30876699560074	2,14218523659035e-05	4,66914297806496	0,067970988278746	0,9851	0,00059160818	0,06301688	BOVINEHD2000007296	rs109416100	20	24228320	NA	NA	NA
Protein	-0,0852504	0,0202809	-4,20348209398991	3,35002396340853e-05	4,47495208635454	0,0952993253737821	0,5946	0,006343017	0,05749969	BOVINEHD2000018146	rs133176010	20	63791275	NA	NA	NA
Protein	-0,0895031	0,0215202	-4,15902733245974	4,03522344765504e-05	4,39413241152513	0,0998685521507041	0,7378	0,0063107264	0,057595259	BOVINEHD2000020082	rs133731023	20	68988294	NA	NA	NA
Protein	-0,0832586	0,0194864	-4,27265169554151	2,49982111414117e-05	4,60209106809637	0,0770823438843034	0,6014	0,0045137936	0,059156225	BOVINEHD2000020506	rs41961266	20	70181817	100139061	NA	NA
Protein	-0,0832586	0,0194864	-4,27265169554151	2,49982111414117e-05	4,60209106809637	0,0770823438843034	0,6014	0,0045137936	0,059156225	BOVINEHD2000020508	rs43022415	20	70197795	NA	NA	NA
Protein	-0,0850832	0,0204212	-4,16641529391025	3,9127721008913e-05	4,40751544681123	0,0994590979036497	0,6757	0,0046620166	0,059168641	BOVINEHD2000020509	rs43022409	20	70199746	NA	NA	NA
Protein	-0,0850832	0,0204212	-4,16641529391025	3,9127721008913e-05	4,40751544681123	0,0994590979036497	0,6757	0,0046620166	0,059168641	BOVINEHD4100014915	rs41631758	20	70201522	NA	NA	NA
Protein	-0,0850832	0,0204212	-4,16641529391025	3,9127721008913e-05	4,40751544681123	0,0994590979036497	0,6757	0,0046620166	0,059168641	BOVINEHD2000020510	rs43022389	20	70203093	NA	NA	NA
Protein	-0,0850832	0,0204212	-4,16641529391025	3,9127721008913e-05	4,40751544681123	0,0994590979036497	0,6757	0,0046620166	0,059168641	BOVINEHD2000020511	rs132907665	20	70204375	NA	NA	NA
Protein	-0,0850832	0,0204212	-4,16641529391025	3,9127721008913e-05	4,40751544681123	0,0994590979036497	0,6757	0,0046620166	0,059168641	BOVINEHD2000020512	rs134150026	20	70205197	NA	NA	NA
Protein	-0,0850832	0,0204212	-4,16641529391025	3,9127721008913e-05	4,40751544681123	0,0994590979036497	0,6757	0,0046620166	0,059168641	BOVINEHD2000020513	rs43022372	20	70206232	NA	NA	NA
Protein	-0,0850832	0,0204212	-4,16641529391025	3,9127721008913e-05	4,40751544681123	0,0994590979036497	0,6757	0,0046620166	0,059168641	BOVINEHD2000020514	rs43022363	20	70206780	NA	NA	NA
Protein	-0,0850832	0,0204212	-4,16641529391025	3,9127721008913e-05	4,40751544681123	0,0994590979036497	0,6757	0,0046620166	0,059168641	BOVINEHD2000020516	rs43022343	20	70208698	NA	NA	NA
Protein	-0,0850832	0,0204212	-4,16641529391025	3,9127721008913e-05	4,40751544681123	0,0994590979036497	0,6757	0,0046620166	0,059168641	BOVINEHD2000020517	rs43022333	20	70209311	NA	NA	NA
Protein	-0,0850832	0,0204212	-4,16641529391025	3,9127721008913e-05	4,40751544681123	0,0994590979036497	0,6757	0,0046620166	0,059168641	BOVINEHD2000020518	rs135009375	20	70210061	NA	NA	NA
Protein	-0,0848063	0,0203843	-4,16037342464544	4,01264397909087e-05	4,39656937123434	0,0998685521507041	0,677	0,0046187107	0,059219456	BOVINEHD2000020527	rs109980867	20	70224165	NA	NA	NA
Protein	-0,0879026	0,0203021	-4,32972943685629	1,9576179309208e-05	4,70827206569126	0,0633326505829347	0,6797	0,0044356067	0,059146953	BOVINEHD2000020528	rs132974088	20	70225066	NA	NA	NA
Protein	-0,0879026	0,0203021	-4,32972943685629	1,9576179309208e-05	4,70827206569126	0,0633326505829347	0,6797	0,0044356067	0,059146953	BOVINEHD2000020529	rs134240204	20	70225764	NA	NA	NA
Protein	-0,0879026	0,0203021	-4,32972943685629	1,9576179309208e-05	4,70827206569126	0,0633326505829347	0,6797	0,0044356067	0,059146953	BOVINEHD2000020530	rs135050778	20	70226741	NA	NA	NA
Protein	-0,0857662	0,0193765	-4,42629989936263	1,28670784248943e-05	4,8905200520066	0,0461521590367238	0,6041	0,0042970931	0,059135399	BOVINEHD2000020531	rs109686559	20	70227579	NA	NA	NA
Protein	-0,0879026	0,0203021	-4,32972943685629	1,9576179309208e-05	4,70827206569126	0,0633326505829347	0,6797	0,0044356067	0,059146953	BOVINEHD2000020533	rs109703459	20	70230526	NA	NA	NA
Protein	-0,0879026	0,0203021	-4,32972943685629	1,9576179309208e-05	4,70827206569126	0,0633326505829347	0,6797	0,0044356067	0,059146953	BOVINEHD2000020534	rs41961861	20	70231311	NA	NA	NA
Protein	-0,0859076	0,0202951	-4,2329232179196	2,95895973334364e-05	4,52886094484466	0,0866649541212644	0,6811	0,0042875189	0,059435309	BOVINEHD2000020535	rs41961844	20	70231969	NA	NA	NA
Protein	-0,0879026	0,0203021	-4,32972943685629	1,9576179309208e-05	4,70827206569126	0,0633326505829347	0,6797	0,0044356067	0,059146953	BOVINEHD2000020536	rs41961318	20	70234691	NA	NA	NA
Protein	-0,149451	0,0351549	-4,25121391328094	2,738378668149e-05	4,56250649699217	0,0821487046469736	0,9257	0,0062003299	0,057565325	BOVINEHD2800004098	rs43266630	28	14573258	NA	NA	NA
Protein	0,0824812	0,0191176	4,31441185085994	2,09091002112206e-05	4,67966465592981	0,0667720648964569	0,5676	0,0044974304	0,059109815	ARS-BFGL-NGS-114339	rs110111344	29	41592079	531336	AHNAK	AHNAK nucleoprotein
Protein	0,084351	0,0201448	4,18723442277908	3,58647276127429e-05	4,44533246321783	0,0975410238058568	0,6568	0,0046102681	0,059188478	BOVINEHD2900012597	rs110697446	29	41705612	NA	NA	NA
Casein	-0,198932	0,0431201	-4,61344013580673	5,58563042439212e-06	5,25292780296315	0,0427485572456428	0,9892	0,0010439001	0,012769373	BOVINEHD0300008025	rs110340519	3	25483855	NA	NA	NA
Casein	-0,198932	0,0431201	-4,61344013580673	5,58563042439212e-06	5,25292780296315	0,0427485572456428	0,9892	0,0010439001	0,012769373	BOVINEHD0300008086	rs109164089	3	25671018	517961	FAM46C	family with sequence similarity 46, member C
Casein	-0,0487116	0,0114594	-4,25079847112414	2,74320973311542e-05	4,56174098698074	0,0833033697261597	0,8081	0,0014247346	0,012532152	BOVINEHD0500026471	rs110523323	5	93219172	NA	NA	NA
Casein	-0,0487116	0,0114594	-4,25079847112414	2,74320973311542e-05	4,56174098698074	0,0833033697261597	0,8081	0,0014247346	0,012532152	BOVINEHD0500026472	rs110417998	5	93220046	NA	NA	NA
Casein	-0,0487116	0,0114594	-4,25079847112414	2,74320973311542e-05	4,56174098698074	0,0833033697261597	0,8081	0,0014247346	0,012532152	BOVINEHD0500026473	rs134006887	5	93221047	NA	NA	NA
Casein	-0,0487116	0,0114594	-4,25079847112414	2,74320973311542e-05	4,56174098698074	0,0833033697261597	0,8081	0,0014247346	0,012532152	BOVINEHD0500026474	rs137578330	5	93222131	NA	NA	NA
Casein	-0,0487116	0,0114594	-4,25079847112414	2,74320973311542e-05	4,56174098698074	0,0833033697261597	0,8081	0,0014247346	0,012532152	BOVINEHD0500026475	rs133524214	5	93222860	NA	NA	NA
Casein	-0,0487116	0,0114594	-4,25079847112414	2,74320973311542e-05	4,56174098698074	0,0833033697261597	0,8081	0,0014247346	0,012532152	BOVINEHD0500026476	rs108977325	5	93224225	NA	NA	NA
Casein	-0,0487425	0,011333	-4,30093532162711	2,21531901161352e-05	4,65456372541946	0,0823556105104209	0,8068	0,0014350142	0,012506328	ARS-BFGL-NGS-116999	rs110267314	5	93225456	NA	NA	NA
Casein	-0,061534	0,0135219	-4,5506918406437	7,412068574511e-06	5,13006057135611	0,049519227749693	0,8865	1,3348234e-07	0,013813164	BOVINEHD0500026670	rs109970058	5	93956886	NA	NA	NA
Casein	-0,0608092	0,0135185	-4,49822095646706	9,36779188841881e-06	5,02836276596252	0,0558663506035795	0,8878	7,4280543e-08	0,013831089	BOVINEHD0500026737	rs109277547	5	94148125	NA	NA	NA
Casein	-0,0775749	0,0169475	-4,57736539312583	6,57470264349423e-06	5,18212388439104	0,048572725571453	0,9203	0,00034682801	0,013456996	BOVINEHD0500030917	rs110994703	5	107389345	513643	FOXM1	forkhead box M1
Casein	-0,0419043	0,00998358	-4,19732200272848	3,43786471658461e-05	4,463711217235	0,0966868198223816	0,7622	0,00029816772	0,013631427	BOVINEHD0800028242	rs134718422	8	95479171	NA	NA	NA
Casein	0,0389028	0,00852054	4,56576695843221	6,92699644783804e-06	5,1594550350692	0,0492788297965508	0,5216	0,00011593941	0,013691145	BOVINEHD0800032810	rs110078964	8	109132003	NA	NA	NA
Casein	0,0389273	0,00854327	4,55648715304561	7,22185294002249e-06	5,14135135944104	0,0492788297965508	0,5311	1,2016037e-08	0,013811305	BOVINEHD0800032811	rs134711464	8	109134377	NA	NA	NA
Casein	-0,0361964	0,00849891	-4,25894614721182	2,64993177063901e-05	4,57676530795619	0,0833033697261597	0,5014	0,00046120851	0,013450575	BOVINEHD4100007142	rs134207667	8	109191286	NA	NA	NA
Casein	-0,0366537	0,00852866	-4,29770913601902	2,24613470716363e-05	4,64856420140336	0,0823556105104209	0,5054	0,00058075883	0,013320959	BOVINEHD0800032839	rs134910706	8	109241410	NA	NA	NA
Casein	-0,0366537	0,00852866	-4,29770913601902	2,24613470716363e-05	4,64856420140336	0,0823556105104209	0,5054	0,00058075883	0,013320959	BOVINEHD0800032841	rs133325425	8	109246808	NA	NA	NA
Casein	-0,0372225	0,00853644	-4,36042425179583	1,71456597616102e-05	4,76584579866139	0,0734653005139252	0,5122	0,00055590899	0,013324607	BOVINEHD0800032847	rs43583878	8	109264733	NA	NA	NA
Casein	-0,0372225	0,00853644	-4,36042425179583	1,71456597616102e-05	4,76584579866139	0,0734653005139252	0,5122	0,00055590899	0,013324607	BOVINEHD0800032848	rs109709432	8	109267384	NA	NA	NA
Casein	-0,0372225	0,00853644	-4,36042425179583	1,71456597616102e-05	4,76584579866139	0,0734653005139252	0,5122	0,00055590899	0,013324607	BOVINEHD0800032849	rs43583855	8	109268739	NA	NA	NA
Casein	-0,0372225	0,00853644	-4,36042425179583	1,71456597616102e-05	4,76584579866139	0,0734653005139252	0,5122	0,00055590899	0,013324607	BOVINEHD0800032851	rs43583837	8	109271191	NA	NA	NA
Casein	0,0462366	0,0101668	4,5478026517685	7,50868676067155e-06	5,1244360127249	0,049519227749693	0,7405	1,5897331e-07	0,013814135	BOVINEHD0800032852	rs43582720	8	109273372	NA	NA	NA
Casein	-0,0382742	0,00847953	-4,5137171517761	8,74383906962913e-06	5,05829784417537	0,0527812248541623	0,4946	0,00032269132	0,013502625	BOVINEHD0800032853	rs110227347	8	109276928	NA	NA	NA
Casein	0,0382742	0,00847953	4,5137171517761	8,74383906962913e-06	5,05829784417537	0,0527812248541623	0,5054	0,00032269132	0,013502625	BOVINEHD0800032854	rs43582664	8	109277601	NA	NA	NA
Casein	0,0382742	0,00847953	4,5137171517761	8,74383906962913e-06	5,05829784417537	0,0527812248541623	0,5054	0,00032269132	0,013502625	BOVINEHD0800032855	rs43582673	8	109278439	NA	NA	NA
Casein	0,0382742	0,00847953	4,5137171517761	8,74383906962913e-06	5,05829784417537	0,0527812248541623	0,5054	0,00032269132	0,013502625	BOVINEHD0800032856	rs43582684	8	109279976	NA	NA	NA
Casein	-0,0384584	0,00844297	-4,55507955139009	7,26761789299898e-06	5,13860791451266	0,0492788297965508	0,5027	0,00035675598	0,013454811	BOVINEHD0800032857	rs134088415	8	109282433	NA	NA	NA
Casein	0,0394104	0,00871941	4,51984709974643	8,50819675980304e-06	5,07016247519754	0,0527812248541623	0,5554	1,8114544e-08	0,0138238	BOVINEHD0800033053	rs110312717	8	109804764	NA	NA	NA
Casein	-0,0503161	0,0114612	-4,39012494328692	1,50706237066445e-05	4,82186877378034	0,0731160869880539	0,7986	0,00054986055	0,013320677	BOVINEHD0900000722	rs136355479	9	3731085	NA	NA	NA
Casein	-0,0503161	0,0114612	-4,39012494328692	1,50706237066445e-05	4,82186877378034	0,0731160869880539	0,7986	0,00054986055	0,013320677	BOVINEHD0900000723	rs136818015	9	3738029	NA	NA	NA
Casein	-0,0580024	0,0117921	-4,91875068902062	1,34895164967206e-06	5,87000361641923	0,0166927370840319	0,8203	0,00036504353	0,013318461	BOVINEHD0900001947	rs41628395	9	8303600	100337167	BAI3	brain-specific angiogenesis inhibitor 3
Casein	-0,0580024	0,0117921	-4,91875068902062	1,34895164967206e-06	5,87000361641923	0,0166927370840319	0,8203	0,00036504353	0,013318461	BTA-25295-NO-RS	rs41628395	9	8303600	100337167	BAI3	brain-specific angiogenesis inhibitor 3
Casein	-0,175686	0,0404855	-4,33947956675847	1,87704876950761e-05	4,72652444338671	0,0735416031182504	0,9878	0,001142497	0,012768187	BOVINEHD0900004709	rs137831354	9	17404184	NA	NA	NA
Casein	-0,0944013	0,0221825	-4,25566550208498	2,6871197164471e-05	4,57071298446591	0,0833033697261597	0,9595	0,0015276586	0,012434879	BOVINEHD1000020136	rs109872838	10	70290917	NA	NA	NA
Casein	-0,0944013	0,0221825	-4,25566550208498	2,6871197164471e-05	4,57071298446591	0,0833033697261597	0,9595	0,0015276586	0,012434879	BOVINEHD1000020138	rs132868758	10	70298545	NA	NA	NA
Casein	0,0559781	0,0112248	4,98700199558121	9,72137045056461e-07	6,01227250697045	0,0126629548186902	0,8324	0,00027008913	0,013387687	BOVINEHD4100009349	rs109774354	12	10682284	515082	OLFM4	olfactomedin 4
Casein	0,0383422	0,00890842	4,30404044712755	2,1860416173009e-05	4,6603415743204	0,0819739109013688	0,5473	0,0013023305	0,012629345	BOVINEHD1300005888	rs110869983	13	20179139	NA	NA	NA
Casein	0,0383422	0,00890842	4,30404044712755	2,1860416173009e-05	4,6603415743204	0,0819739109013688	0,5473	0,0013023305	0,012629345	BOVINEHD1300005890	rs41680858	13	20184469	NA	NA	NA
Casein	-0,0381049	0,00884286	-4,30911492435705	2,13899035689392e-05	4,66979117333273	0,0814838946288565	0,523	0,00083863094	0,013067669	HAPMAP30383-BTC-005848	rs81115821	14	1489496	NA	NA	NA
Casein	-0,0586265	0,00896834	-6,53705144987813	2,251215901425e-10	9,64758285226685	1,90488432989692e-05	0,6419	0,00080352529	0,012241215	BOVINEHD1400000188	rs134892687	14	1588879	532363	ARHGAP39	Rho GTPase activating protein 39
Casein	-0,0586265	0,00896834	-6,53705144987813	2,251215901425e-10	9,64758285226685	1,90488432989692e-05	0,6419	0,00080352529	0,012241215	BOVINEHD1400000199	rs134839376	14	1638045	NA	NA	NA
Casein	-0,0582422	0,00900442	-6,46817896099915	3,38562951283111e-10	9,47036056818112	1,93255266349324e-05	0,6392	0,00075191771	0,012320806	BOVINEHD1400000200	rs135973132	14	1640406	NA	NA	NA
Casein	-0,0586265	0,00896834	-6,53705144987813	2,251215901425e-10	9,64758285226685	1,90488432989692e-05	0,6419	0,00080352529	0,012241215	ARS-BFGL-NGS-57820	rs109146371	14	1651311	NA	NA	NA
Casein	-0,0581682	0,00902673	-6,44399466916591	3,90427299365887e-10	9,40845982330694	1,93255266349324e-05	0,6432	0,00074728069	0,012335756	BOVINEHD1400000204	rs137727465	14	1667797	282612	CYHR1	cysteine/histidine-rich 1
Casein	0,0419258	0,00891218	4,70432598982516	3,68727529165496e-06	5,43329443679489	0,0325918263029382	0,5365	0,0004536561	0,013307631	BOVINEHD4100010518	rs41603135	14	1672047	282612	CYHR1	cysteine/histidine-rich 1
Casein	0,0419258	0,00891218	4,70432598982516	3,68727529165496e-06	5,43329443679489	0,0325918263029382	0,5365	0,0004536561	0,013307631	BOVINEHD1400000205	rs133974877	14	1672913	282612	CYHR1	cysteine/histidine-rich 1
Casein	0,0413416	0,00896077	4,61362137405602	5,58104273533563e-06	5,25328465197727	0,0427485572456428	0,5351	0,00041522088	0,013377	ARS-BFGL-NGS-34135	rs109968515	14	1675278	282612	CYHR1	cysteine/histidine-rich 1
Casein	-0,0581682	0,00902673	-6,44399466916591	3,90427299365887e-10	9,40845982330694	1,93255266349324e-05	0,6432	0,00074728069	0,012335756	BOVINEHD1400000206	rs137472016	14	1679844	NA	NA	NA
Casein	0,0434668	0,00895085	4,85616449834373	1,81583287706435e-06	5,74092412492764	0,0219221517273371	0,5392	0,00032687984	0,013378797	ARS-BFGL-NGS-94706	rs17870736	14	1696470	NA	NA	NA
Casein	-0,0587864	0,00903458	-6,50682156779839	2,69386289441243e-10	9,56962451169965	1,90488432989692e-05	0,6405	0,00082851481	0,012230441	BOVINEHD1400000216	rs134432442	14	1736599	282703	CPSF1	cleavage and polyadenylation specific factor 1, 160kDa
Casein	-0,0587864	0,00903458	-6,50682156779839	2,69386289441243e-10	9,56962451169965	1,90488432989692e-05	0,6405	0,00082851481	0,012230441	ARS-BFGL-NGS-4939	rs109421300	14	1801116	282609	DGAT1	diacylglycerol O-acyltransferase 1
Casein	0,0383132	0,00908513	4,21713283134088	3,1629362939248e-05	4,49990955531019	0,0910234220065159	0,5608	0,0010719382	0,012874751	BOVINEHD1400000243	rs133119726	14	1868636	515055	MROH1	HEAT repeat containing 7A
Casein	0,0383132	0,00908513	4,21713283134088	3,1629362939248e-05	4,49990955531019	0,0910234220065159	0,5608	0,0010719382	0,012874751	BOVINEHD1400000246	rs137787931	14	1880378	515055	MROH1	HEAT repeat containing 7A
Casein	0,0383132	0,00908513	4,21713283134088	3,1629362939248e-05	4,49990955531019	0,0910234220065159	0,5608	0,0010719382	0,012874751	BOVINEHD1400000249	rs137205809	14	1892559	515055	MROH1	HEAT repeat containing 7A
Casein	-0,0507103	0,00877072	-5,7817716219421	1,65242687198453e-08	7,78187775108367	0,000454402701556884	0,6081	0,00046694942	0,012886139	BOVINEHD1400000262	rs135549651	14	1967325	100141215	SMPD5	sphingomyelin phosphodiesterase 5
Casein	0,0386388	0,00907482	4,25780346056451	2,66282862202079e-05	4,57465678358198	0,0833033697261597	0,5662	0,00067589596	0,013241437	UA-IFASA-6878	rs41629750	14	2002873	NA	NA	NA
Casein	-0,0616496	0,00885597	-6,96136052854741	1,69999606417827e-11	10,7695520840968	4,20735425915608e-06	0,65	0,00092753081	0,011934263	BOVINEHD1400000275	rs133271979	14	2019390	510225	GRINA	glutamate receptor, ionotropic, N-methyl D-aspartate-associated protein 1 (glutamate binding)
Casein	-0,0616496	0,00885597	-6,96136052854741	1,69999606417827e-11	10,7695520840968	4,20735425915608e-06	0,65	0,00092753081	0,011934263	BOVINEHD1400000281	rs137203218	14	2046297	NA	NA	NA
Casein	-0,0532933	0,00881948	-6,04268052084703	3,91962984874707e-09	8,40675494375425	0,000139215232062423	0,6014	0,0010330174	0,012233254	BOVINEHD1400000282	rs136051530	14	2051225	NA	NA	NA
Casein	-0,0531557	0,00883276	-6,01801701846308	4,50003174445793e-09	8,34678442258148	0,000139215232062423	0,6	0,0010551979	0,012222492	ARS-BFGL-NGS-107379	rs109350371	14	2054457	NA	NA	NA
Casein	-0,0531557	0,00883276	-6,01801701846308	4,50003174445793e-09	8,34678442258148	0,000139215232062423	0,6	0,0010551979	0,012222492	BOVINEHD1400000283	rs137029843	14	2057629	786966	LOC786966	plectin-like
Casein	-0,0531557	0,00883276	-6,01801701846308	4,50003174445793e-09	8,34678442258148	0,000139215232062423	0,6	0,0010551979	0,012222492	BOVINEHD1400000285	rs135219281	14	2066638	786966	LOC786966	plectin-like
Casein	-0,0531557	0,00883276	-6,01801701846308	4,50003174445793e-09	8,34678442258148	0,000139215232062423	0,6	0,0010551979	0,012222492	BOVINEHD1400000286	rs132821515	14	2069181	786966	LOC786966	plectin-like
Casein	-0,0531557	0,00883276	-6,01801701846308	4,50003174445793e-09	8,34678442258148	0,000139215232062423	0,6	0,0010551979	0,012222492	BOVINEHD1400000287	rs109662548	14	2076458	786966	LOC786966	plectin-like
Casein	-0,0517742	0,00866667	-5,97394385617544	5,75328393511025e-09	8,24008419221668	0,000167516676196271	0,5216	0,0013237728	0,011988182	BOVINEHD1400000300	rs109342545	14	2147133	NA	NA	NA
Casein	0,0449312	0,00978864	4,59013713856062	6,20669391496849e-06	5,20713967145332	0,0465486997091934	0,7216	0,00088533272	0,012928615	BOVINEHD4100010523	rs110288957	14	2198215	100295316	SCRIB	scribbled planar cell polarity protein
Casein	-0,0425197	0,00894514	-4,7533856373405	2,9387884664245e-06	5,53183167325737	0,0279741013512435	0,6378	0,0011886022	0,012583671	BOVINEHD1400000324	rs137181538	14	2257386	NA	NA	NA
Casein	-0,0362623	0,00867984	-4,17776134122288	3,73159045516142e-05	4,42810602645379	0,0981438838665656	0,5743	0,00097515854	0,012979413	BOVINEHD1400000331	rs109744480	14	2306572	512526	PYCRL	pyrroline-5-carboxylate reductase-like
Casein	-0,0362623	0,00867984	-4,17776134122288	3,73159045516142e-05	4,42810602645379	0,0981438838665656	0,5743	0,00097515854	0,012979413	BOVINEHD1400000341	rs110303254	14	2342883	513939	GSDMD	gasdermin D
Casein	-0,0362623	0,00867984	-4,17776134122288	3,73159045516142e-05	4,42810602645379	0,0981438838665656	0,5743	0,00097515854	0,012979413	BOVINEHD1400000358	rs110663644	14	2395671	515615	ZC3H3	zinc finger CCCH-type containing 3
Casein	-0,0362623	0,00867984	-4,17776134122288	3,73159045516142e-05	4,42810602645379	0,0981438838665656	0,5743	0,00097515854	0,012979413	BOVINEHD4100010534	rs110706284	14	2398876	515615	ZC3H3	zinc finger CCCH-type containing 3
Casein	-0,0362623	0,00867984	-4,17776134122288	3,73159045516142e-05	4,42810602645379	0,0981438838665656	0,5743	0,00097515854	0,012979413	BOVINEHD4100010536	rs110459807	14	2420538	NA	NA	NA
Casein	-0,0362623	0,00867984	-4,17776134122288	3,73159045516142e-05	4,42810602645379	0,0981438838665656	0,5743	0,00097515854	0,012979413	BOVINEHD4100010538	rs110519121	14	2439582	NA	NA	NA
Casein	-0,0405816	0,00868571	-4,67222598958519	4,27300328704876e-06	5,36926677309748	0,0358486145599414	0,5581	0,0010811358	0,012713671	BOVINEHD4100010539	rs110734215	14	2462143	NA	NA	NA
Casein	-0,0402199	0,00868023	-4,63350625501859	5,09910934589949e-06	5,29250567487081	0,0413766809913232	0,5635	0,0010649048	0,012742494	HAPMAP30374-BTC-002159	rs81112898	14	2468020	618397	RHPN1	rhophilin, Rho GTPase binding protein 1
Casein	0,0366509	0,00867406	4,22534545530006	3,05522868422609e-05	4,51495627721178	0,0894845748540217	0,5203	0,00077315651	0,013157875	BOVINEHD1400000397	rs109666608	14	2546847	NA	NA	NA
Casein	-0,0375491	0,00882619	-4,25428185887682	2,70295306261094e-05	4,56816149585734	0,0833033697261597	0,55	0,0016446638	0,012327056	BOVINEHD1400000464	rs135873847	14	2883623	NA	NA	NA
Casein	-0,0375491	0,00882619	-4,25428185887682	2,70295306261094e-05	4,56816149585734	0,0833033697261597	0,55	0,0016446638	0,012327056	BOVINEHD1400000465	rs136629398	14	2885790	NA	NA	NA
Casein	-0,0375491	0,00882619	-4,25428185887682	2,70295306261094e-05	4,56816149585734	0,0833033697261597	0,55	0,0016446638	0,012327056	BOVINEHD1400000467	rs134312854	14	2898515	NA	NA	NA
Casein	-0,0375491	0,00882619	-4,25428185887682	2,70295306261094e-05	4,56816149585734	0,0833033697261597	0,55	0,0016446638	0,012327056	BOVINEHD1400000468	rs135477165	14	2901016	NA	NA	NA
Casein	-0,0375491	0,00882619	-4,25428185887682	2,70295306261094e-05	4,56816149585734	0,0833033697261597	0,55	0,0016446638	0,012327056	BOVINEHD1400000469	rs133112067	14	2902668	NA	NA	NA
Casein	-0,0375491	0,00882619	-4,25428185887682	2,70295306261094e-05	4,56816149585734	0,0833033697261597	0,55	0,0016446638	0,012327056	BOVINEHD1400000470	rs134841321	14	2904752	NA	NA	NA
Casein	-0,0375491	0,00882619	-4,25428185887682	2,70295306261094e-05	4,56816149585734	0,0833033697261597	0,55	0,0016446638	0,012327056	ARS-BFGL-NGS-18858	rs109558046	14	2909929	NA	NA	NA
Casein	-0,0375491	0,00882619	-4,25428185887682	2,70295306261094e-05	4,56816149585734	0,0833033697261597	0,55	0,0016446638	0,012327056	BOVINEHD1400000471	rs137620582	14	2910531	NA	NA	NA
Casein	-0,0379569	0,00864146	-4,39241748500832	1,49208682935667e-05	4,82620590312794	0,0731160869880539	0,5486	0,00099397317	0,012891626	BOVINEHD1400000616	rs137309662	14	3371507	NA	NA	NA
Casein	-0,0424829	0,00921071	-4,61233715967607	5,61362836165772e-06	5,25075634229363	0,0427485572456428	0,5568	0,0012543071	0,012571021	BOVINEHD1400000792	rs132788949	14	3895208	506270	PTK2	PTK2 protein tyrosine kinase 2
Casein	-0,0413528	0,00951462	-4,34623768474201	1,82307576647376e-05	4,73919528182352	0,0735416031182504	0,6581	0,0012773079	0,012638992	BOVINEHD1400024038	rs135205976	14	3965017	506270	PTK2	PTK2 protein tyrosine kinase 2
Casein	-0,0413528	0,00951462	-4,34623768474201	1,82307576647376e-05	4,73919528182352	0,0735416031182504	0,6581	0,0012773079	0,012638992	BOVINEHD1400000823	rs41624802	14	4003541	506270	PTK2	PTK2 protein tyrosine kinase 2
Casein	-0,0371363	0,00888129	-4,18140833144735	3,67507171046968e-05	4,43473418225123	0,0981438838665656	0,5068	0,00085282416	0,013095315	BOVINEHD1400000935	rs132697104	14	4321422	533451	TRAPPC9	trafficking protein particle complex 9
Casein	-0,0371363	0,00888129	-4,18140833144735	3,67507171046968e-05	4,43473418225123	0,0981438838665656	0,5068	0,00085282416	0,013095315	BOVINEHD1400000937	rs135724760	14	4326156	533451	TRAPPC9	trafficking protein particle complex 9
Casein	-0,0371363	0,00888129	-4,18140833144735	3,67507171046968e-05	4,43473418225123	0,0981438838665656	0,5068	0,00085282416	0,013095315	BOVINEHD1400000940	rs134216943	14	4333003	533451	TRAPPC9	trafficking protein particle complex 9
Casein	-0,0425219	0,00883125	-4,8149355980184	2,20486951707222e-06	5,65661710673686	0,0222729618987444	0,5595	0,0010543124	0,012688858	BOVINEHD1400000951	rs136178039	14	4357192	533451	TRAPPC9	trafficking protein particle complex 9
Casein	-0,0425219	0,00883125	-4,8149355980184	2,20486951707222e-06	5,65661710673686	0,0222729618987444	0,5595	0,0010543124	0,012688858	BOVINEHD1400000954	rs136991708	14	4360346	533451	TRAPPC9	trafficking protein particle complex 9
Casein	-0,0425219	0,00883125	-4,8149355980184	2,20486951707222e-06	5,65661710673686	0,0222729618987444	0,5595	0,0010543124	0,012688858	BOVINEHD1400000955	rs134650086	14	4361187	533451	TRAPPC9	trafficking protein particle complex 9
Casein	-0,0425219	0,00883125	-4,8149355980184	2,20486951707222e-06	5,65661710673686	0,0222729618987444	0,5595	0,0010543124	0,012688858	BOVINEHD1400000958	rs135193806	14	4364109	533451	TRAPPC9	trafficking protein particle complex 9
Casein	-0,0425219	0,00883125	-4,8149355980184	2,20486951707222e-06	5,65661710673686	0,0222729618987444	0,5595	0,0010543124	0,012688858	ARS-BFGL-NGS-100480	rs110017379	14	4364952	533451	TRAPPC9	trafficking protein particle complex 9
Casein	-0,0425219	0,00883125	-4,8149355980184	2,20486951707222e-06	5,65661710673686	0,0222729618987444	0,5595	0,0010543124	0,012688858	BOVINEHD1400000959	rs136595973	14	4365736	533451	TRAPPC9	trafficking protein particle complex 9
Casein	-0,0425219	0,00883125	-4,8149355980184	2,20486951707222e-06	5,65661710673686	0,0222729618987444	0,5595	0,0010543124	0,012688858	BOVINEHD1400000960	rs133583653	14	4366846	533451	TRAPPC9	trafficking protein particle complex 9
Casein	-0,0425219	0,00883125	-4,8149355980184	2,20486951707222e-06	5,65661710673686	0,0222729618987444	0,5595	0,0010543124	0,012688858	BOVINEHD1400000961	rs137401621	14	4369830	533451	TRAPPC9	trafficking protein particle complex 9
Casein	-0,0403732	0,0094966	-4,25133205568309	2,73700630641811e-05	4,56272420191782	0,0833033697261597	0,6392	0,0010687467	0,012866764	BOVINEHD1400001093	rs110436583	14	4722929	539586	KCNK9	potassium channel, subfamily K, member 9
Casein	-0,0381057	0,00909806	-4,18833245768878	3,57000439160347e-05	4,44733124964467	0,0981438838665656	0,627	0,0010956847	0,012861465	BOVINEHD1400001094	rs109334674	14	4723595	539586	KCNK9	potassium channel, subfamily K, member 9
Casein	-0,0403732	0,0094966	-4,25133205568309	2,73700630641811e-05	4,56272420191782	0,0833033697261597	0,6392	0,0010687467	0,012866764	BOVINEHD1400001097	rs109557515	14	4731420	539586	KCNK9	potassium channel, subfamily K, member 9
Casein	-0,0403732	0,0094966	-4,25133205568309	2,73700630641811e-05	4,56272420191782	0,0833033697261597	0,6392	0,0010687467	0,012866764	BOVINEHD4100010651	rs110836051	14	4732795	539586	KCNK9	potassium channel, subfamily K, member 9
Casein	-0,0403732	0,0094966	-4,25133205568309	2,73700630641811e-05	4,56272420191782	0,0833033697261597	0,6392	0,0010687467	0,012866764	BOVINEHD1400001098	rs110822835	14	4739737	539586	KCNK9	potassium channel, subfamily K, member 9
Casein	-0,0403732	0,0094966	-4,25133205568309	2,73700630641811e-05	4,56272420191782	0,0833033697261597	0,6392	0,0010687467	0,012866764	BOVINEHD4100010656	rs109853702	14	4747807	NA	NA	NA
Casein	-0,0403732	0,0094966	-4,25133205568309	2,73700630641811e-05	4,56272420191782	0,0833033697261597	0,6392	0,0010687467	0,012866764	BOVINEHD4100010657	rs109910802	14	4754604	NA	NA	NA
Casein	-0,0409964	0,00944316	-4,34138572257592	1,86167262668048e-05	4,73009668690261	0,0735416031182504	0,6473	0,001166607	0,012744798	BOVINEHD4100010658	rs110049376	14	4757517	NA	NA	NA
Casein	-0,0409964	0,00944316	-4,34138572257592	1,86167262668048e-05	4,73009668690261	0,0735416031182504	0,6473	0,001166607	0,012744798	BOVINEHD4100010659	rs109670486	14	4759721	NA	NA	NA
Casein	-0,0403732	0,0094966	-4,25133205568309	2,73700630641811e-05	4,56272420191782	0,0833033697261597	0,6392	0,0010687467	0,012866764	BOVINEHD1400001100	rs109525511	14	4761549	NA	NA	NA
Casein	-0,0409964	0,00944316	-4,34138572257592	1,86167262668048e-05	4,73009668690261	0,0735416031182504	0,6473	0,001166607	0,012744798	HAPMAP22692-BTC-068210	rs81161839	14	4767039	NA	NA	NA
Casein	-0,043274	0,00908289	-4,76434262663095	2,79285709658866e-06	5,55395128547721	0,0271062662176047	0,6081	0,001233547	0,012537501	BOVINEHD4100010661	rs109416137	14	4776669	NA	NA	NA
Casein	0,0396747	0,00944235	4,20178239527236	3,37404480000733e-05	4,4718491552185	0,0954341823592473	0,5568	0,0011137795	0,012840024	BOVINEHD1400001106	rs136853833	14	4781237	NA	NA	NA
Casein	0,0396747	0,00944235	4,20178239527236	3,37404480000733e-05	4,4718491552185	0,0954341823592473	0,5568	0,0011137795	0,012840024	BOVINEHD1400001107	rs134737829	14	4784818	NA	NA	NA
Casein	0,0396747	0,00944235	4,20178239527236	3,37404480000733e-05	4,4718491552185	0,0954341823592473	0,5568	0,0011137795	0,012840024	BOVINEHD1400001108	rs137741412	14	4787006	NA	NA	NA
Casein	-0,0415585	0,00870673	-4,77314674969822	2,6806837212988e-06	5,57175442294267	0,0265379110220673	0,5959	0,0013532873	0,012422147	BOVINEHD4100010663	rs109624987	14	4824307	NA	NA	NA
Casein	-0,0415077	0,00953546	-4,35298349529021	1,7706837461906e-05	4,75185899925547	0,0735416031182504	0,6432	0,0012020705	0,012707536	HAPMAP23302-BTC-052123	rs81140875	14	4848750	NA	NA	NA
Casein	-0,0456708	0,00901227	-5,06762447196988	6,57140152372878e-07	6,18234199587261	0,0101778299168545	0,5838	0,0006746066	0,012961089	BOVINEHD1400001233	rs133407714	14	5098835	NA	NA	NA
Casein	-0,0410465	0,00925853	-4,43337117231353	1,24740378727695e-05	4,90399294170946	0,0649942017096309	0,5986	0,0014079077	0,0124879	BOVINEHD1400001269	rs110387199	14	5173767	521058	COL22A1	collagen, type XXII, alpha 1
Casein	-0,0410465	0,00925853	-4,43337117231353	1,24740378727695e-05	4,90399294170946	0,0649942017096309	0,5986	0,0014079077	0,0124879	BOVINEHD4100010677	rs109922489	14	5174657	521058	COL22A1	collagen, type XXII, alpha 1
Casein	-0,0410465	0,00925853	-4,43337117231353	1,24740378727695e-05	4,90399294170946	0,0649942017096309	0,5986	0,0014079077	0,0124879	BOVINEHD1400001270	rs109365929	14	5176852	521058	COL22A1	collagen, type XXII, alpha 1
Casein	-0,0410465	0,00925853	-4,43337117231353	1,24740378727695e-05	4,90399294170946	0,0649942017096309	0,5986	0,0014079077	0,0124879	BOVINEHD1400001271	rs109910888	14	5179121	521058	COL22A1	collagen, type XXII, alpha 1
Casein	-0,0410465	0,00925853	-4,43337117231353	1,24740378727695e-05	4,90399294170946	0,0649942017096309	0,5986	0,0014079077	0,0124879	BOVINEHD1400001272	rs109584601	14	5181426	521058	COL22A1	collagen, type XXII, alpha 1
Casein	-0,0410465	0,00925853	-4,43337117231353	1,24740378727695e-05	4,90399294170946	0,0649942017096309	0,5986	0,0014079077	0,0124879	BOVINEHD4100010678	rs110286242	14	5183258	521058	COL22A1	collagen, type XXII, alpha 1
Casein	-0,0410465	0,00925853	-4,43337117231353	1,24740378727695e-05	4,90399294170946	0,0649942017096309	0,5986	0,0014079077	0,0124879	BOVINEHD1400001273	rs109334934	14	5184480	521058	COL22A1	collagen, type XXII, alpha 1
Casein	-0,0410465	0,00925853	-4,43337117231353	1,24740378727695e-05	4,90399294170946	0,0649942017096309	0,5986	0,0014079077	0,0124879	BOVINEHD1400001274	rs109719231	14	5186516	521058	COL22A1	collagen, type XXII, alpha 1
Casein	-0,0410465	0,00925853	-4,43337117231353	1,24740378727695e-05	4,90399294170946	0,0649942017096309	0,5986	0,0014079077	0,0124879	BOVINEHD1400001275	rs132675945	14	5188912	521058	COL22A1	collagen, type XXII, alpha 1
Casein	-0,0410465	0,00925853	-4,43337117231353	1,24740378727695e-05	4,90399294170946	0,0649942017096309	0,5986	0,0014079077	0,0124879	BOVINEHD4100010679	rs109942031	14	5191402	521058	COL22A1	collagen, type XXII, alpha 1
Casein	-0,0441448	0,00862163	-5,12023828440794	5,07576753902792e-07	6,29449827602359	0,00930527303532665	0,5338	0,00086620784	0,012756928	BOVINEHD1400001288	rs137269124	14	5222434	521058	COL22A1	collagen, type XXII, alpha 1
Casein	-0,0441448	0,00862163	-5,12023828440794	5,07576753902792e-07	6,29449827602359	0,00930527303532665	0,5338	0,00086620784	0,012756928	BOVINEHD1400001289	rs136010625	14	5223880	521058	COL22A1	collagen, type XXII, alpha 1
Casein	-0,0441448	0,00862163	-5,12023828440794	5,07576753902792e-07	6,29449827602359	0,00930527303532665	0,5338	0,00086620784	0,012756928	BOVINEHD1400001290	rs133941363	14	5224467	521058	COL22A1	collagen, type XXII, alpha 1
Casein	-0,0441448	0,00862163	-5,12023828440794	5,07576753902792e-07	6,29449827602359	0,00930527303532665	0,5338	0,00086620784	0,012756928	ARS-BFGL-NGS-3571	rs110351374	14	5225467	521058	COL22A1	collagen, type XXII, alpha 1
Casein	0,0450647	0,0086733	5,19579629437469	3,49002115470396e-07	6,45717194056421	0,00909212963810518	0,5122	0,0012825158	0,012334162	BOVINEHD1400001293	rs109867059	14	5231253	521058	COL22A1	collagen, type XXII, alpha 1
Casein	-0,0441448	0,00862163	-5,12023828440794	5,07576753902792e-07	6,29449827602359	0,00930527303532665	0,5338	0,00086620784	0,012756928	BOVINEHD1400001294	rs133732524	14	5233100	521058	COL22A1	collagen, type XXII, alpha 1
Casein	-0,0441448	0,00862163	-5,12023828440794	5,07576753902792e-07	6,29449827602359	0,00930527303532665	0,5338	0,00086620784	0,012756928	BOVINEHD1400001295	rs134978052	14	5233925	521058	COL22A1	collagen, type XXII, alpha 1
Casein	-0,0441448	0,00862163	-5,12023828440794	5,07576753902792e-07	6,29449827602359	0,00930527303532665	0,5338	0,00086620784	0,012756928	BOVINEHD1400001296	rs136695923	14	5235276	521058	COL22A1	collagen, type XXII, alpha 1
Casein	-0,0441448	0,00862163	-5,12023828440794	5,07576753902792e-07	6,29449827602359	0,00930527303532665	0,5338	0,00086620784	0,012756928	BOVINEHD1400001298	rs137581984	14	5238746	521058	COL22A1	collagen, type XXII, alpha 1
Casein	0,040274	0,00886684	4,54209165835856	7,703239976901e-06	5,11332657247237	0,049519227749693	0,5622	0,00053349143	0,013285502	BOVINEHD1400001317	rs109940048	14	5284365	521058	COL22A1	collagen, type XXII, alpha 1
Casein	0,040274	0,00886684	4,54209165835856	7,703239976901e-06	5,11332657247237	0,049519227749693	0,5622	0,00053349143	0,013285502	BOVINEHD1400001320	rs42256193	14	5288776	521058	COL22A1	collagen, type XXII, alpha 1
Casein	0,0435409	0,00866239	5,02643035005351	8,03205800393301e-07	6,09517316390709	0,0113592577114822	0,5311	0,0010629688	0,01260411	BOVINEHD4100010689	rs110983354	14	5293458	521058	COL22A1	collagen, type XXII, alpha 1
Casein	0,039326	0,009029	4,35552109868202	1,75135064176684e-05	4,75662689415692	0,0734653005139252	0,5473	0,00076933969	0,013119119	BOVINEHD1400001356	rs110926522	14	5391267	NA	NA	NA
Casein	0,039326	0,009029	4,35552109868202	1,75135064176684e-05	4,75662689415692	0,0734653005139252	0,5473	0,00076933969	0,013119119	BOVINEHD1400001357	rs110939697	14	5392778	NA	NA	NA
Casein	0,039326	0,009029	4,35552109868202	1,75135064176684e-05	4,75662689415692	0,0734653005139252	0,5473	0,00076933969	0,013119119	BOVINEHD1400001358	rs110213889	14	5393892	NA	NA	NA
Casein	0,039326	0,009029	4,35552109868202	1,75135064176684e-05	4,75662689415692	0,0734653005139252	0,5473	0,00076933969	0,013119119	BOVINEHD1400001359	rs109735603	14	5395069	NA	NA	NA
Casein	0,0396127	0,00905885	4,37281774176634	1,62485445361586e-05	4,78918553488352	0,0731160869880539	0,5541	0,00077130621	0,013111516	BOVINEHD1400001360	rs110426884	14	5396141	NA	NA	NA
Casein	0,0396127	0,00905885	4,37281774176634	1,62485445361586e-05	4,78918553488352	0,0731160869880539	0,5541	0,00077130621	0,013111516	BOVINEHD1400001363	rs109514527	14	5403568	NA	NA	NA
Casein	0,0396127	0,00905885	4,37281774176634	1,62485445361586e-05	4,78918553488352	0,0731160869880539	0,5541	0,00077130621	0,013111516	BOVINEHD1400001365	rs109940928	14	5407376	NA	NA	NA
Casein	0,0396127	0,00905885	4,37281774176634	1,62485445361586e-05	4,78918553488352	0,0731160869880539	0,5541	0,00077130621	0,013111516	BOVINEHD1400001366	rs111004096	14	5408368	NA	NA	NA
Casein	0,0396127	0,00905885	4,37281774176634	1,62485445361586e-05	4,78918553488352	0,0731160869880539	0,5541	0,00077130621	0,013111516	BOVINEHD1400001367	rs109676219	14	5409308	NA	NA	NA
Casein	0,0396127	0,00905885	4,37281774176634	1,62485445361586e-05	4,78918553488352	0,0731160869880539	0,5541	0,00077130621	0,013111516	BOVINEHD1400001368	rs110870016	14	5411342	NA	NA	NA
Casein	0,0396127	0,00905885	4,37281774176634	1,62485445361586e-05	4,78918553488352	0,0731160869880539	0,5541	0,00077130621	0,013111516	BOVINEHD1400001369	rs110624583	14	5413344	NA	NA	NA
Casein	0,0396127	0,00905885	4,37281774176634	1,62485445361586e-05	4,78918553488352	0,0731160869880539	0,5541	0,00077130621	0,013111516	BOVINEHD1400001372	rs132671146	14	5419923	NA	NA	NA
Casein	0,0396127	0,00905885	4,37281774176634	1,62485445361586e-05	4,78918553488352	0,0731160869880539	0,5541	0,00077130621	0,013111516	BOVINEHD1400001374	rs109888350	14	5426089	618755	NA	NA
Casein	0,0384319	0,00905548	4,24404890740193	2,82284807868575e-05	4,54931249428095	0,0846827050533447	0,5514	0,00076293397	0,013161703	ARS-BFGL-NGS-110563	rs110622450	14	5428037	618755	NA	NA
Casein	0,0396127	0,00905885	4,37281774176634	1,62485445361586e-05	4,78918553488352	0,0731160869880539	0,5541	0,00077130621	0,013111516	BOVINEHD1400001376	rs109990909	14	5429088	618755	NA	NA
Casein	0,0396127	0,00905885	4,37281774176634	1,62485445361586e-05	4,78918553488352	0,0731160869880539	0,5541	0,00077130621	0,013111516	BOVINEHD1400001377	rs110873663	14	5432448	618755	NA	NA
Casein	0,0384319	0,00905548	4,24404890740193	2,82284807868575e-05	4,54931249428095	0,0846827050533447	0,5514	0,00076293397	0,013161703	BOVINEHD1400001381	rs110958980	14	5448731	618755	NA	NA
Casein	-0,0436082	0,00873082	-4,99474276184826	9,36468421160767e-07	6,02850686297305	0,0125280239183741	0,5243	0,0011013467	0,012579378	BOVINEHD1400001400	rs110254406	14	5494134	618755	NA	NA
Casein	-0,0436082	0,00873082	-4,99474276184826	9,36468421160767e-07	6,02850686297305	0,0125280239183741	0,5243	0,0011013467	0,012579378	ARS-BFGL-NGS-115947	rs110501942	14	5494654	618755	NA	NA
Casein	-0,0415396	0,00882957	-4,70460056378736	3,68261541402729e-06	5,43384363338153	0,0325918263029382	0,5297	0,00097810779	0,012800276	BOVINEHD1400001465	rs133009932	14	5635050	618755	NA	NA
Casein	-0,0415396	0,00882957	-4,70460056378736	3,68261541402729e-06	5,43384363338153	0,0325918263029382	0,5297	0,00097810779	0,012800276	BOVINEHD1400001469	rs133001733	14	5639122	618755	NA	NA
Casein	-0,0393454	0,00906938	-4,33826788600764	1,88688595914571e-05	4,72425434721736	0,0735416031182504	0,5095	0,0010203779	0,012884386	BOVINEHD1400001599	rs42304925	14	6071246	NA	NA	NA
Casein	-0,0457233	0,0090593	-5,04711180775557	7,26331178177785e-07	6,13886531310152	0,0108946155120955	0,5162	0,0013003607	0,012372792	BOVINEHD1400001685	rs135713116	14	6327380	NA	NA	NA
Casein	-0,0414671	0,00931489	-4,45170044949538	1,150808898827e-05	4,93899678851223	0,0649942017096309	0,6635	0,00073382778	0,013121392	BOVINEHD1400001810	rs110785333	14	6753402	NA	NA	NA
Casein	-0,0414671	0,00931489	-4,45170044949538	1,150808898827e-05	4,93899678851223	0,0649942017096309	0,6635	0,00073382778	0,013121392	BOVINEHD1400001813	rs109029802	14	6766349	NA	NA	NA
Casein	-0,0487685	0,00962404	-5,06736256291537	6,57981990002394e-07	6,18178599354353	0,0101778299168545	0,7081	0,0010962089	0,012557529	BOVINEHD1400001866	rs133347105	14	6936962	NA	NA	NA
Casein	-0,0406845	0,0089203	-4,56088920776207	7,08050972359654e-06	5,14993547646604	0,0492788297965508	0,6365	0,0012188902	0,012621946	BOVINEHD1400001868	rs136536718	14	6943519	NA	NA	NA
Casein	-0,0406845	0,0089203	-4,56088920776207	7,08050972359654e-06	5,14993547646604	0,0492788297965508	0,6365	0,0012188902	0,012621946	ARS-BFGL-NGS-110894	rs110057993	14	6952759	NA	NA	NA
Casein	-0,0487685	0,00962404	-5,06736256291537	6,57981990002394e-07	6,18178599354353	0,0101778299168545	0,7081	0,0010962089	0,012557529	BOVINEHD1400001880	rs132641722	14	6976932	NA	NA	NA
Casein	-0,0487685	0,00962404	-5,06736256291537	6,57981990002394e-07	6,18178599354353	0,0101778299168545	0,7081	0,0010962089	0,012557529	BOVINEHD1400001881	rs137076004	14	6979449	NA	NA	NA
Casein	-0,0487685	0,00962404	-5,06736256291537	6,57981990002394e-07	6,18178599354353	0,0101778299168545	0,7081	0,0010962089	0,012557529	BOVINEHD1400001884	rs134586584	14	6992594	NA	NA	NA
Casein	-0,0412008	0,00884082	-4,66029169239957	4,51281608256112e-06	5,34555236556171	0,0372295292635072	0,6338	0,00122119	0,012585555	BOVINEHD1400001885	rs136131764	14	6998560	NA	NA	NA
Casein	-0,0406845	0,0089203	-4,56088920776207	7,08050972359654e-06	5,14993547646604	0,0492788297965508	0,6365	0,0012188902	0,012621946	BOVINEHD1400001886	rs133672338	14	7001763	NA	NA	NA
Casein	-0,043514	0,0100984	-4,30899944545671	2,14005024440211e-05	4,66957603010388	0,0814838946288565	0,7432	0,00043572735	0,013459308	BOVINEHD1400002163	rs137243121	14	7940632	NA	NA	NA
Casein	-0,04306	0,0100953	-4,26535120303508	2,57873880321596e-05	4,58859264470452	0,0833033697261597	0,6892	0,00036105158	0,013547182	BOVINEHD1400002416	rs110859770	14	8787833	NA	NA	NA
Casein	0,0442296	0,00878523	5,03454092835361	7,72163510296561e-07	6,11229072544091	0,0112414289111951	0,523	0,0011186404	0,012548413	BOVINEHD1500022478	rs109868644	15	77091875	NA	NA	NA
Casein	0,0438246	0,0103539	4,23266595196013	2,9621800479177e-05	4,52838854762417	0,0872756981451485	0,7122	0,00095749533	0,01297867	BOVINEHD1500023733	rs41790441	15	81566536	NA	NA	NA
Casein	0,0438246	0,0103539	4,23266595196013	2,9621800479177e-05	4,52838854762417	0,0872756981451485	0,7122	0,00095749533	0,01297867	BOVINEHD1500023734	rs41790444	15	81567387	NA	NA	NA
Casein	0,0438246	0,0103539	4,23266595196013	2,9621800479177e-05	4,52838854762417	0,0872756981451485	0,7122	0,00095749533	0,01297867	BOVINEHD1500023735	rs41790445	15	81569682	NA	NA	NA
Casein	0,0430959	0,0102709	4,19592246054387	3,45812576554632e-05	4,46115921629935	0,0967071708436825	0,7095	0,0009311237	0,013015657	BOVINEHD1500023741	rs41791233	15	81584491	NA	NA	NA
Casein	0,0638996	0,015025	4,25288519134775	2,71902578639683e-05	4,56558667367887	0,0833033697261597	0,9	0,0012007928	0,012741401	BOVINEHD1600020522	rs137746055	16	72213612	NA	NA	NA
Casein	0,0559744	0,0130488	4,28962050150205	2,32520699564358e-05	4,63353837909048	0,0833033697261597	0,8716	0,00044761265	0,013453955	BOVINEHD2000004283	rs133695096	20	13338759	NA	NA	NA
Casein	-0,0434908	0,0100572	-4,3243447480412	2,00352082129181e-05	4,69820613986709	0,0774774023598676	0,7378	0,0005837553	0,013309324	BOVINEHD2000020082	rs133731023	20	68988294	NA	NA	NA
Casein	-0,0436451	0,0100504	-4,34262317917695	1,85175517966624e-05	4,732416431881	0,0735416031182504	0,7392	0,00053930816	0,013346702	BOVINEHD2000020083	rs134521325	20	68989830	NA	NA	NA
Casein	-0,0396306	0,00949978	-4,17173871394917	3,82674381116302e-05	4,41717061149446	0,0981438838665656	0,6797	3,4459737e-05	0,013903697	BOVINEHD2000020528	rs132974088	20	70225066	NA	NA	NA
Casein	-0,0396306	0,00949978	-4,17173871394917	3,82674381116302e-05	4,41717061149446	0,0981438838665656	0,6797	3,4459737e-05	0,013903697	BOVINEHD2000020529	rs134240204	20	70225764	NA	NA	NA
Casein	-0,0396306	0,00949978	-4,17173871394917	3,82674381116302e-05	4,41717061149446	0,0981438838665656	0,6797	3,4459737e-05	0,013903697	BOVINEHD2000020530	rs135050778	20	70226741	NA	NA	NA
Casein	-0,0396306	0,00949978	-4,17173871394917	3,82674381116302e-05	4,41717061149446	0,0981438838665656	0,6797	3,4459737e-05	0,013903697	BOVINEHD2000020533	rs109703459	20	70230526	NA	NA	NA
Casein	-0,0396306	0,00949978	-4,17173871394917	3,82674381116302e-05	4,41717061149446	0,0981438838665656	0,6797	3,4459737e-05	0,013903697	BOVINEHD2000020534	rs41961861	20	70231311	NA	NA	NA
Casein	-0,0396306	0,00949978	-4,17173871394917	3,82674381116302e-05	4,41717061149446	0,0981438838665656	0,6797	3,4459737e-05	0,013903697	BOVINEHD2000020536	rs41961318	20	70234691	NA	NA	NA
Casein	-0,179915	0,040972	-4,39116957922484	1,50022074499187e-05	4,82384483342537	0,0731160869880539	0,9878	0,0011443527	0,012749376	BOVINEHD2100016911	rs110522911	21	58708496	537528	NA	NA
Casein	-0,0463671	0,00988349	-4,69136914187195	3,91374206190708e-06	5,40740780023698	0,033400684496052	0,6784	0,00060077278	0,013168289	BOVINEHD2300009994	rs137189204	23	34048578	NA	NA	NA
Casein	-0,0463671	0,00988349	-4,69136914187195	3,91374206190708e-06	5,40740780023698	0,033400684496052	0,6784	0,00060077278	0,013168289	BOVINEHD2300009995	rs42026256	23	34049693	NA	NA	NA
KappaCN_totalprot	0,00313399	0,000939072	3,33732663736114	0,000937828628888975	3,02787651378236	0,0987261093241132	0,7824	1,6222337e-08	9,4558703e-05	BOVINEHD0100000078	rs109933972	1	278086	NA	NA	NA
KappaCN_totalprot	0,00318332	0,000845025	3,76713114996598	0,000194038323640404	3,71211248603972	0,036912323439209	0,7527	3,5153198e-08	9,3740721e-05	BOVINEHD0100000090	rs110764424	1	327959	NA	NA	NA
KappaCN_totalprot	0,00318332	0,000845025	3,76713114996598	0,000194038323640404	3,71211248603972	0,036912323439209	0,7527	3,5153198e-08	9,3740721e-05	BOVINEHD0100000092	rs110812022	1	331465	NA	NA	NA
KappaCN_totalprot	0,00352583	0,00092168	3,82543833000608	0,000154846426072083	3,81009881391123	0,0314382704523642	0,7986	3,1969158e-07	9,3354616e-05	BOVINEHD0100000121	rs108954933	1	389757	NA	NA	NA
KappaCN_totalprot	0,00352583	0,00092168	3,82543833000608	0,000154846426072083	3,81009881391123	0,0314382704523642	0,7986	3,1969158e-07	9,3354616e-05	BOVINEHD0100000122	rs134312161	1	390434	NA	NA	NA
KappaCN_totalprot	0,00352583	0,00092168	3,82543833000608	0,000154846426072083	3,81009881391123	0,0314382704523642	0,7986	3,1969158e-07	9,3354616e-05	BOVINEHD0100000123	rs110646571	1	391416	NA	NA	NA
KappaCN_totalprot	0,00268133	0,000789481	3,39631986076929	0,000762427267488268	3,11780157996164	0,0895338715325931	0,6014	6,907647e-07	9,3802302e-05	BOVINEHD0100000200	rs137561286	1	602066	NA	NA	NA
KappaCN_totalprot	0,00378474	0,000821697	4,60600440308289	5,77700874955622e-06	5,23829697469831	0,00234003837879733	0,7432	4,4085759e-07	9,1560108e-05	BOVINEHD0100000224	rs108997865	1	664791	NA	NA	NA
KappaCN_totalprot	0,00285554	0,00079248	3,60329598223299	0,000360277173979314	3,44336325252871	0,0576378269828626	0,6811	6,8517818e-08	9,4023462e-05	BOVINEHD0100000252	rs134994555	1	801987	NA	NA	NA
KappaCN_totalprot	0,00367118	0,000897592	4,09003199672011	5,3692827196756e-05	4,27008372765114	0,0137915741033543	0,7878	4,3307028e-09	9,3116113e-05	ARS-BFGL-NGS-98203	rs110064393	1	1009504	510879	ITSN1	intersectin 1 (SH3 domain protein)
KappaCN_totalprot	0,00331259	0,000909495	3,64223002875222	0,000311639200293789	3,50634791877706	0,0524860217482888	0,8014	3,0007608e-08	9,3986729e-05	BOVINEHD0100000336	rs109859739	1	1015696	510879	ITSN1	intersectin 1 (SH3 domain protein)
KappaCN_totalprot	0,00352891	0,000909861	3,87851550951189	0,000125788118001768	3,9003603805917	0,0271062715720449	0,8068	1,0850379e-08	9,3543707e-05	BOVINEHD0100000350	rs134142902	1	1064428	510879	ITSN1	intersectin 1 (SH3 domain protein)
KappaCN_totalprot	0,00352891	0,000909861	3,87851550951189	0,000125788118001768	3,9003603805917	0,0271062715720449	0,8068	1,0850379e-08	9,3543707e-05	BOVINEHD0100000356	rs136830052	1	1089173	510879	ITSN1	intersectin 1 (SH3 domain protein)
KappaCN_totalprot	0,0035202	0,000911931	3,86016047266734	0,000135197374672026	3,86903174165268	0,0287706523235847	0,8081	1,7198659e-08	9,3574492e-05	BOVINEHD0100000357	rs134857859	1	1090186	510879	ITSN1	intersectin 1 (SH3 domain protein)
KappaCN_totalprot	0,00339772	0,000976756	3,47857602103289	0,000568442125814591	3,24531374508147	0,0774270107881699	0,8378	1,9475134e-08	9,4302989e-05	BOVINEHD0100000358	rs137716332	1	1094456	510879	ITSN1	intersectin 1 (SH3 domain protein)
KappaCN_totalprot	0,00273068	0,000767384	3,55842707171377	0,000425146900431326	3,37146098283576	0,064691335186935	0,5662	9,8016594e-09	9,4163604e-05	BOVINEHD0100000432	rs135846134	1	1386893	514889	IFNGR2	interferon gamma receptor 2 (interferon gamma transducer 1)
KappaCN_totalprot	0,00259716	0,000752445	3,45162769371848	0,000626229594289165	3,20326641239336	0,0812969116287045	0,5716	5,5167446e-08	9,4316918e-05	BOVINEHD0100000435	rs110688680	1	1402731	514889	IFNGR2	interferon gamma receptor 2 (interferon gamma transducer 1)
KappaCN_totalprot	0,00256056	0,000754694	3,39284531213975	0,000771845039771106	3,11246988247188	0,0902766883662715	0,5703	2,9270748e-08	9,4447663e-05	BOVINEHD0100000437	rs137196899	1	1411277	NA	NA	NA
KappaCN_totalprot	0,00287521	0,000761518	3,7756297290412	0,000187794045292202	3,72631818277139	0,0360011803698355	0,5689	5,2353597e-08	9,3707828e-05	BOVINEHD0100000441	rs135537220	1	1428253	NA	NA	NA
KappaCN_totalprot	0,00272541	0,000751637	3,62596572547653	0,000331154177743644	3,47996976165117	0,0547481695111088	0,5703	4,7383631e-10	9,4045669e-05	BOVINEHD0100000442	rs133418963	1	1433438	NA	NA	NA
KappaCN_totalprot	0,00314265	0,000883137	3,55850790987129	0,000425020749725612	3,37158986695826	0,064691335186935	0,7784	3,1956905e-08	9,41424e-05	BOVINEHD0100001279	rs43212771	1	3823969	NA	NA	NA
KappaCN_totalprot	-0,00306253	0,000862871	-3,54923273583189	0,000439726316646887	3,3568175420389	0,0662579881641226	0,7365	3,2119025e-08	9,4159493e-05	BOVINEHD0100002957	rs135056593	1	9491125	NA	NA	NA
KappaCN_totalprot	-0,00261639	0,000752073	-3,47890430849133	0,000567769938387243	3,24582760571322	0,0773567396594195	0,6351	2,781021e-08	9,4293548e-05	BOVINEHD0100002973	rs133687084	1	9525915	NA	NA	NA
KappaCN_totalprot	0,00256561	0,000749435	3,42339228885761	0,000692634918831109	3,159495617503	0,0847782400253951	0,5973	3,1474353e-07	9,4117086e-05	BOVINEHD0100005237	rs43218459	1	17374821	NA	NA	NA
KappaCN_totalprot	0,00252698	0,000746903	3,38327734658985	0,000798342620701332	3,09781068465692	0,0919906814976144	0,5959	3,1878512e-07	9,4185223e-05	BOVINEHD0100005242	rs110180055	1	17392623	NA	NA	NA
KappaCN_totalprot	0,00252698	0,000746903	3,38327734658985	0,000798342620701332	3,09781068465692	0,0919906814976144	0,5959	3,1878512e-07	9,4185223e-05	BOVINEHD0100005248	rs110917775	1	17424388	NA	NA	NA
KappaCN_totalprot	0,00256561	0,000749435	3,42339228885761	0,000692634918831109	3,159495617503	0,0847782400253951	0,5973	3,1474353e-07	9,4117086e-05	ARS-BFGL-NGS-112632	rs43218446	1	17425222	NA	NA	NA
KappaCN_totalprot	0,00252698	0,000746903	3,38327734658985	0,000798342620701332	3,09781068465692	0,0919906814976144	0,5959	3,1878512e-07	9,4185223e-05	BOVINEHD0100005249	rs43218443	1	17426809	NA	NA	NA
KappaCN_totalprot	0,00252698	0,000746903	3,38327734658985	0,000798342620701332	3,09781068465692	0,0919906814976144	0,5959	3,1878512e-07	9,4185223e-05	BOVINEHD0100005250	rs43218441	1	17427546	NA	NA	NA
KappaCN_totalprot	0,00253775	0,000754617	3,36296425869017	0,000857432721862756	3,06679994670215	0,094387370049948	0,6027	3,688374e-07	9,4172681e-05	BOVINEHD0100005253	rs134634388	1	17438545	NA	NA	NA
KappaCN_totalprot	0,00307664	0,000769014	4,00075941400287	7,72521658708323e-05	4,11208933568869	0,0184563436921798	0,5149	5,5247157e-07	9,2782805e-05	BOVINEHD0100005818	rs110679728	1	19576119	NA	NA	NA
KappaCN_totalprot	0,0027593	0,000771469	3,57668292569112	0,000397532327146695	3,40062754894319	0,0618794443452351	0,5514	2,2580752e-09	9,4138236e-05	BOVINEHD0100005819	rs134991035	1	19576949	NA	NA	NA
KappaCN_totalprot	0,0027593	0,000771469	3,57668292569112	0,000397532327146695	3,40062754894319	0,0618794443452351	0,5514	2,2580752e-09	9,4138236e-05	BOVINEHD0100005821	rs136520500	1	19580761	NA	NA	NA
KappaCN_totalprot	0,00277635	0,000801301	3,46480286434186	0,000597323479359389	3,22379041383855	0,0795655449696523	0,6757	4,9701739e-08	9,4297726e-05	BOVINEHD0100005822	rs109343846	1	19581325	NA	NA	NA
KappaCN_totalprot	0,00295622	0,00079546	3,71636537349458	0,000235613985001105	3,62779893532571	0,0425882539522452	0,6662	1,1315558e-07	9,3765011e-05	BOVINEHD0100005823	rs135024309	1	19582029	NA	NA	NA
KappaCN_totalprot	0,00301649	0,000793316	3,80238139656833	0,000169353936714337	3,7712047035163	0,0336116635968763	0,6676	7,1715614e-08	9,3637162e-05	BOVINEHD0100005824	rs110111142	1	19583432	NA	NA	NA
KappaCN_totalprot	-0,00271317	0,000781908	-3,46993508187664	0,00058640486098933	3,23180243827809	0,0788705177303509	0,5514	3,7543697e-06	9,0739987e-05	HAPMAP51222-BTA-39456	rs41639690	1	19805218	NA	NA	NA
KappaCN_totalprot	0,0032016	0,000857504	3,73362689853342	0,000220616018589118	3,65636295729794	0,0405765013433914	0,7297	2,0780929e-07	9,3645722e-05	BOVINEHD0100005940	rs137381395	1	19994557	NA	NA	NA
KappaCN_totalprot	0,00317872	0,000857646	3,70633105034012	0,000244768834111467	3,61124388078742	0,0439610510100981	0,7311	7,2633093e-07	9,319692e-05	BOVINEHD0100005941	rs136107022	1	19997540	NA	NA	NA
KappaCN_totalprot	0,00304874	0,000862637	3,53420963858494	0,000464561127591067	3,33295713284613	0,0682345178574293	0,7392	9,8290529e-07	9,3283085e-05	BOVINEHD0100005943	rs135239207	1	20000299	NA	NA	NA
KappaCN_totalprot	-0,0027442	0,000766902	-3,57829292399811	0,000395179501085709	3,40320559140287	0,0617448011885759	0,6932	1,1676837e-07	9,4024597e-05	BOVINEHD0100006996	rs43218271	1	23742491	NA	NA	NA
KappaCN_totalprot	-0,0043372	0,00128941	-3,36370898317835	0,000855196271757733	3,06793420110912	0,0942570633221398	0,9095	2,0321e-09	9,4525227e-05	BOVINEHD0100008405	rs137255224	1	28337410	NA	NA	NA
KappaCN_totalprot	-0,0043372	0,00128941	-3,36370898317835	0,000855196271757733	3,06793420110912	0,0942570633221398	0,9095	2,0321e-09	9,4525227e-05	BOVINEHD0100008414	rs137471628	1	28350141	NA	NA	NA
KappaCN_totalprot	-0,0043372	0,00128941	-3,36370898317835	0,000855196271757733	3,06793420110912	0,0942570633221398	0,9095	2,0321e-09	9,4525227e-05	BOVINEHD0100008415	rs132816358	1	28351870	NA	NA	NA
KappaCN_totalprot	-0,00293826	0,000723008	-4,06393843498274	5,9757181170367e-05	4,2236098969863	0,0150528491422051	0,5135	2,0835576e-08	9,3156126e-05	BOVINEHD0100009770	rs43138432	1	34072264	NA	NA	NA
KappaCN_totalprot	-0,00272605	0,000721408	-3,77879091997871	0,000185520162525801	3,7316088839042	0,0356342693549364	0,5905	6,2586606e-08	9,3691478e-05	HAPMAP49364-BTA-89353	rs41660538	1	34076119	NA	NA	NA
KappaCN_totalprot	0,00314939	0,000718075	4,38587891236988	1,53517963615197e-05	4,81384079906303	0,00522468519373242	0,5014	1,5159846e-08	9,2469552e-05	BOVINEHD0100009771	rs43137426	1	34079996	NA	NA	NA
KappaCN_totalprot	-0,00295188	0,000724209	-4,07600568344221	5,68758467502835e-05	4,24507212464273	0,0144967220019785	0,5095	2,6567167e-08	9,3125351e-05	BOVINEHD0100009772	rs136424919	1	34082643	NA	NA	NA
KappaCN_totalprot	-0,00293826	0,000723008	-4,06393843498274	5,9757181170367e-05	4,2236098969863	0,0150528491422051	0,5135	2,0835576e-08	9,3156126e-05	BOVINEHD0100009774	rs43014741	1	34089523	NA	NA	NA
KappaCN_totalprot	-0,00293826	0,000723008	-4,06393843498274	5,9757181170367e-05	4,2236098969863	0,0150528491422051	0,5135	2,0835576e-08	9,3156126e-05	BOVINEHD0100009775	rs43014749	1	34091606	NA	NA	NA
KappaCN_totalprot	0,00314939	0,000718075	4,38587891236988	1,53517963615197e-05	4,81384079906303	0,00522468519373242	0,5014	1,5159846e-08	9,2469552e-05	BOVINEHD0100009776	rs43014819	1	34102218	NA	NA	NA
KappaCN_totalprot	0,00314939	0,000718075	4,38587891236988	1,53517963615197e-05	4,81384079906303	0,00522468519373242	0,5014	1,5159846e-08	9,2469552e-05	BOVINEHD0100009778	rs43015835	1	34105967	NA	NA	NA
KappaCN_totalprot	0,00314939	0,000718075	4,38587891236988	1,53517963615197e-05	4,81384079906303	0,00522468519373242	0,5014	1,5159846e-08	9,2469552e-05	BOVINEHD0100009779	rs43015844	1	34106613	NA	NA	NA
KappaCN_totalprot	0,00293826	0,000723008	4,06393843498274	5,9757181170367e-05	4,2236098969863	0,0150528491422051	0,4865	2,0835574e-08	9,3156126e-05	BOVINEHD0100009781	rs132633995	1	34109050	NA	NA	NA
KappaCN_totalprot	-0,00272605	0,000721408	-3,77879091997871	0,000185520162525801	3,7316088839042	0,0356342693549364	0,5905	6,2586606e-08	9,3691478e-05	BOVINEHD0100009782	rs43015866	1	34110630	NA	NA	NA
KappaCN_totalprot	0,00294035	0,000800729	3,67209130679668	0,000278594077750513	3,55502811988481	0,0489005712699503	0,7297	2,8494607e-06	9,1221742e-05	BOVINEHD0100009784	rs110703897	1	34114133	NA	NA	NA
KappaCN_totalprot	-0,00293826	0,000723008	-4,06393843498274	5,9757181170367e-05	4,2236098969863	0,0150528491422051	0,5135	2,0835576e-08	9,3156126e-05	BOVINEHD0100009786	rs43015900	1	34117734	NA	NA	NA
KappaCN_totalprot	-0,00293826	0,000723008	-4,06393843498274	5,9757181170367e-05	4,2236098969863	0,0150528491422051	0,5135	2,0835576e-08	9,3156126e-05	BOVINEHD0100009787	rs42995293	1	34127152	NA	NA	NA
KappaCN_totalprot	-0,00293826	0,000723008	-4,06393843498274	5,9757181170367e-05	4,2236098969863	0,0150528491422051	0,5135	2,0835576e-08	9,3156126e-05	BOVINEHD0100009790	rs42995308	1	34131716	NA	NA	NA
KappaCN_totalprot	-0,00261164	0,000728903	-3,5829733174373	0,000388413644890526	3,41070552182126	0,0608605696747364	0,5568	1,5672256e-08	9,4113434e-05	BOVINEHD0100009814	rs137572816	1	34238064	NA	NA	NA
KappaCN_totalprot	-0,00286651	0,00080888	-3,54380130550885	0,000448557794621006	3,34818159215631	0,066908251513801	0,6757	4,6077889e-07	9,3757991e-05	BOVINEHD0100009908	rs110484016	1	34533679	NA	NA	NA
KappaCN_totalprot	0,00350764	0,000846562	4,14339410462553	4,30648479173971e-05	4,36587708214692	0,0115286158364223	0,7432	3,3208417e-06	8,9831232e-05	HAPMAP43356-BTA-79201	rs81111876	1	36399349	NA	NA	NA
KappaCN_totalprot	0,00304464	0,000844073	3,60708137803247	0,000355252526903976	3,44946282426172	0,0570923106418953	0,7162	3,3857605e-06	9,0842782e-05	BOVINEHD0100010419	rs110820824	1	36413406	NA	NA	NA
KappaCN_totalprot	0,00350764	0,000846562	4,14339410462553	4,30648479173971e-05	4,36587708214692	0,0115286158364223	0,7432	3,3208417e-06	8,9831232e-05	BOVINEHD0100010423	rs110550773	1	36423510	NA	NA	NA
KappaCN_totalprot	-0,00267402	0,000771899	-3,46420969582808	0,000598597605185493	3,22286502497796	0,0796923714376375	0,6149	1,146956e-08	9,4335567e-05	BOVINEHD0100011538	rs109659320	1	40466922	NA	NA	NA
KappaCN_totalprot	0,00438826	0,00107632	4,07709603092017	5,66221145859804e-05	4,24701391568666	0,0144394851964075	0,8649	7,2137915e-06	8,633211e-05	BOVINEHD0100013524	rs133019449	1	47860670	NA	NA	NA
KappaCN_totalprot	0,00342943	0,00102879	3,33345969537029	0,000950546600628188	3,02202658695259	0,0993465706430201	0,85	6,6318651e-06	8,8303225e-05	BOVINEHD0100013586	rs42797237	1	48039498	NA	NA	NA
KappaCN_totalprot	-0,00518132	0,00138613	-3,73797551456213	0,000216982171563279	3,663575948685	0,0400756355257754	0,9324	1,1572745e-08	9,382071e-05	BOVINEHD0100013680	rs137043696	1	48447445	NA	NA	NA
KappaCN_totalprot	-0,00518132	0,00138613	-3,73797551456213	0,000216982171563279	3,663575948685	0,0400756355257754	0,9324	1,1572745e-08	9,382071e-05	BOVINEHD0100013682	rs110751179	1	48450510	NA	NA	NA
KappaCN_totalprot	-0,00518132	0,00138613	-3,73797551456213	0,000216982171563279	3,663575948685	0,0400756355257754	0,9324	1,1572745e-08	9,382071e-05	BOVINEHD0100013683	rs134184956	1	48451642	NA	NA	NA
KappaCN_totalprot	-0,00448626	0,00128161	-3,50048766785528	0,00052517270376719	3,27969785476717	0,0734743034486995	0,9135	9,4711446e-08	9,4191242e-05	BOVINEHD0100013695	rs133773329	1	48493020	NA	NA	NA
KappaCN_totalprot	-0,00432717	0,00127411	-3,39622952492328	0,000762670760224598	3,11766290356085	0,0895338715325931	0,9122	9,6669635e-09	9,4461143e-05	BOVINEHD0100013698	rs110661587	1	48499726	NA	NA	NA
KappaCN_totalprot	-0,00432717	0,00127411	-3,39622952492328	0,000762670760224598	3,11766290356085	0,0895338715325931	0,9122	9,6669635e-09	9,4461143e-05	BOVINEHD0100013700	rs109097518	1	48505964	NA	NA	NA
KappaCN_totalprot	-0,00455882	0,00128891	-3,53695758431543	0,000459922431707768	3,33731540814867	0,0678552145861216	0,9149	8,983866e-08	9,4128597e-05	BOVINEHD0100013701	rs109346855	1	48507246	NA	NA	NA
KappaCN_totalprot	-0,00455882	0,00128891	-3,53695758431543	0,000459922431707768	3,33731540814867	0,0678552145861216	0,9149	8,983866e-08	9,4128597e-05	BOVINEHD0100013702	rs109820437	1	48507842	NA	NA	NA
KappaCN_totalprot	-0,00455882	0,00128891	-3,53695758431543	0,000459922431707768	3,33731540814867	0,0678552145861216	0,9149	8,983866e-08	9,4128597e-05	BOVINEHD0100013703	rs110596959	1	48508916	NA	NA	NA
KappaCN_totalprot	-0,00455882	0,00128891	-3,53695758431543	0,000459922431707768	3,33731540814867	0,0678552145861216	0,9149	8,983866e-08	9,4128597e-05	BOVINEHD0100013704	rs134101686	1	48509891	NA	NA	NA
KappaCN_totalprot	-0,00455882	0,00128891	-3,53695758431543	0,000459922431707768	3,33731540814867	0,0678552145861216	0,9149	8,983866e-08	9,4128597e-05	BOVINEHD0100013705	rs135960876	1	48510777	NA	NA	NA
KappaCN_totalprot	-0,00455882	0,00128891	-3,53695758431543	0,000459922431707768	3,33731540814867	0,0678552145861216	0,9149	8,983866e-08	9,4128597e-05	BOVINEHD0100013707	rs109322951	1	48512920	NA	NA	NA
KappaCN_totalprot	-0,00455882	0,00128891	-3,53695758431543	0,000459922431707768	3,33731540814867	0,0678552145861216	0,9149	8,983866e-08	9,4128597e-05	BOVINEHD0100013708	rs137577658	1	48514081	NA	NA	NA
KappaCN_totalprot	-0,00283828	0,000838133	-3,3864315090803	0,000789515188466481	3,10263951074279	0,0915216360767898	0,7649	4,2264175e-08	9,4446336e-05	BTA-100081-NO-RS	rs41567126	1	51902748	NA	NA	NA
KappaCN_totalprot	0,00269036	0,000795264	3,38297722517302	0,00079918733457859	3,09735140737243	0,0919906814976144	0,6932	2,5303027e-09	9,4490566e-05	BOVINEHD0100016298	rs109925360	1	57412374	535620	NA	NA
KappaCN_totalprot	0,00403934	0,00115457	3,49856656590765	0,000528839368214867	3,27667622227795	0,0738828749185627	0,8811	5,4423541e-06	8,9112368e-05	BOVINEHD0100018408	rs43235101	1	65116812	100300968	MAATS1	MYCBP-associated, testis expressed 1
KappaCN_totalprot	-0,00284487	0,000838563	-3,39255369006264	0,000772640396128785	3,11202258928311	0,0903483661321546	0,7216	3,0748974e-08	9,4447207e-05	BOVINEHD0100020686	rs133997775	1	72178742	785291	NA	NA
KappaCN_totalprot	-0,00273365	0,000749443	-3,64757559947855	0,000305464986928381	3,51503856236165	0,0521065237138423	0,6176	6,5959606e-07	9,3374914e-05	BOVINEHD0100021226	rs110286972	1	74020187	NA	NA	NA
KappaCN_totalprot	-0,00309176	0,000798731	-3,87084012014057	0,000129644712681303	3,88724519042689	0,0277081426864603	0,7027	2,3601509e-06	9,1297693e-05	BOVINEHD0100021234	rs110180517	1	74052013	NA	NA	NA
KappaCN_totalprot	-0,00265693	0,000780112	-3,40583147035297	0,000737191355241416	3,13241976622692	0,0882248369881086	0,7054	7,9812427e-08	9,4377371e-05	BOVINEHD0100021265	rs109214832	1	74177798	NA	NA	NA
KappaCN_totalprot	-0,00338539	0,000773916	-4,3743636260266	1,61398482706128e-05	4,79210055236149	0,00546440947768879	0,6514	1,1318871e-07	9,2400219e-05	BOVINEHD0100021266	rs134373958	1	74180099	NA	NA	NA
KappaCN_totalprot	-0,00376285	0,000907127	-4,14809613207412	4,22312198988154e-05	4,37436637328331	0,0113299610571248	0,7905	9,1908389e-08	9,2911078e-05	BOVINEHD0100021267	rs110110470	1	74180756	NA	NA	NA
KappaCN_totalprot	-0,00268003	0,00077595	-3,45386945035118	0,000621220680710288	3,20675409484808	0,0810520236558654	0,6811	7,0102972e-08	9,4299289e-05	BOVINEHD0100021271	rs108981873	1	74195840	NA	NA	NA
KappaCN_totalprot	-0,00268104	0,000776219	-3,4539736852615	0,000620988694687242	3,20691630623186	0,0810520236558654	0,6811	3,3669447e-10	9,4364858e-05	BOVINEHD0100021277	rs110819565	1	74225282	NA	NA	NA
KappaCN_totalprot	-0,00351292	0,000892463	-3,93620799965937	0,000100087968981375	3,99961812350991	0,0226529232913932	0,7743	6,2846686e-08	9,3378575e-05	BOVINEHD0100021288	rs109022289	1	74280945	NA	NA	NA
KappaCN_totalprot	-0,00351292	0,000892463	-3,93620799965937	0,000100087968981375	3,99961812350991	0,0226529232913932	0,7743	6,2846686e-08	9,3378575e-05	UA-IFASA-4774	rs29014146	1	74325400	NA	NA	NA
KappaCN_totalprot	-0,00389181	0,000897367	-4,33692123735328	1,89787676539972e-05	4,72173199098378	0,00628373667454592	0,7851	8,4296194e-09	9,2581922e-05	BOVINEHD0100021318	rs110994884	1	74365091	NA	NA	NA
KappaCN_totalprot	-0,00270578	0,00079302	-3,41199465335048	0,000721257742790874	3,14190951160633	0,0870560570802011	0,5905	1,6857919e-07	9,4285961e-05	BOVINEHD0100021320	rs109131413	1	74377323	NA	NA	NA
KappaCN_totalprot	-0,00270578	0,00079302	-3,41199465335048	0,000721257742790874	3,14190951160633	0,0870560570802011	0,5905	1,6857919e-07	9,4285961e-05	BOVINEHD0100021321	rs110365126	1	74378688	NA	NA	NA
KappaCN_totalprot	-0,00270578	0,00079302	-3,41199465335048	0,000721257742790874	3,14190951160633	0,0870560570802011	0,5905	1,6857919e-07	9,4285961e-05	BOVINEHD0100021324	rs135020322	1	74391917	524142	OPA1	optic atrophy 1 (autosomal dominant)
KappaCN_totalprot	-0,00270578	0,00079302	-3,41199465335048	0,000721257742790874	3,14190951160633	0,0870560570802011	0,5905	1,6857919e-07	9,4285961e-05	BOVINEHD0100021332	rs109891439	1	74426514	524142	OPA1	optic atrophy 1 (autosomal dominant)
KappaCN_totalprot	-0,00389181	0,000897367	-4,33692123735328	1,89787676539972e-05	4,72173199098378	0,00628373667454592	0,7851	8,4296194e-09	9,2581922e-05	BOVINEHD0100021336	rs110309779	1	74440913	524142	OPA1	optic atrophy 1 (autosomal dominant)
KappaCN_totalprot	-0,00270578	0,00079302	-3,41199465335048	0,000721257742790874	3,14190951160633	0,0870560570802011	0,5905	1,6857919e-07	9,4285961e-05	BOVINEHD0100021338	rs136690268	1	74446695	524142	OPA1	optic atrophy 1 (autosomal dominant)
KappaCN_totalprot	-0,00270578	0,00079302	-3,41199465335048	0,000721257742790874	3,14190951160633	0,0870560570802011	0,5905	1,6857919e-07	9,4285961e-05	BOVINEHD0100021340	rs110125727	1	74453794	524142	OPA1	optic atrophy 1 (autosomal dominant)
KappaCN_totalprot	-0,00389181	0,000897367	-4,33692123735328	1,89787676539972e-05	4,72173199098378	0,00628373667454592	0,7851	8,4296194e-09	9,2581922e-05	BOVINEHD0100021345	rs109835823	1	74473496	NA	NA	NA
KappaCN_totalprot	-0,00270578	0,00079302	-3,41199465335048	0,000721257742790874	3,14190951160633	0,0870560570802011	0,5905	1,6857919e-07	9,4285961e-05	BOVINEHD0100021347	rs111016236	1	74481664	NA	NA	NA
KappaCN_totalprot	-0,00270578	0,00079302	-3,41199465335048	0,000721257742790874	3,14190951160633	0,0870560570802011	0,5905	1,6857919e-07	9,4285961e-05	BOVINEHD0100021348	rs109164027	1	74483305	NA	NA	NA
KappaCN_totalprot	-0,00358683	0,000939518	-3,81773419987696	0,000159557923342506	3,79708162469837	0,0320790491989305	0,8081	5,9038286e-08	9,3619555e-05	BOVINEHD0100021463	rs134603875	1	74771418	NA	NA	NA
KappaCN_totalprot	-0,00358683	0,000939518	-3,81773419987696	0,000159557923342506	3,79708162469837	0,0320790491989305	0,8081	5,9038286e-08	9,3619555e-05	BOVINEHD0100021468	rs133753631	1	74791481	540539	HRASLS	HRAS-like suppressor
KappaCN_totalprot	-0,00357094	0,000941384	-3,7932873301437	0,000175421632890267	3,75591685073308	0,0344293820517668	0,8095	6,5708113e-08	9,3661522e-05	BOVINEHD0100021474	rs133117466	1	74817722	NA	NA	NA
KappaCN_totalprot	-0,00357094	0,000941384	-3,7932873301437	0,000175421632890267	3,75591685073308	0,0344293820517668	0,8095	6,5708113e-08	9,3661522e-05	BOVINEHD0100021475	rs134664424	1	74819051	NA	NA	NA
KappaCN_totalprot	-0,00358683	0,000939518	-3,81773419987696	0,000159557923342506	3,79708162469837	0,0320790491989305	0,8081	5,9038286e-08	9,3619555e-05	BOVINEHD0100021476	rs136045578	1	74822552	NA	NA	NA
KappaCN_totalprot	-0,00279851	0,000778866	-3,59305708555772	0,000374204517612742	3,42689097375092	0,0592893360015799	0,6838	5,1025458e-09	9,4104502e-05	BOVINEHD0100021647	rs110519952	1	75300466	615823	FGF12	fibroblast growth factor 12
KappaCN_totalprot	-0,00279851	0,000778866	-3,59305708555772	0,000374204517612742	3,42689097375092	0,0592893360015799	0,6838	5,1025458e-09	9,4104502e-05	ARS-BFGL-NGS-37067	rs109316834	1	75301239	615823	FGF12	fibroblast growth factor 12
KappaCN_totalprot	-0,00279851	0,000778866	-3,59305708555772	0,000374204517612742	3,42689097375092	0,0592893360015799	0,6838	5,1025458e-09	9,4104502e-05	BOVINEHD0100021649	rs135693620	1	75303179	615823	FGF12	fibroblast growth factor 12
KappaCN_totalprot	-0,00279851	0,000778866	-3,59305708555772	0,000374204517612742	3,42689097375092	0,0592893360015799	0,6838	5,1025458e-09	9,4104502e-05	BOVINEHD0100021652	rs110932293	1	75306294	615823	FGF12	fibroblast growth factor 12
KappaCN_totalprot	-0,00279851	0,000778866	-3,59305708555772	0,000374204517612742	3,42689097375092	0,0592893360015799	0,6838	5,1025458e-09	9,4104502e-05	BOVINEHD0100021659	rs109886475	1	75325718	615823	FGF12	fibroblast growth factor 12
KappaCN_totalprot	0,00299959	0,000751358	3,99222474506161	7,99588422353336e-05	4,09713350287866	0,0190280517139492	0,627	7,5913156e-08	9,325159e-05	BOVINEHD0100022231	rs132728438	1	77158106	NA	NA	NA
KappaCN_totalprot	0,00254129	0,000730376	3,47942703484233	0,000566701160259505	3,24664589818648	0,0772536510905786	0,5324	1,9502412e-08	9,4301619e-05	BOVINEHD0100022232	rs134200022	1	77159259	NA	NA	NA
KappaCN_totalprot	-0,00291962	0,000736015	-3,96679415501043	8,85677906457168e-05	4,05272418881369	0,0207181660136954	0,5419	9,0917059e-08	9,3288759e-05	BTA-36624-NO-RS	rs41582638	1	77248361	539334	IL1RAP	interleukin 1 receptor accessory protein
KappaCN_totalprot	-0,00273506	0,00073598	-3,71621511454116	0,000235748662237874	3,62755076299936	0,0425882539522452	0,5757	8,1358521e-08	9,3797188e-05	BOVINEHD0100022372	rs132829148	1	77654009	NA	NA	NA
KappaCN_totalprot	-0,00273506	0,00073598	-3,71621511454116	0,000235748662237874	3,62755076299936	0,0425882539522452	0,5757	8,1358521e-08	9,3797188e-05	BOVINEHD0100022373	rs137142071	1	77654855	NA	NA	NA
KappaCN_totalprot	-0,0025265	0,000744958	-3,39146636454673	0,000775612657975972	3,11035511186221	0,0904608520017857	0,5743	3,1796541e-08	9,4448078e-05	BOVINEHD0100022381	rs134983417	1	77696214	NA	NA	NA
KappaCN_totalprot	0,00264083	0,000733055	3,60249913035175	0,000361343365983283	3,44207991422203	0,0577897204096508	0,6027	1,3660083e-07	9,3960933e-05	BOVINEHD0100022411	rs135074695	1	77869123	511799	LEPREL1	leprecan-like 1
KappaCN_totalprot	0,00254481	0,000732347	3,47486915355699	0,000576083977180058	3,23951420378589	0,0780170591957576	0,5986	1,3178466e-07	9,4202365e-05	BOVINEHD0100022414	rs136003342	1	77878397	511799	LEPREL1	leprecan-like 1
KappaCN_totalprot	0,0024887	0,000739481	3,36546848397728	0,000849933954399911	3,07061482058463	0,0941592901711472	0,5041	1,2083513e-08	9,4512534e-05	BOVINEHD0100022415	rs110173123	1	77885329	511799	LEPREL1	leprecan-like 1
KappaCN_totalprot	0,00293782	0,000825418	3,55919061614842	0,000423956762479298	3,37267843296895	0,0645499274435721	0,7338	1,0425774e-06	9,3169992e-05	BOVINEHD0100022449	rs135106137	1	77970408	NA	NA	NA
KappaCN_totalprot	0,00287853	0,000817001	3,52328822118945	0,000483433968398702	3,31566283723449	0,0700503745356742	0,7297	2,0984316e-07	9,4040539e-05	BOVINEHD0100022450	rs109553674	1	77977472	NA	NA	NA
KappaCN_totalprot	0,00293782	0,000825418	3,55919061614842	0,000423956762479298	3,37267843296895	0,0645499274435721	0,7338	1,0425774e-06	9,3169992e-05	BOVINEHD0100022452	rs110912731	1	77981401	NA	NA	NA
KappaCN_totalprot	0,00296811	0,000820469	3,61757726373574	0,0003416626206203	3,46640253231135	0,0557000654870467	0,7351	3,1532894e-07	9,3761991e-05	BOVINEHD0100022454	rs109542565	1	77990792	NA	NA	NA
KappaCN_totalprot	0,00296811	0,000820469	3,61757726373574	0,0003416626206203	3,46640253231135	0,0557000654870467	0,7351	3,1532894e-07	9,3761991e-05	BOVINEHD0100022455	rs110638091	1	77993698	NA	NA	NA
KappaCN_totalprot	0,00260591	0,000763174	3,41456863048269	0,000714698874122921	3,14587690204965	0,0866008586312999	0,6365	3,7460531e-07	9,4075184e-05	BOVINEHD0100022611	rs109686424	1	78538210	NA	NA	NA
KappaCN_totalprot	0,00260591	0,000763174	3,41456863048269	0,000714698874122921	3,14587690204965	0,0866008586312999	0,6365	3,7460531e-07	9,4075184e-05	BOVINEHD0100022612	rs110762200	1	78539295	NA	NA	NA
KappaCN_totalprot	0,00247416	0,000736245	3,36051178615814	0,000864836200685764	3,063066139789	0,0944727092297675	0,5514	1,9098207e-08	9,4514649e-05	BOVINEHD0100022616	rs110607430	1	78564007	NA	NA	NA
KappaCN_totalprot	0,00245346	0,000730375	3,35917850419305	0,000868886024505904	3,06103718807896	0,0946905944416623	0,5473	8,6904185e-08	9,4452991e-05	BOVINEHD0100022618	rs109848228	1	78571031	NA	NA	NA
KappaCN_totalprot	0,00243984	0,000730261	3,34105203482043	0,00092572608222136	3,03351749990339	0,0979310961919764	0,5459	1,3499123e-09	9,4565969e-05	BOVINEHD0100022627	rs134337000	1	78607558	615508	TPRG1	tumor protein p63 regulated 1
KappaCN_totalprot	0,00243337	0,000728439	3,34052679771402	0,000927423552592922	3,0327218790772	0,0980305715335609	0,5473	1,3554716e-07	9,4440193e-05	BOVINEHD0100022628	rs137679754	1	78610928	615508	TPRG1	tumor protein p63 regulated 1
KappaCN_totalprot	0,00295347	0,000845211	3,49435821351118	0,000536955429481375	3,27006176184911	0,0746375586370146	0,7595	4,4521138e-08	9,4249202e-05	BOVINEHD0100022658	rs110441468	1	78717496	615508	TPRG1	tumor protein p63 regulated 1
KappaCN_totalprot	0,00251873	0,000751794	3,35029276636951	0,000896330626011996	3,0475317642589	0,0962824042070143	0,5568	2,0028438e-08	9,4531854e-05	BOVINEHD0100022716	rs43252896	1	78938782	NA	NA	NA
KappaCN_totalprot	0,00279647	0,000835557	3,34683330999561	0,000907232144124161	3,04228157069936	0,0969766393271379	0,7041	4,7995785e-08	9,4511844e-05	BOVINEHD0100022787	rs109865256	1	79206446	524132	LPP	LIM domain containing preferred translocation partner in lipoma
KappaCN_totalprot	0,00294593	0,000745705	3,95053003533569	9,45271416840003e-05	4,02444347412405	0,0217827852417659	0,6149	2,8568182e-08	9,3382075e-05	BOVINEHD0100022795	rs43250953	1	79223304	524132	LPP	LIM domain containing preferred translocation partner in lipoma
KappaCN_totalprot	0,00321822	0,000773668	4,1596912370681	4,02407196148128e-05	4,39533426150213	0,0108547751268766	0,6446	6,3052799e-08	9,291358e-05	BOVINEHD0100022819	rs109067239	1	79305052	524132	LPP	LIM domain containing preferred translocation partner in lipoma
KappaCN_totalprot	0,00270441	0,000753531	3,58898306771719	0,0003798854698459	3,4203473173598	0,0599608512137127	0,5973	1,0616228e-08	9,410631e-05	BOVINEHD0100022835	rs135760591	1	79347792	524132	LPP	LIM domain containing preferred translocation partner in lipoma
KappaCN_totalprot	0,00252101	0,000737956	3,41620638628861	0,000710554651318325	3,14840251329852	0,086225345312123	0,5757	1,3263886e-07	9,4306864e-05	BOVINEHD0100022889	rs135574540	1	79531764	524132	LPP	LIM domain containing preferred translocation partner in lipoma
KappaCN_totalprot	0,00289773	0,000802274	3,61189568651109	0,000348957188992879	3,45722785018869	0,0565395172623408	0,6892	1,0858707e-07	9,3968994e-05	BOVINEHD0100022901	rs43245795	1	79581136	524132	LPP	LIM domain containing preferred translocation partner in lipoma
KappaCN_totalprot	0,00305556	0,000834572	3,66122994780558	0,000290212165114548	3,53728438675911	0,0503259265891303	0,7243	1,7448754e-09	9,3977411e-05	BOVINEHD0100022905	rs43245788	1	79602098	524132	LPP	LIM domain containing preferred translocation partner in lipoma
KappaCN_totalprot	0,00307428	0,000830205	3,70303720165501	0,000247846338533612	3,60581749260064	0,0444010032691717	0,7203	1,5906133e-09	9,389761e-05	BOVINEHD0100022906	rs134198510	1	79605008	524132	LPP	LIM domain containing preferred translocation partner in lipoma
KappaCN_totalprot	0,00305491	0,000773612	3,94889169247633	9,51480946128942e-05	4,02159990424918	0,0218952972867823	0,6649	8,5063598e-08	9,3331737e-05	BOVINEHD0100023491	rs43252663	1	81756331	541166	ETV5	ets variant 5
KappaCN_totalprot	0,00268663	0,00074734	3,59492332807022	0,00037162888831946	3,42989053377933	0,0589962648030531	0,5932	1,4700711e-08	9,4091931e-05	BOVINEHD0100023492	rs132922281	1	81759227	541166	ETV5	ets variant 5
KappaCN_totalprot	0,00324355	0,000753724	4,30336568823601	2,19237210858724e-05	4,65908573166995	0,00705126131122122	0,5892	1,8788477e-08	9,2646217e-05	BOVINEHD0100023679	rs42344233	1	82486931	518852	EHHADH	enoyl-CoA, hydratase/3-hydroxyacyl CoA dehydrogenase
KappaCN_totalprot	0,00306679	0,000760316	4,03357288285397	6,76343753730039e-05	4,16983251647992	0,016730601529051	0,5554	1,4110818e-07	9,3104035e-05	BOVINEHD0100023680	rs42343313	1	82489822	518852	EHHADH	enoyl-CoA, hydratase/3-hydroxyacyl CoA dehydrogenase
KappaCN_totalprot	0,00270284	0,00076838	3,51758244618548	0,000493577195164134	3,30664491429729	0,0709386801309883	0,5838	3,0541926e-08	9,4219601e-05	BOVINEHD0100024436	rs134536664	1	85456026	NA	NA	NA
KappaCN_totalprot	0,00254498	0,000734626	3,46432062028842	0,000598359146511804	3,22303806596272	0,0796820564371802	0,5662	6,9722724e-08	9,4280361e-05	BOVINEHD0100024499	rs110566689	1	85712619	784318	NA	NA
KappaCN_totalprot	0,00260654	0,000758866	3,43478295245801	0,000665091733904955	3,17711844976286	0,082612237594783	0,6324	1,7014441e-08	9,438367e-05	BOVINEHD0100024812	rs137811779	1	87277917	NA	NA	NA
KappaCN_totalprot	0,00247006	0,000730763	3,38011092515631	0,000807296822588846	3,09296675683759	0,0925854982465981	0,5716	6,3552494e-08	9,4437834e-05	BOVINEHD0100025225	rs43247756	1	88760017	NA	NA	NA
KappaCN_totalprot	0,00247006	0,000730763	3,38011092515631	0,000807296822588846	3,09296675683759	0,0925854982465981	0,5716	6,3552494e-08	9,4437834e-05	BOVINEHD0100025226	rs43247760	1	88764710	NA	NA	NA
KappaCN_totalprot	0,00269287	0,000749156	3,59453838719839	0,000372158784586342	3,42927172528867	0,0590614439979756	0,6297	2,44514e-09	9,4103387e-05	BOVINEHD0100025235	rs135322930	1	88810722	534568	KCNMB2	potassium large conductance calcium-activated channel, subfamily M, beta member 2
KappaCN_totalprot	0,00278713	0,000745296	3,73962828191752	0,000215615925799092	3,66631916449074	0,0399850681136835	0,627	1,4610081e-08	9,3813965e-05	BOVINEHD0100025242	rs43245974	1	88832926	534568	KCNMB2	potassium large conductance calcium-activated channel, subfamily M, beta member 2
KappaCN_totalprot	-0,00262199	0,000723512	-3,62397582901182	0,000333619129846857	3,47674905471076	0,0550046357439108	0,5622	1,3508007e-08	9,4036685e-05	HAPMAP44640-BTA-24435	rs41633775	1	91117527	NA	NA	NA
KappaCN_totalprot	-0,0028116	0,000834242	-3,37024508475958	0,000835799779081273	3,07789774798516	0,0934509866385283	0,7054	4,2095171e-08	9,4476195e-05	BOVINEHD0100027001	rs133039591	1	95096681	538046	SPATA16	spermatogenesis associated 16
KappaCN_totalprot	-0,0028116	0,000834242	-3,37024508475958	0,000835799779081273	3,07789774798516	0,0934509866385283	0,7054	4,2095171e-08	9,4476195e-05	BOVINEHD0100027003	rs136272709	1	95101021	538046	SPATA16	spermatogenesis associated 16
KappaCN_totalprot	-0,0028116	0,000834242	-3,37024508475958	0,000835799779081273	3,07789774798516	0,0934509866385283	0,7054	4,2095171e-08	9,4476195e-05	BOVINEHD0100027004	rs109645131	1	95103330	538046	SPATA16	spermatogenesis associated 16
KappaCN_totalprot	-0,0028116	0,000834242	-3,37024508475958	0,000835799779081273	3,07789774798516	0,0934509866385283	0,7054	4,2095171e-08	9,4476195e-05	BOVINEHD0100027008	rs135896693	1	95112031	NA	NA	NA
KappaCN_totalprot	-0,00289996	0,000834782	-3,47391294972819	0,00057807075793366	3,23801899912386	0,0781553620827886	0,7095	2,6614107e-08	9,4304199e-05	BOVINEHD0100027010	rs136710434	1	95113922	NA	NA	NA
KappaCN_totalprot	-0,00355772	0,000815459	-4,36284350286158	1,69668971553531e-05	4,77039757262152	0,00571315824594918	0,7189	1,8231486e-08	9,2516061e-05	BOVINEHD0100027012	rs137805472	1	95119031	NA	NA	NA
KappaCN_totalprot	-0,00292085	0,000806628	-3,62106200131907	0,000337259714441395	3,47203553204144	0,0554084456803339	0,6959	1,2873142e-08	9,4043696e-05	BOVINEHD0100027014	rs133529045	1	95125160	NA	NA	NA
KappaCN_totalprot	-0,00300355	0,00080526	-3,72991331992152	0,000223764555103638	3,65020870575237	0,040871997052863	0,6986	3,063824e-08	9,3818116e-05	BOVINEHD0100027015	rs134500254	1	95126050	525988	GPX5	glutathione peroxidase 5 (epididymal androgen-related protein)
KappaCN_totalprot	-0,00300355	0,00080526	-3,72991331992152	0,000223764555103638	3,65020870575237	0,040871997052863	0,6986	3,063824e-08	9,3818116e-05	BOVINEHD0100027016	rs135892913	1	95128717	525988	GPX5	glutathione peroxidase 5 (epididymal androgen-related protein)
KappaCN_totalprot	-0,00300355	0,00080526	-3,72991331992152	0,000223764555103638	3,65020870575237	0,040871997052863	0,6986	3,063824e-08	9,3818116e-05	BOVINEHD0100027017	rs133660445	1	95131034	525988	GPX5	glutathione peroxidase 5 (epididymal androgen-related protein)
KappaCN_totalprot	-0,00322061	0,000838627	-3,84033664549317	0,000146105921051033	3,83533218360243	0,0302341526862561	0,7459	3,5287039e-08	9,359756e-05	ARS-BFGL-NGS-18020	rs110308320	1	95133504	525988	GPX5	glutathione peroxidase 5 (epididymal androgen-related protein)
KappaCN_totalprot	-0,0029036	0,000771741	-3,76240215305394	0,000197597261575166	3,70421907842772	0,0375014585409024	0,6216	2,2224511e-08	9,376378e-05	BOVINEHD0100027022	rs135118826	1	95154151	NA	NA	NA
KappaCN_totalprot	-0,00289133	0,000797239	-3,6266790761616	0,000330274701556413	3,48112469120483	0,0546210133228198	0,6784	5,9562731e-08	9,3988363e-05	BOVINEHD0100027023	rs136650697	1	95155076	NA	NA	NA
KappaCN_totalprot	-0,00295217	0,000778961	-3,7898816500441	0,000177746351833791	3,75019930421121	0,0346381188925835	0,6176	5,0697765e-08	9,3681803e-05	BOVINEHD0100027025	rs134894136	1	95158490	NA	NA	NA
KappaCN_totalprot	-0,00305051	0,000770947	-3,95683490564202	9,21731846347537e-05	4,03539540713517	0,0213897100905996	0,6081	8,0241646e-08	9,3320259e-05	BOVINEHD0100027026	rs135956108	1	95159039	519280	GPX6	glutathione peroxidase 6 (olfactory)
KappaCN_totalprot	-0,00305051	0,000770947	-3,95683490564202	9,21731846347537e-05	4,03539540713517	0,0213897100905996	0,6081	8,0241646e-08	9,3320259e-05	BOVINEHD0100027027	rs132662945	1	95159504	519280	GPX6	glutathione peroxidase 6 (olfactory)
KappaCN_totalprot	-0,00341646	0,000794978	-4,29755288825603	2,24763750039078e-05	4,64827373059168	0,00715048519041316	0,6716	6,9704013e-08	9,261013e-05	BOVINEHD0100027029	rs137613838	1	95165458	519280	GPX6	glutathione peroxidase 6 (olfactory)
KappaCN_totalprot	-0,00341646	0,000794978	-4,29755288825603	2,24763750039078e-05	4,64827373059168	0,00715048519041316	0,6716	6,9704013e-08	9,261013e-05	BOVINEHD0100027030	rs133123319	1	95166452	519280	GPX6	glutathione peroxidase 6 (olfactory)
KappaCN_totalprot	-0,00341646	0,000794978	-4,29755288825603	2,24763750039078e-05	4,64827373059168	0,00715048519041316	0,6716	6,9704013e-08	9,261013e-05	BOVINEHD0100027032	rs137076460	1	95169058	NA	NA	NA
KappaCN_totalprot	-0,0061753	0,00182199	-3,38931607747573	0,000781521993756293	3,10705879546618	0,0908666240101967	0,9554	1,1038747e-07	9,4376135e-05	BOVINEHD0100027033	rs135655597	1	95170024	NA	NA	NA
KappaCN_totalprot	-0,0061753	0,00182199	-3,38931607747573	0,000781521993756293	3,10705879546618	0,0908666240101967	0,9554	1,1038747e-07	9,4376135e-05	BOVINEHD0100027034	rs133378138	1	95173195	NA	NA	NA
KappaCN_totalprot	-0,00341646	0,000794978	-4,29755288825603	2,24763750039078e-05	4,64827373059168	0,00715048519041316	0,6716	6,9704013e-08	9,261013e-05	BOVINEHD0100027035	rs134708000	1	95174165	NA	NA	NA
KappaCN_totalprot	-0,00328361	0,000798963	-4,10983987994438	4,94852712789339e-05	4,30552404458416	0,0129874960332618	0,6851	1,9143137e-08	9,3060311e-05	BOVINEHD0100027037	rs133055479	1	95178326	NA	NA	NA
KappaCN_totalprot	-0,00270921	0,000793097	-3,41598820825195	0,000711105437420032	3,14806600054341	0,0862710328029209	0,6216	3,2422996e-08	9,4403621e-05	BOVINEHD0100027039	rs109459695	1	95185391	NA	NA	NA
KappaCN_totalprot	-0,00346665	0,000825239	-4,20078304588125	3,38824462339674e-05	4,47002524215592	0,00952371877721415	0,7324	1,0483008e-07	9,2787111e-05	BOVINEHD0100027041	rs109469592	1	95191432	NA	NA	NA
KappaCN_totalprot	-0,00367282	0,000988769	-3,71453797600855	0,000237256815191175	3,62478130363235	0,0428295352676144	0,8297	7,6378234e-08	9,3805178e-05	BOVINEHD0100031496	rs42295585	1	111304786	NA	NA	NA
KappaCN_totalprot	0,00272292	0,000736799	3,69560762161729	0,000254922287335163	3,59359219339089	0,0455203656112223	0,6284	1,7073951e-08	9,3897123e-05	BOVINEHD0100035096	rs109956088	1	124314013	NA	NA	NA
KappaCN_totalprot	0,00258973	0,00077517	3,34085426422591	0,000926364901001328	3,03321790826929	0,0979777359310345	0,5257	7,3798566e-08	9,4498099e-05	BOVINEHD0100036327	rs135623632	1	128507508	NA	NA	NA
KappaCN_totalprot	0,0026709	0,00078443	3,40489272465357	0,000739646905928658	3,13097555513855	0,0884615949233347	0,7351	4,0314091e-07	9,4067348e-05	ARS-BFGL-NGS-31046	rs110915186	1	128962989	NA	NA	NA
KappaCN_totalprot	-0,00281722	0,000775127	-3,63452698719049	0,000320742995132476	3,493842819625	0,0535094879348343	0,6932	5,8809863e-08	9,3974491e-05	BOVINEHD4100000745	rs41257318	1	130665368	NA	NA	NA
KappaCN_totalprot	0,00269395	0,000795359	3,38708683751614	0,000787692599166725	3,10364323496251	0,091331748303102	0,7203	5,9953345e-08	9,4429471e-05	BOVINEHD0100038840	rs43268717	1	136431369	NA	NA	NA
KappaCN_totalprot	-0,00271538	0,000773049	-3,51255871231966	0,000502672609794171	3,29871477846663	0,0719950518189693	0,5162	5,1753131e-08	9,4209048e-05	ARS-BFGL-NGS-114541	rs43281624	1	142832701	NA	NA	NA
KappaCN_totalprot	-0,00263678	0,000777469	-3,39149213666397	0,000775542085355427	3,11039462990492	0,0904608520017857	0,5149	4,5217282e-08	9,4435123e-05	BOVINEHD0100041013	rs43276245	1	142870511	NA	NA	NA
KappaCN_totalprot	-0,00263678	0,000777469	-3,39149213666397	0,000775542085355427	3,11039462990492	0,0904608520017857	0,5149	4,5217282e-08	9,4435123e-05	BOVINEHD0100041015	rs43276304	1	142877840	534774	BACE2	beta-site APP-cleaving enzyme 2
KappaCN_totalprot	-0,00263678	0,000777469	-3,39149213666397	0,000775542085355427	3,11039462990492	0,0904608520017857	0,5149	4,5217282e-08	9,4435123e-05	BOVINEHD0100041018	rs43276300	1	142881226	534774	BACE2	beta-site APP-cleaving enzyme 2
KappaCN_totalprot	-0,00277165	0,000775075	-3,57597651840145	0,000398568803030337	3,39949669761247	0,0619419718678707	0,5176	1,6299856e-08	9,4124915e-05	BOVINEHD0100041019	rs43276292	1	142885081	534774	BACE2	beta-site APP-cleaving enzyme 2
KappaCN_totalprot	-0,00277165	0,000775075	-3,57597651840145	0,000398568803030337	3,39949669761247	0,0619419718678707	0,5176	1,6299856e-08	9,4124915e-05	BOVINEHD0100041027	rs134620776	1	142909664	534774	BACE2	beta-site APP-cleaving enzyme 2
KappaCN_totalprot	-0,00277165	0,000775075	-3,57597651840145	0,000398568803030337	3,39949669761247	0,0619419718678707	0,5176	1,6299856e-08	9,4124915e-05	BOVINEHD0100041032	rs43277187	1	142917611	534774	BACE2	beta-site APP-cleaving enzyme 2
KappaCN_totalprot	-0,00277165	0,000775075	-3,57597651840145	0,000398568803030337	3,39949669761247	0,0619419718678707	0,5176	1,6299856e-08	9,4124915e-05	BOVINEHD0100041033	rs43277185	1	142918581	534774	BACE2	beta-site APP-cleaving enzyme 2
KappaCN_totalprot	-0,00282981	0,000774661	-3,65296561980015	0,00029935604480017	3,5238119678612	0,0514144526298985	0,5216	6,605295e-08	9,3932497e-05	BOVINEHD0100041035	rs43277180	1	142927902	534774	BACE2	beta-site APP-cleaving enzyme 2
KappaCN_totalprot	0,00275702	0,00082689	3,33420406583705	0,000948086041409256	3,0231522474577	0,0992360797464409	0,7324	6,4105266e-08	9,4517811e-05	BOVINEHD0100041557	rs110695273	1	144265454	514555	UBASH3A	ubiquitin associated and SH3 domain containing A
KappaCN_totalprot	0,00275702	0,00082689	3,33420406583705	0,000948086041409256	3,0231522474577	0,0992360797464409	0,7324	6,4105266e-08	9,4517811e-05	BTB-00068200	rs43281569	1	144273046	514555	UBASH3A	ubiquitin associated and SH3 domain containing A
KappaCN_totalprot	0,00275702	0,00082689	3,33420406583705	0,000948086041409256	3,0231522474577	0,0992360797464409	0,7324	6,4105266e-08	9,4517811e-05	BOVINEHD0100041566	rs42141277	1	144296817	514555	UBASH3A	ubiquitin associated and SH3 domain containing A
KappaCN_totalprot	-0,00429996	0,0012831	-3,35122749590835	0,000893406080426373	3,04895109609226	0,0961560589940787	0,9189	6,882387e-07	9,3901283e-05	BOVINEHD0100041952	rs133333612	1	145246425	NA	NA	NA
KappaCN_totalprot	-0,00289637	0,000750066	-3,86148685582335	0,000134495708453632	3,87129157309385	0,0286336446250377	0,6135	1,0856157e-07	9,3485386e-05	BOVINEHD0100041974	rs110813680	1	145282223	NA	NA	NA
KappaCN_totalprot	-0,00355804	0,00103546	-3,43619261004771	0,000661755146369116	3,17930267257135	0,0822597210874863	0,8649	2,5011067e-07	9,4156562e-05	BOVINEHD0100041988	rs110951845	1	145465950	NA	NA	NA
KappaCN_totalprot	-0,00355804	0,00103546	-3,43619261004771	0,000661755146369116	3,17930267257135	0,0822597210874863	0,8649	2,5011067e-07	9,4156562e-05	BOVINEHD0100041990	rs137788104	1	145476358	NA	NA	NA
KappaCN_totalprot	-0,00351605	0,00104039	-3,37954997645114	0,000808892834341162	3,09210901180819	0,0927041006514299	0,8676	2,9685047e-07	9,4213197e-05	BOVINEHD0100041992	rs42338421	1	145481208	NA	NA	NA
KappaCN_totalprot	0,00278222	0,000762545	3,64859778767155	0,000304297524010127	3,51670158136879	0,0520104991797751	0,6649	2,1554408e-08	9,3982576e-05	BOVINEHD0100042076	rs109105086	1	145774529	508683	PFKL	phosphofructokinase, liver
KappaCN_totalprot	-0,00272693	0,00072234	-3,77513359359858	0,000188153301333993	3,72548815715513	0,0360149804051579	0,5041	1,7516597e-08	9,3741833e-05	BOVINEHD0100042287	rs43285622	1	146440702	510240	RRP1B	ribosomal RNA processing 1B
KappaCN_totalprot	-0,00272693	0,00072234	-3,77513359359858	0,000188153301333993	3,72548815715513	0,0360149804051579	0,5041	1,7516597e-08	9,3741833e-05	BOVINEHD0100042290	rs43285609	1	146449085	510240	RRP1B	ribosomal RNA processing 1B
KappaCN_totalprot	-0,00272693	0,00072234	-3,77513359359858	0,000188153301333993	3,72548815715513	0,0360149804051579	0,5041	1,7516597e-08	9,3741833e-05	BOVINEHD0100042291	rs43284627	1	146452209	510240	RRP1B	ribosomal RNA processing 1B
KappaCN_totalprot	-0,00270121	0,000732426	-3,68803128234115	0,000262333656732442	3,58114598697167	0,0466251212725498	0,5149	2,3765914e-08	9,3905359e-05	BOVINEHD0100042305	rs43284619	1	146480457	NA	NA	NA
KappaCN_totalprot	0,00298946	0,000758763	3,93991272637174	9,86205148939339e-05	4,00603273436409	0,0224336291104131	0,5514	6,519212e-08	9,3368224e-05	BOVINEHD0100042653	rs42426798	1	147471936	NA	NA	NA
KappaCN_totalprot	0,00300023	0,000760634	3,94438060880792	9,6877904964083e-05	4,01377526161125	0,0220981626316782	0,5608	1,7057531e-08	9,3405976e-05	BOVINEHD0100042654	rs136497086	1	147473233	NA	NA	NA
KappaCN_totalprot	0,00300023	0,000760634	3,94438060880792	9,6877904964083e-05	4,01377526161125	0,0220981626316782	0,5608	1,7057531e-08	9,3405976e-05	BOVINEHD0100042656	rs135643043	1	147476100	NA	NA	NA
KappaCN_totalprot	0,00254285	0,000753377	3,37526895564903	0,000821170401425122	3,08556671289303	0,0934132578793811	0,5581	4,3275608e-08	9,4465554e-05	BOVINEHD0100042659	rs42426744	1	147481924	NA	NA	NA
KappaCN_totalprot	0,00254285	0,000753377	3,37526895564903	0,000821170401425122	3,08556671289303	0,0934132578793811	0,5581	4,3275608e-08	9,4465554e-05	BOVINEHD0100042661	rs42426749	1	147483875	NA	NA	NA
KappaCN_totalprot	0,00254285	0,000753377	3,37526895564903	0,000821170401425122	3,08556671289303	0,0934132578793811	0,5581	4,3275608e-08	9,4465554e-05	BOVINEHD0100042662	rs42425916	1	147486377	NA	NA	NA
KappaCN_totalprot	-0,00261004	0,000777099	-3,35869689704915	0,000870353235561063	3,06030445184097	0,0947878824974603	0,6203	2,4275729e-06	9,2221562e-05	BOVINEHD0100042993	rs137464422	1	148591832	NA	NA	NA
KappaCN_totalprot	-0,00250841	0,000721148	-3,4783567312119	0,000568891548878633	3,24497051781008	0,0774669090591861	0,6027	4,5906774e-07	9,3877947e-05	ARS-BFGL-NGS-67754	rs41583110	1	148816004	NA	NA	NA
KappaCN_totalprot	-0,00276343	0,00079021	-3,49708305387176	0,00053168721724597	3,27434378081103	0,0740716202288983	0,7162	7,7901528e-07	9,3547409e-05	BOVINEHD0100043119	rs109252490	1	148930987	NA	NA	NA
KappaCN_totalprot	0,00245113	0,000713192	3,43684449629272	0,000660217456630867	3,18031299679118	0,0821274637587636	0,5676	3,3174072e-07	9,408782e-05	BOVINEHD0100043475	rs43281807	1	150016503	NA	NA	NA
KappaCN_totalprot	-0,00397898	0,00115077	-3,45766747482121	0,000612819842515214	3,2126671811115	0,0808249445583668	0,8851	1,4667353e-09	9,4360731e-05	BOVINEHD0100046641	rs43283459	1	157616376	NA	NA	NA
KappaCN_totalprot	-0,00397898	0,00115077	-3,45766747482121	0,000612819842515214	3,2126671811115	0,0808249445583668	0,8851	1,4667353e-09	9,4360731e-05	BOVINEHD0100046124	rs43283451	1	157621323	NA	NA	NA
KappaCN_totalprot	0,00284556	0,000815869	3,48776580553986	0,000549903944200417	3,25971316531842	0,0759892947839473	0,7419	2,6594277e-07	9,4051116e-05	BOVINEHD0200000734	rs135838944	2	2695525	NA	NA	NA
KappaCN_totalprot	0,00284556	0,000815869	3,48776580553986	0,000549903944200417	3,25971316531842	0,0759892947839473	0,7419	2,6594277e-07	9,4051116e-05	BOVINEHD0200000736	rs134497118	2	2701377	NA	NA	NA
KappaCN_totalprot	0,00284556	0,000815869	3,48776580553986	0,000549903944200417	3,25971316531842	0,0759892947839473	0,7419	2,6594277e-07	9,4051116e-05	BOVINEHD0200000737	rs136188754	2	2702293	NA	NA	NA
KappaCN_totalprot	0,00284556	0,000815869	3,48776580553986	0,000549903944200417	3,25971316531842	0,0759892947839473	0,7419	2,6594277e-07	9,4051116e-05	ARS-BFGL-NGS-110437	rs109754878	2	2704070	NA	NA	NA
KappaCN_totalprot	0,00312189	0,000826282	3,77823793813734	0,000185916044038103	3,7306831302036	0,0356687857140141	0,7541	1,2489338e-06	9,2559794e-05	BOVINEHD0200000755	rs133286027	2	2773615	NA	NA	NA
KappaCN_totalprot	0,00313581	0,000819664	3,82572615120342	0,00015467298194429	3,81058554161587	0,0314382704523642	0,7527	1,8620188e-06	9,1875021e-05	BOVINEHD0200000757	rs136343630	2	2788516	NA	NA	NA
KappaCN_totalprot	-0,00293433	0,0008643	-3,39503644567858	0,000765893416433504	3,11583166362518	0,0896865358031515	0,7365	1,8618486e-08	9,4453618e-05	BOVINEHD0200006970	rs41643152	2	24328248	NA	NA	NA
KappaCN_totalprot	-0,0032139	0,000892626	-3,60050009746523	0,000364031138091014	3,43886146656323	0,0581444300925597	0,7689	3,0958154e-08	9,4065575e-05	BOVINEHD0200007014	rs133475432	2	24422897	NA	NA	NA
KappaCN_totalprot	-0,0032139	0,000892626	-3,60050009746523	0,000364031138091014	3,43886146656323	0,0581444300925597	0,7689	3,0958154e-08	9,4065575e-05	BOVINEHD0200007015	rs43300757	2	24423751	NA	NA	NA
KappaCN_totalprot	-0,00336141	0,000962121	-3,49374974665349	0,000538138493507501	3,269105941386	0,0746949160155266	0,8041	1,5821582e-07	9,4140747e-05	BOVINEHD0200008363	rs42297803	2	28525003	NA	NA	NA
KappaCN_totalprot	-0,00381541	0,00104862	-3,63850584577826	0,000316009835658601	3,50029939995824	0,0528623901634461	0,8541	3,9647769e-08	9,3984653e-05	BOVINEHD0200008379	rs133823727	2	28580839	NA	NA	NA
KappaCN_totalprot	-0,00399528	0,00106797	-3,74100396078542	0,000214484923515047	3,66860322965333	0,0398672945479429	0,8581	7,273276e-08	9,375597e-05	BOVINEHD0200008381	rs42298559	2	28588448	NA	NA	NA
KappaCN_totalprot	-0,00399528	0,00106797	-3,74100396078542	0,000214484923515047	3,66860322965333	0,0398672945479429	0,8581	7,273276e-08	9,375597e-05	BOVINEHD0200008384	rs132664344	2	28601908	NA	NA	NA
KappaCN_totalprot	-0,00399528	0,00106797	-3,74100396078542	0,000214484923515047	3,66860322965333	0,0398672945479429	0,8581	7,273276e-08	9,375597e-05	BOVINEHD0200008385	rs109278943	2	28602985	NA	NA	NA
KappaCN_totalprot	-0,00399528	0,00106797	-3,74100396078542	0,000214484923515047	3,66860322965333	0,0398672945479429	0,8581	7,273276e-08	9,375597e-05	BOVINEHD0200008386	rs135762639	2	28606558	NA	NA	NA
KappaCN_totalprot	-0,00288436	0,000829908	-3,47551776823455	0,000574739935637889	3,24052862499161	0,0779832004408141	0,6919	3,0483428e-06	9,140266e-05	BOVINEHD0200008532	rs136491536	2	29163342	506090	NA	NA
KappaCN_totalprot	-0,00299711	0,00085093	-3,5221581093627	0,000485427344022689	3,31387576359598	0,0702210195970522	0,7311	2,5376011e-06	9,1803905e-05	BOVINEHD0200008533	rs133535764	2	29166784	506090	NA	NA
KappaCN_totalprot	-0,00299711	0,00085093	-3,5221581093627	0,000485427344022689	3,31387576359598	0,0702210195970522	0,7311	2,5376011e-06	9,1803905e-05	BOVINEHD4100001100	rs41575218	2	29169237	506090	NA	NA
KappaCN_totalprot	-0,00299711	0,00085093	-3,5221581093627	0,000485427344022689	3,31387576359598	0,0702210195970522	0,7311	2,5376011e-06	9,1803905e-05	BOVINEHD0200008534	rs137229949	2	29170356	506090	NA	NA
KappaCN_totalprot	-0,00285579	0,00085604	-3,33604738096351	0,000942018340226728	3,02594064181251	0,0990500946313644	0,7446	2,5512784e-08	9,4552057e-05	BOVINEHD0200008607	rs135299731	2	29369692	506090	NA	NA
KappaCN_totalprot	-0,00276568	0,000790016	-3,50078985742061	0,000524598107473782	3,28017328049209	0,0734354269315052	0,6392	5,8923551e-08	9,4223279e-05	BOVINEHD0200009475	rs132884310	2	31963476	NA	NA	NA
KappaCN_totalprot	-0,00280592	0,000772961	-3,63009259199365	0,000326096545591645	3,48665380174122	0,0539841379676036	0,6297	2,1924836e-08	9,4017748e-05	BOVINEHD0200009477	rs135767751	2	31968891	NA	NA	NA
KappaCN_totalprot	-0,00280592	0,000772961	-3,63009259199365	0,000326096545591645	3,48665380174122	0,0539841379676036	0,6297	2,1924836e-08	9,4017748e-05	BOVINEHD0200009479	rs132700098	2	31975599	NA	NA	NA
KappaCN_totalprot	0,00307035	0,000842258	3,64537944430329	0,000307987524756378	3,51146687453589	0,0522389756886188	0,673	5,0453305e-09	9,4004374e-05	BOVINEHD0200010427	rs137003959	2	35552890	NA	NA	NA
KappaCN_totalprot	-0,00267313	0,000759756	-3,51840590926561	0,00049210110827527	3,30794565687754	0,0707470737666356	0,5919	2,6622587e-07	9,3999232e-05	BOVINEHD0200011643	rs136600837	2	39761068	NA	NA	NA
KappaCN_totalprot	-0,00256661	0,000753133	-3,40791068775369	0,00073177963332942	3,13561968183456	0,087683178412958	0,6	3,930423e-07	9,4068022e-05	BOVINEHD0200011645	rs42212204	2	39765147	NA	NA	NA
KappaCN_totalprot	-0,00256661	0,000753133	-3,40791068775369	0,00073177963332942	3,13561968183456	0,087683178412958	0,6	3,930423e-07	9,4068022e-05	BOVINEHD0200011649	rs42212191	2	39768212	504948	GPD2	glycerol-3-phosphate dehydrogenase 2 (mitochondrial)
KappaCN_totalprot	-0,00256661	0,000753133	-3,40791068775369	0,00073177963332942	3,13561968183456	0,087683178412958	0,6	3,930423e-07	9,4068022e-05	BOVINEHD0200011650	rs42212187	2	39768728	504948	GPD2	glycerol-3-phosphate dehydrogenase 2 (mitochondrial)
KappaCN_totalprot	-0,00256661	0,000753133	-3,40791068775369	0,00073177963332942	3,13561968183456	0,087683178412958	0,6	3,930423e-07	9,4068022e-05	BOVINEHD0200011651	rs42212182	2	39769293	504948	GPD2	glycerol-3-phosphate dehydrogenase 2 (mitochondrial)
KappaCN_totalprot	-0,00256661	0,000753133	-3,40791068775369	0,00073177963332942	3,13561968183456	0,087683178412958	0,6	3,930423e-07	9,4068022e-05	BOVINEHD0200011652	rs42212178	2	39769774	504948	GPD2	glycerol-3-phosphate dehydrogenase 2 (mitochondrial)
KappaCN_totalprot	-0,00256661	0,000753133	-3,40791068775369	0,00073177963332942	3,13561968183456	0,087683178412958	0,6	3,930423e-07	9,4068022e-05	BOVINEHD0200011653	rs42212167	2	39770533	504948	GPD2	glycerol-3-phosphate dehydrogenase 2 (mitochondrial)
KappaCN_totalprot	-0,00256661	0,000753133	-3,40791068775369	0,00073177963332942	3,13561968183456	0,087683178412958	0,6	3,930423e-07	9,4068022e-05	BOVINEHD0200011654	rs42212161	2	39771135	504948	GPD2	glycerol-3-phosphate dehydrogenase 2 (mitochondrial)
KappaCN_totalprot	-0,00260048	0,000753909	-3,44932876514274	0,0006314054255368	3,19969169062472	0,0812969116287045	0,5986	6,3580817e-07	9,375952e-05	BOVINEHD0200011658	rs110989304	2	39774703	504948	GPD2	glycerol-3-phosphate dehydrogenase 2 (mitochondrial)
KappaCN_totalprot	-0,00260048	0,000753909	-3,44932876514274	0,0006314054255368	3,19969169062472	0,0812969116287045	0,5986	6,3580817e-07	9,375952e-05	ARS-BFGL-NGS-104922	rs42212139	2	39775205	504948	GPD2	glycerol-3-phosphate dehydrogenase 2 (mitochondrial)
KappaCN_totalprot	-0,00264682	0,000767759	-3,44746202910028	0,000635637588883876	3,19679042839015	0,0812969116287045	0,6095	2,2899862e-07	9,4156611e-05	BOVINEHD0200011664	rs108962549	2	39787063	504948	GPD2	glycerol-3-phosphate dehydrogenase 2 (mitochondrial)
KappaCN_totalprot	-0,00264682	0,000767759	-3,44746202910028	0,000635637588883876	3,19679042839015	0,0812969116287045	0,6095	2,2899862e-07	9,4156611e-05	BOVINEHD0200011668	rs109352782	2	39803385	504948	GPD2	glycerol-3-phosphate dehydrogenase 2 (mitochondrial)
KappaCN_totalprot	-0,00264682	0,000767759	-3,44746202910028	0,000635637588883876	3,19679042839015	0,0812969116287045	0,6095	2,2899862e-07	9,4156611e-05	BOVINEHD0200011670	rs42211824	2	39812317	504948	GPD2	glycerol-3-phosphate dehydrogenase 2 (mitochondrial)
KappaCN_totalprot	-0,00264682	0,000767759	-3,44746202910028	0,000635637588883876	3,19679042839015	0,0812969116287045	0,6095	2,2899862e-07	9,4156611e-05	BTB-01053796	rs42211818	2	39842336	504948	GPD2	glycerol-3-phosphate dehydrogenase 2 (mitochondrial)
KappaCN_totalprot	-0,00287051	0,000794016	-3,61517903921332	0,000344724048109195	3,46252841895113	0,0561107820550088	0,7054	2,9666996e-08	9,4038418e-05	BOVINEHD0200040589	rs133368722	2	41651866	NA	NA	NA
KappaCN_totalprot	-0,00257067	0,000767582	-3,3490493523819	0,000900234785229095	3,0456442098588	0,096564635065341	0,6865	7,8278087e-08	9,4478922e-05	BOVINEHD0200012111	rs135832881	2	41762371	NA	NA	NA
KappaCN_totalprot	-0,00257067	0,000767582	-3,3490493523819	0,000900234785229095	3,0456442098588	0,096564635065341	0,6865	7,8278087e-08	9,4478922e-05	BOVINEHD0200012115	rs136636822	2	41783889	NA	NA	NA
KappaCN_totalprot	-0,00254853	0,000743386	-3,4282727950217	0,000680705748691909	3,16704058167889	0,0838572559259621	0,5932	5,6466801e-06	8,9030435e-05	BOVINEHD0200013405	rs135996344	2	46267562	NA	NA	NA
KappaCN_totalprot	0,00240807	0,000710717	3,38822625602033	0,000784533001205065	3,10538878319265	0,0910080344664842	0,5486	2,6378766e-06	9,196273e-05	BOVINEHD0200013773	rs109143355	2	47404883	538771	KIF5C	kinesin family member 5C
KappaCN_totalprot	0,00240807	0,000710717	3,38822625602033	0,000784533001205065	3,10538878319265	0,0910080344664842	0,5486	2,6378766e-06	9,196273e-05	BOVINEHD0200013774	rs137472555	2	47406613	538771	KIF5C	kinesin family member 5C
KappaCN_totalprot	0,00240807	0,000710717	3,38822625602033	0,000784533001205065	3,10538878319265	0,0910080344664842	0,5486	2,6378766e-06	9,196273e-05	BOVINEHD0200013775	rs110533456	2	47407177	538771	KIF5C	kinesin family member 5C
KappaCN_totalprot	0,00240807	0,000710717	3,38822625602033	0,000784533001205065	3,10538878319265	0,0910080344664842	0,5486	2,6378766e-06	9,196273e-05	BOVINEHD0200013776	rs136912863	2	47407884	538771	KIF5C	kinesin family member 5C
KappaCN_totalprot	0,00240807	0,000710717	3,38822625602033	0,000784533001205065	3,10538878319265	0,0910080344664842	0,5486	2,6378766e-06	9,196273e-05	ARS-BFGL-NGS-37616	rs108985404	2	47409154	538771	KIF5C	kinesin family member 5C
KappaCN_totalprot	0,00240807	0,000710717	3,38822625602033	0,000784533001205065	3,10538878319265	0,0910080344664842	0,5486	2,6378766e-06	9,196273e-05	BOVINEHD0200013777	rs41582935	2	47409984	538771	KIF5C	kinesin family member 5C
KappaCN_totalprot	0,00240807	0,000710717	3,38822625602033	0,000784533001205065	3,10538878319265	0,0910080344664842	0,5486	2,6378766e-06	9,196273e-05	BOVINEHD0200013778	rs132866142	2	47411114	538771	KIF5C	kinesin family member 5C
KappaCN_totalprot	-0,00265158	0,000764485	-3,4684526184294	0,000589539431393927	3,22948714177485	0,0789686632914659	0,5851	3,5409838e-07	9,3999295e-05	BOVINEHD0200014174	rs109061924	2	49044509	NA	NA	NA
KappaCN_totalprot	-0,00265158	0,000764485	-3,4684526184294	0,000589539431393927	3,22948714177485	0,0789686632914659	0,5851	3,5409838e-07	9,3999295e-05	BOVINEHD0200014175	rs134967425	2	49049536	NA	NA	NA
KappaCN_totalprot	-0,00265158	0,000764485	-3,4684526184294	0,000589539431393927	3,22948714177485	0,0789686632914659	0,5851	3,5409838e-07	9,3999295e-05	BOVINEHD0200014176	rs132727076	2	49056752	NA	NA	NA
KappaCN_totalprot	-0,00265158	0,000764485	-3,4684526184294	0,000589539431393927	3,22948714177485	0,0789686632914659	0,5851	3,5409838e-07	9,3999295e-05	BOVINEHD0200014177	rs109496307	2	49069149	NA	NA	NA
KappaCN_totalprot	-0,00260557	0,000766085	-3,40115000293701	0,000749513084570168	3,12522078108519	0,0888849143894546	0,577	8,9532963e-07	9,3611944e-05	BOVINEHD0200014296	rs132778256	2	49552093	NA	NA	NA
KappaCN_totalprot	-0,00260557	0,000766085	-3,40115000293701	0,000749513084570168	3,12522078108519	0,0888849143894546	0,577	8,9532963e-07	9,3611944e-05	BOVINEHD0200014297	rs137051356	2	49555403	NA	NA	NA
KappaCN_totalprot	-0,00258495	0,000732518	-3,52885526362492	0,000473725830381239	3,32447293427944	0,0690072708726978	0,5919	5,1775465e-08	9,4178646e-05	BOVINEHD0200022507	rs135082556	2	78240892	NA	NA	NA
KappaCN_totalprot	-0,00258495	0,000732518	-3,52885526362492	0,000473725830381239	3,32447293427944	0,0690072708726978	0,5919	5,1775465e-08	9,4178646e-05	BOVINEHD0200022508	rs109387751	2	78243416	NA	NA	NA
KappaCN_totalprot	-0,00258495	0,000732518	-3,52885526362492	0,000473725830381239	3,32447293427944	0,0690072708726978	0,5919	5,1775465e-08	9,4178646e-05	BOVINEHD0200022509	rs110257749	2	78244107	NA	NA	NA
KappaCN_totalprot	-0,00258495	0,000732518	-3,52885526362492	0,000473725830381239	3,32447293427944	0,0690072708726978	0,5919	5,1775465e-08	9,4178646e-05	BOVINEHD0200022510	rs42666140	2	78245006	NA	NA	NA
KappaCN_totalprot	-0,00258495	0,000732518	-3,52885526362492	0,000473725830381239	3,32447293427944	0,0690072708726978	0,5919	5,1775465e-08	9,4178646e-05	BOVINEHD0200022511	rs110787433	2	78245647	NA	NA	NA
KappaCN_totalprot	-0,00256901	0,000729305	-3,52254543709422	0,000484743280906654	3,31448820202313	0,0702195399930639	0,5959	7,6751705e-08	9,4166294e-05	BOVINEHD0200022512	rs42666160	2	78246453	NA	NA	NA
KappaCN_totalprot	-0,00258495	0,000732518	-3,52885526362492	0,000473725830381239	3,32447293427944	0,0690072708726978	0,5919	5,1775465e-08	9,4178646e-05	BTB-01549373	rs42665716	2	78256366	NA	NA	NA
KappaCN_totalprot	0,00312972	0,000859756	3,64024211520478	0,000313965058045596	3,50311868295351	0,0526253120647062	0,7622	6,0677901e-08	9,3961419e-05	BOVINEHD0200022574	rs121918886	2	78538783	NA	NA	NA
KappaCN_totalprot	0,00312972	0,000859756	3,64024211520478	0,000313965058045596	3,50311868295351	0,0526253120647062	0,7622	6,0677901e-08	9,3961419e-05	BOVINEHD0200022578	rs43159373	2	78545093	NA	NA	NA
KappaCN_totalprot	0,00312972	0,000859756	3,64024211520478	0,000313965058045596	3,50311868295351	0,0526253120647062	0,7622	6,0677901e-08	9,3961419e-05	BTB-00103401	rs43314456	2	78556325	NA	NA	NA
KappaCN_totalprot	0,00312972	0,000859756	3,64024211520478	0,000313965058045596	3,50311868295351	0,0526253120647062	0,7622	6,0677901e-08	9,3961419e-05	BOVINEHD0200022581	rs43314463	2	78562397	NA	NA	NA
KappaCN_totalprot	0,00312972	0,000859756	3,64024211520478	0,000313965058045596	3,50311868295351	0,0526253120647062	0,7622	6,0677901e-08	9,3961419e-05	BOVINEHD0200022582	rs43314474	2	78566256	NA	NA	NA
KappaCN_totalprot	0,00312972	0,000859756	3,64024211520478	0,000313965058045596	3,50311868295351	0,0526253120647062	0,7622	6,0677901e-08	9,3961419e-05	BOVINEHD0200022583	rs133791521	2	78567874	NA	NA	NA
KappaCN_totalprot	0,00312972	0,000859756	3,64024211520478	0,000313965058045596	3,50311868295351	0,0526253120647062	0,7622	6,0677901e-08	9,3961419e-05	BOVINEHD0200022584	rs43314484	2	78570835	NA	NA	NA
KappaCN_totalprot	0,00312972	0,000859756	3,64024211520478	0,000313965058045596	3,50311868295351	0,0526253120647062	0,7622	6,0677901e-08	9,3961419e-05	BOVINEHD0200022586	rs43314498	2	78576300	NA	NA	NA
KappaCN_totalprot	0,00312972	0,000859756	3,64024211520478	0,000313965058045596	3,50311868295351	0,0526253120647062	0,7622	6,0677901e-08	9,3961419e-05	BOVINEHD0200022587	rs43314508	2	78580537	615204	NA	NA
KappaCN_totalprot	0,00312972	0,000859756	3,64024211520478	0,000313965058045596	3,50311868295351	0,0526253120647062	0,7622	6,0677901e-08	9,3961419e-05	ARS-BFGL-NGS-21252	rs43314516	2	78581503	615204	NA	NA
KappaCN_totalprot	0,00348769	0,000911656	3,8256645050326	0,000154710115122926	3,8104812907062	0,0314382704523642	0,7811	3,1329565e-08	9,3629629e-05	BOVINEHD0200022592	rs43315445	2	78603840	NA	NA	NA
KappaCN_totalprot	-0,00320735	0,000821988	-3,90194260743466	0,000114677483088616	3,94052184740258	0,0251611344366735	0,727	1,4309031e-08	9,3492965e-05	BOVINEHD0200023116	rs134845136	2	80383214	NA	NA	NA
KappaCN_totalprot	-0,00320735	0,000821988	-3,90194260743466	0,000114677483088616	3,94052184740258	0,0251611344366735	0,727	1,4309031e-08	9,3492965e-05	BOVINEHD0200023117	rs135753949	2	80386679	NA	NA	NA
KappaCN_totalprot	-0,00297467	0,000884314	-3,36381647242948	0,000854873924454095	3,0680979296592	0,0942570633221398	0,7878	3,9935446e-09	9,452319e-05	BOVINEHD0200023120	rs137815185	2	80398427	NA	NA	NA
KappaCN_totalprot	-0,00297467	0,000884314	-3,36381647242948	0,000854873924454095	3,0680979296592	0,0942570633221398	0,7878	3,9935446e-09	9,452319e-05	BOVINEHD0200023121	rs133990595	2	80399359	NA	NA	NA
KappaCN_totalprot	-0,00297467	0,000884314	-3,36381647242948	0,000854873924454095	3,0680979296592	0,0942570633221398	0,7878	3,9935446e-09	9,452319e-05	BOVINEHD0200023124	rs134152059	2	80406534	NA	NA	NA
KappaCN_totalprot	-0,00297467	0,000884314	-3,36381647242948	0,000854873924454095	3,0680979296592	0,0942570633221398	0,7878	3,9935446e-09	9,452319e-05	BOVINEHD0200023125	rs135984104	2	80411535	NA	NA	NA
KappaCN_totalprot	-0,00329387	0,000857142	-3,84285217618551	0,000144676956615067	3,8396006355144	0,0300934556579744	0,7703	2,3824545e-08	9,3602528e-05	BOVINEHD0200023155	rs134445575	2	80512386	NA	NA	NA
KappaCN_totalprot	-0,00289852	0,000822457	-3,5242207191379	0,000481794935178955	3,31713776979096	0,0698742409008555	0,7405	1,3049304e-08	9,4224238e-05	BOVINEHD0200023170	rs135161424	2	80577634	NA	NA	NA
KappaCN_totalprot	-0,00329387	0,000857142	-3,84285217618551	0,000144676956615067	3,8396006355144	0,0300934556579744	0,7703	2,3824545e-08	9,3602528e-05	BOVINEHD0200023183	rs109163952	2	80645034	613474	NABP1	oligonucleotide/oligosaccharide-binding fold containing 2A
KappaCN_totalprot	-0,00329387	0,000857142	-3,84285217618551	0,000144676956615067	3,8396006355144	0,0300934556579744	0,7703	2,3824545e-08	9,3602528e-05	BOVINEHD0200023187	rs134008503	2	80653747	NA	NA	NA
KappaCN_totalprot	-0,00290439	0,000794526	-3,65550026053269	0,000296523229583762	3,52794127840471	0,0509809844641503	0,6946	7,6856355e-08	9,3917661e-05	BOVINEHD0200023199	rs134684981	2	80692193	NA	NA	NA
KappaCN_totalprot	-0,00290439	0,000794526	-3,65550026053269	0,000296523229583762	3,52794127840471	0,0509809844641503	0,6946	7,6856355e-08	9,3917661e-05	BOVINEHD0200023200	rs135870978	2	80698677	NA	NA	NA
KappaCN_totalprot	-0,00290439	0,000794526	-3,65550026053269	0,000296523229583762	3,52794127840471	0,0509809844641503	0,6946	7,6856355e-08	9,3917661e-05	BOVINEHD0200023201	rs136711571	2	80700241	NA	NA	NA
KappaCN_totalprot	-0,00290439	0,000794526	-3,65550026053269	0,000296523229583762	3,52794127840471	0,0509809844641503	0,6946	7,6856355e-08	9,3917661e-05	BOVINEHD0200023202	rs134095277	2	80702071	NA	NA	NA
KappaCN_totalprot	-0,00290439	0,000794526	-3,65550026053269	0,000296523229583762	3,52794127840471	0,0509809844641503	0,6946	7,6856355e-08	9,3917661e-05	BOVINEHD0200023203	rs137601626	2	80703430	NA	NA	NA
KappaCN_totalprot	-0,00302	0,000789331	-3,82602482355311	0,000154493192975831	3,81109065098452	0,0314382704523642	0,7108	2,502136e-08	9,3634454e-05	BOVINEHD0200023204	rs43743865	2	80705110	NA	NA	NA
KappaCN_totalprot	-0,00290439	0,000794526	-3,65550026053269	0,000296523229583762	3,52794127840471	0,0509809844641503	0,6946	7,6856355e-08	9,3917661e-05	BOVINEHD0200023205	rs134860576	2	80708386	NA	NA	NA
KappaCN_totalprot	-0,00290439	0,000794526	-3,65550026053269	0,000296523229583762	3,52794127840471	0,0509809844641503	0,6946	7,6856355e-08	9,3917661e-05	BOVINEHD0200023206	rs135761126	2	80709159	NA	NA	NA
KappaCN_totalprot	-0,00290439	0,000794526	-3,65550026053269	0,000296523229583762	3,52794127840471	0,0509809844641503	0,6946	7,6856355e-08	9,3917661e-05	BOVINEHD0200023207	rs133211454	2	80711716	NA	NA	NA
KappaCN_totalprot	-0,00285995	0,000824737	-3,46771152500737	0,000591112290694957	3,22833001049462	0,0790410378208408	0,7446	9,0542232e-08	9,4254419e-05	BOVINEHD0200023334	rs134422765	2	81165292	538354	TMEFF2	transmembrane protein with EGF-like and two follistatin-like domains 2
KappaCN_totalprot	-0,00285995	0,000824737	-3,46771152500737	0,000591112290694957	3,22833001049462	0,0790410378208408	0,7446	9,0542232e-08	9,4254419e-05	BOVINEHD0200023335	rs137542409	2	81169743	538354	TMEFF2	transmembrane protein with EGF-like and two follistatin-like domains 2
KappaCN_totalprot	-0,00273444	0,000775166	-3,52755409808996	0,000475978384715651	3,32241276915318	0,0692335247664096	0,7216	1,2911045e-08	9,4217921e-05	BOVINEHD0200025251	rs136558714	2	89019177	NA	NA	NA
KappaCN_totalprot	-0,00254338	0,000753733	-3,37437792958514	0,000823747515532202	3,08420588225199	0,0934132578793811	0,6905	7,4662345e-08	9,4437294e-05	BOVINEHD0200025254	rs135163699	2	89031434	NA	NA	NA
KappaCN_totalprot	-0,00254338	0,000753733	-3,37437792958514	0,000823747515532202	3,08420588225199	0,0934132578793811	0,6905	7,4662345e-08	9,4437294e-05	BOVINEHD0200025255	rs109835262	2	89033909	NA	NA	NA
KappaCN_totalprot	-0,00254338	0,000753733	-3,37437792958514	0,000823747515532202	3,08420588225199	0,0934132578793811	0,6905	7,4662345e-08	9,4437294e-05	BOVINEHD0200025256	rs134411447	2	89034744	NA	NA	NA
KappaCN_totalprot	-0,00254338	0,000753733	-3,37437792958514	0,000823747515532202	3,08420588225199	0,0934132578793811	0,6905	7,4662345e-08	9,4437294e-05	BOVINEHD0200025257	rs135414341	2	89035307	NA	NA	NA
KappaCN_totalprot	-0,00254338	0,000753733	-3,37437792958514	0,000823747515532202	3,08420588225199	0,0934132578793811	0,6905	7,4662345e-08	9,4437294e-05	BOVINEHD0200025258	rs110079152	2	89036241	NA	NA	NA
KappaCN_totalprot	-0,00254338	0,000753733	-3,37437792958514	0,000823747515532202	3,08420588225199	0,0934132578793811	0,6905	7,4662345e-08	9,4437294e-05	BOVINEHD0200025259	rs137147234	2	89037111	NA	NA	NA
KappaCN_totalprot	-0,00254338	0,000753733	-3,37437792958514	0,000823747515532202	3,08420588225199	0,0934132578793811	0,6905	7,4662345e-08	9,4437294e-05	BOVINEHD0200025260	rs135893246	2	89039121	NA	NA	NA
KappaCN_totalprot	0,003699	0,00105328	3,51188667780647	0,000503901154091503	3,29765464697268	0,0720875748141123	0,8703	2,2457512e-08	9,4239376e-05	BOVINEHD0200026043	rs110511582	2	91570856	538992	ICA1L	islet cell autoantigen 1,69kDa-like
KappaCN_totalprot	0,003699	0,00105328	3,51188667780647	0,000503901154091503	3,29765464697268	0,0720875748141123	0,8703	2,2457512e-08	9,4239376e-05	BOVINEHD0200026046	rs110628581	2	91589352	538992	ICA1L	islet cell autoantigen 1,69kDa-like
KappaCN_totalprot	-0,00258149	0,000732633	-3,52357865397819	0,000482922921231795	3,31612218095657	0,0700173167085527	0,5486	7,2594336e-08	9,4168916e-05	BOVINEHD0200026116	rs134551420	2	91965445	537711	ABI2	abl-interactor 2
KappaCN_totalprot	-0,00256185	0,000749243	-3,41925116417504	0,000702909598739172	3,15310052603749	0,0854442546223748	0,5757	5,5059963e-08	9,4375777e-05	BOVINEHD0200026120	rs109200881	2	91973523	537711	ABI2	abl-interactor 2
KappaCN_totalprot	-0,00256185	0,000749243	-3,41925116417504	0,000702909598739172	3,15310052603749	0,0854442546223748	0,5757	5,5059963e-08	9,4375777e-05	BOVINEHD0200026121	rs109130857	2	91977531	537711	ABI2	abl-interactor 2
KappaCN_totalprot	-0,00256185	0,000749243	-3,41925116417504	0,000702909598739172	3,15310052603749	0,0854442546223748	0,5757	5,5059963e-08	9,4375777e-05	BOVINEHD0200026122	rs137424377	2	91979258	537711	ABI2	abl-interactor 2
KappaCN_totalprot	-0,00256185	0,000749243	-3,41925116417504	0,000702909598739172	3,15310052603749	0,0854442546223748	0,5757	5,5059963e-08	9,4375777e-05	BOVINEHD0200026123	rs109495698	2	91980759	537711	ABI2	abl-interactor 2
KappaCN_totalprot	-0,00256185	0,000749243	-3,41925116417504	0,000702909598739172	3,15310052603749	0,0854442546223748	0,5757	5,5059963e-08	9,4375777e-05	BOVINEHD0200026124	rs109829106	2	91981935	537711	ABI2	abl-interactor 2
KappaCN_totalprot	-0,00256185	0,000749243	-3,41925116417504	0,000702909598739172	3,15310052603749	0,0854442546223748	0,5757	5,5059963e-08	9,4375777e-05	BOVINEHD0200026126	rs132763813	2	91983388	537711	ABI2	abl-interactor 2
KappaCN_totalprot	-0,00267391	0,000800752	-3,33924860631007	0,000931566542126226	3,03078611785192	0,0981921919267052	0,7284	1,1189791e-08	9,4560661e-05	BOVINEHD0200026129	rs110556078	2	91997990	537711	ABI2	abl-interactor 2
KappaCN_totalprot	-0,00267391	0,000800752	-3,33924860631007	0,000931566542126226	3,03078611785192	0,0981921919267052	0,7284	1,1189791e-08	9,4560661e-05	BOVINEHD0200026130	rs109397572	2	91998784	537711	ABI2	abl-interactor 2
KappaCN_totalprot	-0,00256185	0,000749243	-3,41925116417504	0,000702909598739172	3,15310052603749	0,0854442546223748	0,5757	5,5059963e-08	9,4375777e-05	BOVINEHD0200026131	rs137605048	2	92002809	537711	ABI2	abl-interactor 2
KappaCN_totalprot	-0,00256185	0,000749243	-3,41925116417504	0,000702909598739172	3,15310052603749	0,0854442546223748	0,5757	5,5059963e-08	9,4375777e-05	BOVINEHD0200026134	rs109577591	2	92019210	537711	ABI2	abl-interactor 2
KappaCN_totalprot	0,00257423	0,000707089	3,64060252669749	0,000313542169135297	3,50370404146429	0,0526253120647062	0,5486	1,1699632e-08	9,4007395e-05	BOVINEHD0200027051	rs108965408	2	94360610	535378	PARD3B	par-3 partitioning defective 3 homolog B (C, elegans)
KappaCN_totalprot	0,00257423	0,000707089	3,64060252669749	0,000313542169135297	3,50370404146429	0,0526253120647062	0,5486	1,1699632e-08	9,4007395e-05	BOVINEHD0200027052	rs110221822	2	94362360	535378	PARD3B	par-3 partitioning defective 3 homolog B (C, elegans)
KappaCN_totalprot	0,00254142	0,000704883	3,6054494150093	0,00035741063150846	3,44683253314882	0,0572903316148263	0,5473	4,4255277e-08	9,4043301e-05	BOVINEHD0200027054	rs134223476	2	94366931	535378	PARD3B	par-3 partitioning defective 3 homolog B (C, elegans)
KappaCN_totalprot	0,00254142	0,000704883	3,6054494150093	0,00035741063150846	3,44683253314882	0,0572903316148263	0,5473	4,4255277e-08	9,4043301e-05	BOVINEHD0200027056	rs132965684	2	94370532	535378	PARD3B	par-3 partitioning defective 3 homolog B (C, elegans)
KappaCN_totalprot	0,00254142	0,000704883	3,6054494150093	0,00035741063150846	3,44683253314882	0,0572903316148263	0,5473	4,4255277e-08	9,4043301e-05	BOVINEHD0200027057	rs109179335	2	94371365	535378	PARD3B	par-3 partitioning defective 3 homolog B (C, elegans)
KappaCN_totalprot	0,00254142	0,000704883	3,6054494150093	0,00035741063150846	3,44683253314882	0,0572903316148263	0,5473	4,4255277e-08	9,4043301e-05	BOVINEHD0200027058	rs110329963	2	94372189	535378	PARD3B	par-3 partitioning defective 3 homolog B (C, elegans)
KappaCN_totalprot	0,00254142	0,000704883	3,6054494150093	0,00035741063150846	3,44683253314882	0,0572903316148263	0,5473	4,4255277e-08	9,4043301e-05	BOVINEHD0200027059	rs136773386	2	94379826	535378	PARD3B	par-3 partitioning defective 3 homolog B (C, elegans)
KappaCN_totalprot	0,00254142	0,000704883	3,6054494150093	0,00035741063150846	3,44683253314882	0,0572903316148263	0,5473	4,4255277e-08	9,4043301e-05	BOVINEHD0200027060	rs109443920	2	94380409	535378	PARD3B	par-3 partitioning defective 3 homolog B (C, elegans)
KappaCN_totalprot	0,00254142	0,000704883	3,6054494150093	0,00035741063150846	3,44683253314882	0,0572903316148263	0,5473	4,4255277e-08	9,4043301e-05	BOVINEHD0200027061	rs137681230	2	94383972	NA	NA	NA
KappaCN_totalprot	0,00245493	0,000704821	3,4830545627897	0,000559335913917518	3,25232729453648	0,0766719268940872	0,5378	2,0365522e-08	9,4293101e-05	BOVINEHD0200027069	rs110349509	2	94399584	NA	NA	NA
KappaCN_totalprot	0,00245493	0,000704821	3,4830545627897	0,000559335913917518	3,25232729453648	0,0766719268940872	0,5378	2,0365522e-08	9,4293101e-05	BOVINEHD0200027070	rs109973450	2	94400595	NA	NA	NA
KappaCN_totalprot	0,00245493	0,000704821	3,4830545627897	0,000559335913917518	3,25232729453648	0,0766719268940872	0,5378	2,0365522e-08	9,4293101e-05	BOVINEHD0200027071	rs133555872	2	94402541	NA	NA	NA
KappaCN_totalprot	0,00245493	0,000704821	3,4830545627897	0,000559335913917518	3,25232729453648	0,0766719268940872	0,5378	2,0365522e-08	9,4293101e-05	BOVINEHD0200027074	rs109065091	2	94405242	NA	NA	NA
KappaCN_totalprot	-0,00337075	0,000812982	-4,14615575744604	4,25733506544432e-05	4,37086216815806	0,0114155619720146	0,7405	5,827421e-08	9,2946964e-05	BOVINEHD0200027076	rs132732812	2	94408811	NA	NA	NA
KappaCN_totalprot	0,0025873	0,000774652	3,33995135880369	0,000929286590704316	3,0318503295294	0,0980397293299992	0,7122	7,3500065e-08	9,450065e-05	BOVINEHD0200027128	rs136843038	2	94519079	541004	NRP2	neuropilin 2
KappaCN_totalprot	0,00244485	0,000718322	3,40355717909239	0,000743153548359336	3,12892144422659	0,0887452632041249	0,5892	2,8080374e-08	9,4429838e-05	BOVINEHD0200027195	rs136003952	2	94625952	NA	NA	NA
KappaCN_totalprot	-0,00254104	0,000671639	-3,78334194410986	0,000182292163987036	3,73923199953116	0,0352743176305547	0,5162	1,4720772e-08	9,3728893e-05	BOVINEHD0200027321	rs135376951	2	95065417	100139725	ZDBF2	zinc finger, DBF-type containing 2
KappaCN_totalprot	0,00271378	0,000708985	3,82769734197479	0,000153490048074902	3,81391977788235	0,0314001945427827	0,5419	4,6708733e-08	9,3611703e-05	BOVINEHD0200027473	rs110760960	2	95621087	NA	NA	NA
KappaCN_totalprot	-0,00275839	0,000717764	-3,84303197151153	0,000144575330406994	3,83990580650304	0,0300934556579744	0,5811	5,918238e-08	9,3569204e-05	BOVINEHD0200027486	rs109026470	2	95669074	508767	CPO	carboxypeptidase O
KappaCN_totalprot	-0,00312764	0,000831578	-3,76109036073585	0,000198595347427661	3,70203093011134	0,0376057840287427	0,7608	1,9711972e-08	9,3767945e-05	BOVINEHD0200027489	rs109570269	2	95680195	508767	CPO	carboxypeptidase O
KappaCN_totalprot	-0,00312764	0,000831578	-3,76109036073585	0,000198595347427661	3,70203093011134	0,0376057840287427	0,7608	1,9711972e-08	9,3767945e-05	BOVINEHD0200027490	rs109455767	2	95683599	508767	CPO	carboxypeptidase O
KappaCN_totalprot	-0,00277639	0,000720076	-3,85569023269766	0,00013758775769482	3,86142020710426	0,0291166048118054	0,5824	6,2213096e-08	9,3541065e-05	BOVINEHD0200027493	rs109418943	2	95693582	508767	CPO	carboxypeptidase O
KappaCN_totalprot	-0,00277639	0,000720076	-3,85569023269766	0,00013758775769482	3,86142020710426	0,0291166048118054	0,5824	6,2213096e-08	9,3541065e-05	BOVINEHD0200027494	rs134118916	2	95697043	508767	CPO	carboxypeptidase O
KappaCN_totalprot	-0,00247539	0,000721584	-3,43049457859376	0,000675338937995568	3,17047820945486	0,0832582736948439	0,573	1,7300657e-08	9,4391118e-05	HAPMAP47020-BTA-48569	rs41601115	2	95709778	NA	NA	NA
KappaCN_totalprot	-0,00297553	0,000838847	-3,54716652738819	0,00044306657343961	3,35353101349427	0,0663974764721259	0,7378	4,3236975e-08	9,4152786e-05	BOVINEHD0200028036	rs110267227	2	97412196	NA	NA	NA
KappaCN_totalprot	-0,00289945	0,0007651	-3,78963534178539	0,000177915605285027	3,74978595752629	0,0346441298058237	0,6473	6,9962256e-08	9,3664079e-05	BOVINEHD0200028069	rs135200519	2	97550138	NA	NA	NA
KappaCN_totalprot	-0,00507251	0,00131652	-3,85296843192659	0,000139062719705132	3,85678928119676	0,0293910423785333	0,9149	3,6600542e-08	9,3569784e-05	BOVINEHD0200028107	rs133201187	2	97756627	NA	NA	NA
KappaCN_totalprot	-0,00286622	0,000750353	-3,81982880057786	0,000158263721765095	3,8006186255222	0,0318889222723848	0,5676	2,905026e-08	9,3642903e-05	BOVINEHD0200028505	rs133897731	2	99039616	NA	NA	NA
KappaCN_totalprot	-0,0026009	0,000755833	-3,44110405340862	0,000650251727254685	3,18691848552012	0,0813199092883863	0,5662	2,009717e-08	9,4370428e-05	BOVINEHD0200028571	rs133833887	2	99309052	NA	NA	NA
KappaCN_totalprot	-0,00258154	0,00076272	-3,38464967484791	0,000794490693318107	3,09991118576216	0,0919792780127237	0,5392	1,7328812e-09	9,4489219e-05	BOVINEHD0200028573	rs132983620	2	99318629	NA	NA	NA
KappaCN_totalprot	-0,00247695	0,000732025	-3,38369591202486	0,000797165926949491	3,098451272508	0,0919906814976144	0,5514	9,7648911e-07	9,3555272e-05	BOVINEHD0200028836	rs135034462	2	100459294	522419	NA	NA
KappaCN_totalprot	0,00260954	0,000759297	3,43678428862487	0,000660359336382346	3,18021967757836	0,0821274637587636	0,6068	6,4341717e-08	9,4335552e-05	BOVINEHD0200029480	rs134141062	2	102703422	522957	SPAG16	sperm associated antigen 16
KappaCN_totalprot	0,00260954	0,000759297	3,43678428862487	0,000660359336382346	3,18021967757836	0,0821274637587636	0,6068	6,4341717e-08	9,4335552e-05	BOVINEHD0200029482	rs109587862	2	102708820	522957	SPAG16	sperm associated antigen 16
KappaCN_totalprot	0,00260954	0,000759297	3,43678428862487	0,000660359336382346	3,18021967757836	0,0821274637587636	0,6068	6,4341717e-08	9,4335552e-05	BOVINEHD0200029483	rs137069749	2	102711440	522957	SPAG16	sperm associated antigen 16
KappaCN_totalprot	0,00247422	0,000717922	3,44636325394681	0,000638141048029775	3,1950833187541	0,0812969116287045	0,5297	1,6036955e-07	9,4225237e-05	BOVINEHD0200029668	rs110909630	2	103321636	530961	BARD1	BRCA1 associated RING domain 1
KappaCN_totalprot	0,00250406	0,000729141	3,4342603145345	0,000666332778230752	3,17630882239958	0,0826212584919265	0,5324	4,7989198e-08	9,4354774e-05	BOVINEHD0200029677	rs132923509	2	103354557	530961	BARD1	BRCA1 associated RING domain 1
KappaCN_totalprot	0,00251587	0,000730207	3,44542027123816	0,000640296889931422	3,19361860763843	0,0812969116287045	0,5311	5,5935276e-08	9,4326922e-05	BOVINEHD0200029680	rs137503612	2	103357000	530961	BARD1	BRCA1 associated RING domain 1
KappaCN_totalprot	0,00250406	0,000729141	3,4342603145345	0,000666332778230752	3,17630882239958	0,0826212584919265	0,5324	4,7989198e-08	9,4354774e-05	BOVINEHD0200029682	rs137079075	2	103359996	530961	BARD1	BRCA1 associated RING domain 1
KappaCN_totalprot	-0,00276793	0,000729978	-3,79179920490754	0,000176433873159352	3,75341803193696	0,034573216259663	0,5527	4,7285642e-07	9,3269635e-05	BOVINEHD0200029868	rs109863270	2	103896921	280794	FN1	fibronectin 1
KappaCN_totalprot	-0,00278683	0,000799416	-3,48608234010828	0,000553257046128737	3,25707304631107	0,0762614349239147	0,7027	4,1705891e-10	9,4306667e-05	BOVINEHD0200030059	rs110308709	2	104594527	617037	PECR	peroxisomal trans-2-enoyl-CoA reductase
KappaCN_totalprot	-0,00257487	0,000763593	-3,37204505541565	0,000830530624108917	3,08064434920138	0,0934132578793811	0,5041	2,1528399e-10	9,4512174e-05	BOVINEHD0200030393	rs110587358	2	105502497	NA	NA	NA
KappaCN_totalprot	0,00290977	0,00080365	3,62069308778697	0,000337723294459027	3,47143898287626	0,0554084456803339	0,6919	3,3603047e-10	9,4055623e-05	BOVINEHD0200030499	rs132748033	2	105806265	NA	NA	NA
KappaCN_totalprot	0,00263546	0,000753969	3,49544875187176	0,000534841144416327	3,27177519059172	0,0744063544203966	0,6595	9,8465172e-08	9,4195621e-05	BOVINEHD0200030927	rs135930189	2	107481516	511960	CYP27A1	cytochrome P450, family 27, subfamily A, polypeptide 1
KappaCN_totalprot	0,00275777	0,000752634	3,66415814326751	0,000287035860200268	3,54206384224088	0,0501585891763167	0,6243	6,9027571e-08	9,3908618e-05	BOVINEHD0200030962	rs43315219	2	107538019	NA	NA	NA
KappaCN_totalprot	0,00272432	0,000788916	3,45324470539322	0,000622612816100323	3,20578194387778	0,0811008900433164	0,6662	4,1654013e-08	9,4326756e-05	BOVINEHD0200031149	rs109113048	2	108284018	535049	SLC4A3	solute carrier family 4, anion exchanger, member 3
KappaCN_totalprot	-0,0024986	0,000738848	-3,38175105028369	0,000802647156159164	3,09547532870621	0,0921803944186282	0,5608	1,9497726e-09	9,4493948e-05	HAPMAP42568-BTA-48982	rs41601532	2	110007375	NA	NA	NA
KappaCN_totalprot	-0,00262239	0,000760775	-3,44699812691006	0,00063669342654931	3,1960696339246	0,0812969116287045	0,6581	3,560835e-08	9,4345108e-05	BOVINEHD0200035171	rs109027329	2	121309730	NA	NA	NA
KappaCN_totalprot	-0,00260872	0,000776691	-3,35876172119929	0,000870155615195027	3,06040307292504	0,0947872154559189	0,6811	3,9603177e-08	9,4499292e-05	BOVINEHD0200035177	rs135876708	2	121354223	516886	TRIM62	tripartite motif containing 62
KappaCN_totalprot	-0,00259022	0,000754687	-3,43217784326482	0,000671299273953387	3,17308382252789	0,0827808669204144	0,6811	3,9942124e-08	9,4367551e-05	BOVINEHD0200035257	rs134018574	2	121715150	788353	KIAA1522	KIAA1522 ortholog
KappaCN_totalprot	-0,00259022	0,000754687	-3,43217784326482	0,000671299273953387	3,17308382252789	0,0827808669204144	0,6811	3,9942124e-08	9,4367551e-05	BOVINEHD0200035260	rs134315969	2	121720353	788353	KIAA1522	KIAA1522 ortholog
KappaCN_totalprot	-0,00364876	0,000985392	-3,70285125107571	0,00024802115808814	3,6055112689763	0,0444162463513386	0,8473	3,3690582e-08	9,386797e-05	BOVINEHD0200035262	rs133111905	2	121726138	788353	KIAA1522	KIAA1522 ortholog
KappaCN_totalprot	-0,00313776	0,000916253	-3,42455631796021	0,000689772150820674	3,16129434402062	0,0845114302727279	0,8027	7,8000846e-09	9,4411314e-05	BOVINEHD0200035264	rs136200964	2	121730060	788353	KIAA1522	KIAA1522 ortholog
KappaCN_totalprot	-0,00313776	0,000916253	-3,42455631796021	0,000689772150820674	3,16129434402062	0,0845114302727279	0,8027	7,8000846e-09	9,4411314e-05	BOVINEHD0200035265	rs136759506	2	121730850	788353	KIAA1522	KIAA1522 ortholog
KappaCN_totalprot	-0,00313776	0,000916253	-3,42455631796021	0,000689772150820674	3,16129434402062	0,0845114302727279	0,8027	7,8000846e-09	9,4411314e-05	BOVINEHD0200035267	rs136423636	2	121733389	788353	KIAA1522	KIAA1522 ortholog
KappaCN_totalprot	-0,00313776	0,000916253	-3,42455631796021	0,000689772150820674	3,16129434402062	0,0845114302727279	0,8027	7,8000846e-09	9,4411314e-05	BOVINEHD0200035268	rs134335712	2	121735172	788353	KIAA1522	KIAA1522 ortholog
KappaCN_totalprot	-0,00313776	0,000916253	-3,42455631796021	0,000689772150820674	3,16129434402062	0,0845114302727279	0,8027	7,8000846e-09	9,4411314e-05	BOVINEHD0200035270	rs135871237	2	121736533	788353	KIAA1522	KIAA1522 ortholog
KappaCN_totalprot	-0,00313776	0,000916253	-3,42455631796021	0,000689772150820674	3,16129434402062	0,0845114302727279	0,8027	7,8000846e-09	9,4411314e-05	BOVINEHD0200035272	rs133827013	2	121738562	788353	KIAA1522	KIAA1522 ortholog
KappaCN_totalprot	-0,00263173	0,000773289	-3,403294240575	0,000743845750897136	3,12851711348563	0,0887794325269244	0,7203	3,4659293e-08	9,4423905e-05	BOVINEHD0200035320	rs135155362	2	121851505	541221	ZBTB8A	zinc finger and BTB domain containing 8A
KappaCN_totalprot	-0,0032473	0,000774757	-4,1913787161652	3,52469321098117e-05	4,452878677985	0,00984019596358885	0,6878	5,5303026e-08	9,2853767e-05	BOVINEHD0200035483	rs132789622	2	122345767	NA	NA	NA
KappaCN_totalprot	-0,0032473	0,000774757	-4,1913787161652	3,52469321098117e-05	4,452878677985	0,00984019596358885	0,6878	5,5303026e-08	9,2853767e-05	BOVINEHD0200035484	rs133564513	2	122353034	614435	PTP4A2	protein tyrosine phosphatase type IVA, member 2
KappaCN_totalprot	-0,00344465	0,000868055	-3,96823933967318	8,80558650132674e-05	4,05524171229103	0,020627659388418	0,7608	6,3396867e-08	9,3313113e-05	BOVINEHD0200035488	rs135665322	2	122369087	NA	NA	NA
KappaCN_totalprot	-0,0032473	0,000774757	-4,1913787161652	3,52469321098117e-05	4,452878677985	0,00984019596358885	0,6878	5,5303026e-08	9,2853767e-05	BOVINEHD0200035489	rs136570484	2	122372882	NA	NA	NA
KappaCN_totalprot	-0,00354014	0,000866744	-4,08441246781056	5,49471745873569e-05	4,26005463431724	0,0140557996206451	0,7595	6,8842056e-08	9,3067333e-05	BOVINEHD0200035490	rs134405574	2	122379617	NA	NA	NA
KappaCN_totalprot	-0,00354014	0,000866744	-4,08441246781056	5,49471745873569e-05	4,26005463431724	0,0140557996206451	0,7595	6,8842056e-08	9,3067333e-05	BOVINEHD0200035491	rs137622577	2	122382260	NA	NA	NA
KappaCN_totalprot	-0,00306032	0,000869103	-3,52123971497049	0,000487052944346426	3,31242382690093	0,0703893181326632	0,7662	1,4676345e-07	9,4102979e-05	BOVINEHD0200035492	rs133356652	2	122385863	NA	NA	NA
KappaCN_totalprot	-0,0032473	0,000774757	-4,1913787161652	3,52469321098117e-05	4,452878677985	0,00984019596358885	0,6878	5,5303026e-08	9,2853767e-05	BOVINEHD0200035493	rs134374883	2	122389512	NA	NA	NA
KappaCN_totalprot	-0,00306032	0,000869103	-3,52123971497049	0,000487052944346426	3,31242382690093	0,0703893181326632	0,7662	1,4676345e-07	9,4102979e-05	BOVINEHD0200035495	rs133736659	2	122403134	NA	NA	NA
KappaCN_totalprot	-0,0032473	0,000774757	-4,1913787161652	3,52469321098117e-05	4,452878677985	0,00984019596358885	0,6878	5,5303026e-08	9,2853767e-05	BOVINEHD0200035496	rs137307246	2	122408179	NA	NA	NA
KappaCN_totalprot	-0,00344465	0,000868055	-3,96823933967318	8,80558650132674e-05	4,05524171229103	0,020627659388418	0,7608	6,3396867e-08	9,3313113e-05	ARS-BFGL-NGS-40444	rs110632119	2	122409628	NA	NA	NA
KappaCN_totalprot	-0,00354014	0,000866744	-4,08441246781056	5,49471745873569e-05	4,26005463431724	0,0140557996206451	0,7595	6,8842056e-08	9,3067333e-05	BOVINEHD0200035497	rs136106564	2	122413499	NA	NA	NA
KappaCN_totalprot	-0,00336883	0,000868197	-3,88025989493168	0,000124926904705389	3,90334402033858	0,0270380795095523	0,7622	3,3017221e-08	9,3519997e-05	BOVINEHD0200035498	rs136725694	2	122414050	NA	NA	NA
KappaCN_totalprot	-0,00354014	0,000866744	-4,08441246781056	5,49471745873569e-05	4,26005463431724	0,0140557996206451	0,7595	6,8842056e-08	9,3067333e-05	BOVINEHD0200035499	rs134831129	2	122415844	NA	NA	NA
KappaCN_totalprot	-0,00354014	0,000866744	-4,08441246781056	5,49471745873569e-05	4,26005463431724	0,0140557996206451	0,7595	6,8842056e-08	9,3067333e-05	BOVINEHD0200035500	rs135950811	2	122417082	NA	NA	NA
KappaCN_totalprot	-0,00250485	0,000750924	-3,33569042939099	0,000943190501285642	3,0254005815983	0,0990500946313644	0,6554	9,2217385e-09	9,4568601e-05	BOVINEHD0200035633	rs110828748	2	122899270	534645	SNRNP40	small nuclear ribonucleoprotein 40kDa (U5)
KappaCN_totalprot	-0,00400879	0,00093515	-4,28678821579426	2,35351825543296e-05	4,62828242867115	0,00733598161301781	0,8149	7,416113e-07	9,1984689e-05	BOVINEHD0200035684	rs136569876	2	123076777	535450	PUM1	pumilio homolog 1 (Drosophila)
KappaCN_totalprot	-0,00400879	0,00093515	-4,28678821579426	2,35351825543296e-05	4,62828242867115	0,00733598161301781	0,8149	7,416113e-07	9,1984689e-05	BOVINEHD0200035687	rs110432805	2	123089492	535450	PUM1	pumilio homolog 1 (Drosophila)
KappaCN_totalprot	-0,00400879	0,00093515	-4,28678821579426	2,35351825543296e-05	4,62828242867115	0,00733598161301781	0,8149	7,416113e-07	9,1984689e-05	BOVINEHD0200035692	rs109097003	2	123111220	535450	PUM1	pumilio homolog 1 (Drosophila)
KappaCN_totalprot	-0,00394614	0,000943196	-4,18379636894134	3,63850666216397e-05	4,43907682554165	0,0100953059510346	0,8162	2,4482419e-07	9,2686447e-05	BOVINEHD0200035694	rs136724589	2	123118709	535450	PUM1	pumilio homolog 1 (Drosophila)
KappaCN_totalprot	-0,00400879	0,00093515	-4,28678821579426	2,35351825543296e-05	4,62828242867115	0,00733598161301781	0,8149	7,416113e-07	9,1984689e-05	BOVINEHD0200035695	rs108958874	2	123123176	535450	PUM1	pumilio homolog 1 (Drosophila)
KappaCN_totalprot	-0,00247916	0,000741613	-3,34292953332803	0,000919681960197852	3,03636233223144	0,0977723057101747	0,6176	1,8891435e-07	9,4382447e-05	BOVINEHD0200035731	rs110628512	2	123243848	618198	SDC3	syndecan 3
KappaCN_totalprot	-0,00263379	0,000776986	-3,38975219630727	0,000780320086185742	3,10772721378502	0,0908392541958257	0,6946	1,3524806e-08	9,446792e-05	HAPMAP35887-SCAFFOLD5242_24725	rs29024930	2	123247319	NA	NA	NA
KappaCN_totalprot	-0,00351926	0,000805362	-4,36978650594391	1,64637184165775e-05	4,78347207037394	0,00555127874435368	0,7311	5,6868987e-08	9,2463942e-05	BOVINEHD0200035734	rs110833141	2	123262017	NA	NA	NA
KappaCN_totalprot	-0,00419282	0,00094948	-4,41591186754855	1,34660629991784e-05	4,87075935807455	0,00477812596959521	0,8176	7,4456842e-08	9,2344618e-05	BOVINEHD0200035737	rs133407581	2	123269607	NA	NA	NA
KappaCN_totalprot	-0,00286481	0,000783927	-3,65443466037016	0,00029771110059368	3,52620497174662	0,0511674414639799	0,6851	6,1077553e-08	9,3934694e-05	BOVINEHD0200035763	rs109132431	2	123349711	NA	NA	NA
KappaCN_totalprot	-0,00274341	0,000773836	-3,54520854547992	0,00044625380689114	3,35041806599513	0,0668144266032075	0,7176	1,0880374e-07	9,4094947e-05	BOVINEHD0200035783	rs110947061	2	123414659	NA	NA	NA
KappaCN_totalprot	-0,00298672	0,000839568	-3,55744859260953	0,000426676637874282	3,3699011357206	0,064804574692103	0,7284	5,6178497e-08	9,4121846e-05	BOVINEHD0200035936	rs109487042	2	123721610	NA	NA	NA
KappaCN_totalprot	-0,00298672	0,000839568	-3,55744859260953	0,000426676637874282	3,3699011357206	0,064804574692103	0,7284	5,6178497e-08	9,4121846e-05	BOVINEHD0200035939	rs133497990	2	123725473	NA	NA	NA
KappaCN_totalprot	-0,00263039	0,000744407	-3,53353743315149	0,000465702505252665	3,33189142576819	0,0683210696087686	0,5595	3,8372482e-08	9,418351e-05	BOVINEHD0200035969	rs41636508	2	123769912	NA	NA	NA
KappaCN_totalprot	-0,00275725	0,00075768	-3,63906926406926	0,000315344938362199	3,50121413552529	0,0527868444268768	0,6135	1,6190715e-07	9,3867614e-05	BOVINEHD0200035972	rs110556323	2	123775549	NA	NA	NA
KappaCN_totalprot	-0,00275725	0,00075768	-3,63906926406926	0,000315344938362199	3,50121413552529	0,0527868444268768	0,6135	1,6190715e-07	9,3867614e-05	BOVINEHD0200035977	rs110264525	2	123781768	NA	NA	NA
KappaCN_totalprot	-0,00252789	0,000748449	-3,37750467967757	0,000814737055197653	3,08898253101733	0,0932012494869321	0,6068	1,5948074e-08	9,448797e-05	BOVINEHD0200035984	rs109525690	2	123808745	NA	NA	NA
KappaCN_totalprot	-0,00305635	0,000873869	-3,49749218704405	0,000530900387842115	3,27498695739075	0,0740618583680467	0,7716	1,3809343e-07	9,4155218e-05	BOVINEHD0200035988	rs110451299	2	123828652	NA	NA	NA
KappaCN_totalprot	-0,0028246	0,000749697	-3,76765546614165	0,00019364748197476	3,71298814583295	0,0368663096991518	0,6149	1,0729517e-07	9,3671217e-05	BOVINEHD0200035990	rs109906908	2	123839316	NA	NA	NA
KappaCN_totalprot	-0,0028246	0,000749697	-3,76765546614165	0,00019364748197476	3,71298814583295	0,0368663096991518	0,6149	1,0729517e-07	9,3671217e-05	BOVINEHD0200035991	rs133554069	2	123840026	NA	NA	NA
KappaCN_totalprot	-0,00277821	0,000749039	-3,70903250698562	0,000242271721346573	3,61569727500762	0,0436233633026599	0,6162	4,8630012e-08	9,3841322e-05	BOVINEHD0200035992	rs110012638	2	123841422	NA	NA	NA
KappaCN_totalprot	-0,00277821	0,000749039	-3,70903250698562	0,000242271721346573	3,61569727500762	0,0436233633026599	0,6162	4,8630012e-08	9,3841322e-05	BOVINEHD0200035993	rs109088945	2	123842593	NA	NA	NA
KappaCN_totalprot	-0,00268085	0,000741883	-3,61357518638384	0,000346785789961098	3,45993870666273	0,0563907416091012	0,6122	3,6446269e-09	9,4066049e-05	BOVINEHD0200035994	rs110612366	2	123843994	NA	NA	NA
KappaCN_totalprot	-0,00381444	0,000930345	-4,10002740918691	5,15287813765809e-05	4,28795012821008	0,0133329442346605	0,8108	8,3813637e-08	9,3019965e-05	BOVINEHD0200035999	rs109363622	2	123861923	NA	NA	NA
KappaCN_totalprot	-0,00381444	0,000930345	-4,10002740918691	5,15287813765809e-05	4,28795012821008	0,0133329442346605	0,8108	8,3813637e-08	9,3019965e-05	BOVINEHD0200036004	rs110345755	2	123868355	NA	NA	NA
KappaCN_totalprot	-0,00356127	0,000924365	-3,85266642505937	0,000139227298092113	3,85627560489458	0,0294132671441854	0,8095	4,965777e-08	9,3558733e-05	BOVINEHD0200036005	rs109395536	2	123869004	NA	NA	NA
KappaCN_totalprot	-0,00381444	0,000930345	-4,10002740918691	5,15287813765809e-05	4,28795012821008	0,0133329442346605	0,8108	8,3813637e-08	9,3019965e-05	BOVINEHD0200036006	rs111007213	2	123870118	NA	NA	NA
KappaCN_totalprot	-0,00432842	0,000944543	-4,58255473811145	6,42271467946661e-06	5,1922813705105	0,0025191291623622	0,8189	9,9000906e-09	9,2029847e-05	BOVINEHD0200036007	rs110822609	2	123872018	NA	NA	NA
KappaCN_totalprot	-0,00382841	0,000932683	-4,10472797295544	5,05400343782577e-05	4,29636446700094	0,0131320253945866	0,8135	2,3097225e-08	9,3067983e-05	BOVINEHD0200036021	rs110324744	2	123933147	NA	NA	NA
KappaCN_totalprot	-0,00435161	0,000947607	-4,59220963965019	6,14887479910104e-06	5,21120434979372	0,00245125478606835	0,8216	1,8922142e-08	9,1999534e-05	BOVINEHD0200036025	rs109734421	2	123946615	NA	NA	NA
KappaCN_totalprot	-0,00382841	0,000932683	-4,10472797295544	5,05400343782577e-05	4,29636446700094	0,0131320253945866	0,8135	2,3097225e-08	9,3067983e-05	ARS-BFGL-NGS-90958	rs110886070	2	123947527	NA	NA	NA
KappaCN_totalprot	-0,00382841	0,000932683	-4,10472797295544	5,05400343782577e-05	4,29636446700094	0,0131320253945866	0,8135	2,3097225e-08	9,3067983e-05	BOVINEHD0200036027	rs109450269	2	123964575	NA	NA	NA
KappaCN_totalprot	-0,00289621	0,000790627	-3,66318124728854	0,000288091875754102	3,54046898873421	0,0501585891763167	0,7014	8,6464334e-07	9,3154727e-05	BOVINEHD0200036029	rs110954566	2	123974890	NA	NA	NA
KappaCN_totalprot	-0,00289621	0,000790627	-3,66318124728854	0,000288091875754102	3,54046898873421	0,0501585891763167	0,7014	8,6464334e-07	9,3154727e-05	BOVINEHD0200036030	rs110821544	2	123976265	NA	NA	NA
KappaCN_totalprot	-0,00289621	0,000790627	-3,66318124728854	0,000288091875754102	3,54046898873421	0,0501585891763167	0,7014	8,6464334e-07	9,3154727e-05	BOVINEHD0200036031	rs110694892	2	123977243	NA	NA	NA
KappaCN_totalprot	-0,00289621	0,000790627	-3,66318124728854	0,000288091875754102	3,54046898873421	0,0501585891763167	0,7014	8,6464334e-07	9,3154727e-05	BOVINEHD4100001629	rs41621453	2	123978223	NA	NA	NA
KappaCN_totalprot	-0,00289621	0,000790627	-3,66318124728854	0,000288091875754102	3,54046898873421	0,0501585891763167	0,7014	8,6464334e-07	9,3154727e-05	BOVINEHD0200036032	rs110748407	2	123979561	NA	NA	NA
KappaCN_totalprot	-0,00289621	0,000790627	-3,66318124728854	0,000288091875754102	3,54046898873421	0,0501585891763167	0,7014	8,6464334e-07	9,3154727e-05	BOVINEHD0200036033	rs108992368	2	123981312	NA	NA	NA
KappaCN_totalprot	-0,00289621	0,000790627	-3,66318124728854	0,000288091875754102	3,54046898873421	0,0501585891763167	0,7014	8,6464334e-07	9,3154727e-05	BOVINEHD0200036034	rs134283392	2	123983120	NA	NA	NA
KappaCN_totalprot	-0,00289621	0,000790627	-3,66318124728854	0,000288091875754102	3,54046898873421	0,0501585891763167	0,7014	8,6464334e-07	9,3154727e-05	BOVINEHD0200036035	rs135842346	2	123984762	NA	NA	NA
KappaCN_totalprot	-0,00289621	0,000790627	-3,66318124728854	0,000288091875754102	3,54046898873421	0,0501585891763167	0,7014	8,6464334e-07	9,3154727e-05	BOVINEHD0200036036	rs136073319	2	123985696	NA	NA	NA
KappaCN_totalprot	-0,00289621	0,000790627	-3,66318124728854	0,000288091875754102	3,54046898873421	0,0501585891763167	0,7014	8,6464334e-07	9,3154727e-05	BOVINEHD0200036038	rs136875867	2	123986992	NA	NA	NA
KappaCN_totalprot	-0,00289621	0,000790627	-3,66318124728854	0,000288091875754102	3,54046898873421	0,0501585891763167	0,7014	8,6464334e-07	9,3154727e-05	ARS-BFGL-NGS-15468	rs109847705	2	123990664	NA	NA	NA
KappaCN_totalprot	-0,00261466	0,000731762	-3,573101636871	0,000402813187446168	3,39489631979332	0,0622349920571431	0,623	1,4762619e-06	9,2737546e-05	BOVINEHD0200036770	rs136943443	2	126677480	317654	SLC9A1	solute carrier family 9 (sodium/hydrogen exchanger), member 1
KappaCN_totalprot	-0,00261466	0,000731762	-3,573101636871	0,000402813187446168	3,39489631979332	0,0622349920571431	0,623	1,4762619e-06	9,2737546e-05	BOVINEHD0200036771	rs134928779	2	126679432	317654	SLC9A1	solute carrier family 9 (sodium/hydrogen exchanger), member 1
KappaCN_totalprot	-0,00261466	0,000731762	-3,573101636871	0,000402813187446168	3,39489631979332	0,0622349920571431	0,623	1,4762619e-06	9,2737546e-05	BOVINEHD4100001646	rs41636982	2	126686077	317654	SLC9A1	solute carrier family 9 (sodium/hydrogen exchanger), member 1
KappaCN_totalprot	-0,00253157	0,000751395	-3,3691600290127	0,000838991151656999	3,07624261939395	0,0936772535341278	0,6405	4,3537399e-06	9,0368235e-05	BOVINEHD0200036922	rs136522575	2	127229677	NA	NA	NA
KappaCN_totalprot	-0,0030814	0,000811888	-3,79535108290799	0,000174026918874077	3,75938356887688	0,034305272963746	0,727	4,4886779e-08	9,3676476e-05	BOVINEHD0200037103	rs134541616	2	127780270	NA	NA	NA
KappaCN_totalprot	-0,0030755	0,000783328	-3,92619694431962	0,000104157630956752	3,98230890659953	0,0232340517356904	0,7014	5,9565148e-08	9,3401003e-05	BOVINEHD0200037116	rs109801832	2	127827460	539251	AUNIP	aurora kinase A and ninein interacting protein
KappaCN_totalprot	0,00251615	0,000725612	3,46762457070721	0,000591297095061135	3,22819425460823	0,0790410378208408	0,6243	1,7408131e-08	9,4323688e-05	BOVINEHD0200037197	rs109244432	2	128069851	NA	NA	NA
KappaCN_totalprot	0,00364548	0,000924557	3,94294781176282	9,74335337147964e-05	4,0112915461928	0,0222146661687171	0,8	1,3478716e-07	9,3295591e-05	BOVINEHD0200037577	rs133852043	2	129325915	616826	IL28RA	interleukin 28 receptor, alpha (interferon, lambda receptor)
KappaCN_totalprot	-0,00256708	0,000759368	-3,38054803468147	0,000806055193153776	3,09363521965713	0,0925074017454275	0,6649	3,5542372e-09	9,4494577e-05	BOVINEHD0200037763	rs137035238	2	129931473	617024	E2F2	E2F transcription factor 2
KappaCN_totalprot	0,00297767	0,000880698	3,38103413428894	0,000804676495388519	3,09437868423555	0,0923920181845026	0,777	7,6560456e-09	9,4489299e-05	BOVINEHD0300020356	rs43043658	3	68933362	782689	NA	NA
KappaCN_totalprot	0,00307508	0,000888397	3,46138044140176	0,000604709877261509	3,21845293762006	0,080155605337673	0,7784	7,4947923e-08	9,4279725e-05	HAPMAP48270-BTA-27130	rs81111176	3	68936563	782689	NA	NA
KappaCN_totalprot	0,00314237	0,000889002	3,5347164573308	0,00046370230361765	3,33376074657573	0,0681488186026956	0,7797	5,5331494e-08	9,4163944e-05	BOVINEHD0300020358	rs133382714	3	68937456	782689	NA	NA
KappaCN_totalprot	0,00314237	0,000889002	3,5347164573308	0,00046370230361765	3,33376074657573	0,0681488186026956	0,7797	5,5331494e-08	9,4163944e-05	BOVINEHD0300020359	rs137242886	3	68939978	782689	NA	NA
KappaCN_totalprot	0,00344521	0,000978181	3,52205777867286	0,000485604686375135	3,31371713071155	0,0702210195970522	0,8284	3,7167513e-07	9,3880012e-05	BOVINEHD0300020362	rs135919138	3	68944142	782689	NA	NA
KappaCN_totalprot	0,00344521	0,000978181	3,52205777867286	0,000485604686375135	3,31371713071155	0,0702210195970522	0,8284	3,7167513e-07	9,3880012e-05	BOVINEHD0300020365	rs133132331	3	68947670	782689	NA	NA
KappaCN_totalprot	0,00314237	0,000889002	3,5347164573308	0,00046370230361765	3,33376074657573	0,0681488186026956	0,7797	5,5331494e-08	9,4163944e-05	BOVINEHD0300020366	rs134868443	3	68949444	782689	NA	NA
KappaCN_totalprot	0,00344521	0,000978181	3,52205777867286	0,000485604686375135	3,31371713071155	0,0702210195970522	0,8284	3,7167513e-07	9,3880012e-05	BOVINEHD0300020367	rs136000636	3	68950088	782689	NA	NA
KappaCN_totalprot	-0,00956641	0,00233505	-4,09687586989572	5,22019773200245e-05	4,28231304636725	0,0134649002302111	0,9743	5,8204638e-08	9,3051102e-05	BOVINEHD0300020706	rs110140854	3	70305745	NA	NA	NA
KappaCN_totalprot	-0,00281426	0,000844278	-3,33333333333333	0,000950964886959809	3,02183551847912	0,0993693062290298	0,773	1,3247025e-07	9,4457812e-05	BOVINEHD0300025638	rs109216404	3	89414887	538818	NA	NA
KappaCN_totalprot	-0,00371675	0,00109162	-3,404802037339	0,000739884527545548	3,13083605454323	0,0884615949233347	0,8703	8,2734291e-08	9,4376752e-05	BOVINEHD0300026416	rs133065856	3	91829373	532257	USP24	ubiquitin specific peptidase 24
KappaCN_totalprot	-0,00371675	0,00109162	-3,404802037339	0,000739884527545548	3,13083605454323	0,0884615949233347	0,8703	8,2734291e-08	9,4376752e-05	BOVINEHD0300026417	rs134819523	3	91833013	532257	USP24	ubiquitin specific peptidase 24
KappaCN_totalprot	-0,0039579	0,000938553	-4,21702343927301	3,16439512124602e-05	4,4997092937385	0,00928467667276135	0,8324	1,1026186e-07	9,2750915e-05	BOVINEHD0300026987	rs109336323	3	93634769	NA	NA	NA
KappaCN_totalprot	-0,00257698	0,000731396	-3,52337174389797	0,000483286949502301	3,31579493222644	0,0700495775731909	0,5284	4,1084572e-09	9,4234201e-05	BOVINEHD0300026991	rs110569287	3	93640107	NA	NA	NA
KappaCN_totalprot	0,00269235	0,000775614	3,47124987429314	0,000583637865460288	3,23385653955619	0,0786313024488283	0,5568	7,0049758e-08	9,426763e-05	BOVINEHD0300026992	rs41679238	3	93643284	NA	NA	NA
KappaCN_totalprot	0,00269235	0,000775614	3,47124987429314	0,000583637865460288	3,23385653955619	0,0786313024488283	0,5568	7,0049758e-08	9,426763e-05	BOVINEHD0300026993	rs41679233	3	93643926	NA	NA	NA
KappaCN_totalprot	0,00279946	0,000773676	3,61838805908416	0,000340633399696326	3,46771277095752	0,0556603283424565	0,5581	3,8967909e-08	9,4024042e-05	BOVINEHD0300026994	rs41678725	3	93645965	NA	NA	NA
KappaCN_totalprot	0,00279946	0,000773676	3,61838805908416	0,000340633399696326	3,46771277095752	0,0556603283424565	0,5581	3,8967909e-08	9,4024042e-05	BOVINEHD0300026995	rs41678720	3	93646785	NA	NA	NA
KappaCN_totalprot	0,00269235	0,000775614	3,47124987429314	0,000583637865460288	3,23385653955619	0,0786313024488283	0,5568	7,0049758e-08	9,426763e-05	BOVINEHD0300026996	rs41678712	3	93648735	NA	NA	NA
KappaCN_totalprot	0,00279946	0,000773676	3,61838805908416	0,000340633399696326	3,46771277095752	0,0556603283424565	0,5581	3,8967909e-08	9,4024042e-05	BOVINEHD0300026997	rs41679255	3	93651349	NA	NA	NA
KappaCN_totalprot	0,00279946	0,000773676	3,61838805908416	0,000340633399696326	3,46771277095752	0,0556603283424565	0,5581	3,8967909e-08	9,4024042e-05	BOVINEHD0300026999	rs137217816	3	93653725	NA	NA	NA
KappaCN_totalprot	0,00279946	0,000773676	3,61838805908416	0,000340633399696326	3,46771277095752	0,0556603283424565	0,5581	3,8967909e-08	9,4024042e-05	BOVINEHD0300027000	rs41679284	3	93656044	NA	NA	NA
KappaCN_totalprot	0,00279946	0,000773676	3,61838805908416	0,000340633399696326	3,46771277095752	0,0556603283424565	0,5581	3,8967909e-08	9,4024042e-05	BOVINEHD0300027001	rs41679293	3	93657115	NA	NA	NA
KappaCN_totalprot	-0,0025956	0,000760427	-3,41334539673105	0,000717808880975123	3,1439911727308	0,0868713719170147	0,6446	1,6927492e-08	9,4421734e-05	BOVINEHD4100002348	rs29019713	3	93661713	NA	NA	NA
KappaCN_totalprot	-0,0025956	0,000760427	-3,41334539673105	0,000717808880975123	3,1439911727308	0,0868713719170147	0,6446	1,6927492e-08	9,4421734e-05	BOVINEHD0300027005	rs41679327	3	93664549	NA	NA	NA
KappaCN_totalprot	-0,0025956	0,000760427	-3,41334539673105	0,000717808880975123	3,1439911727308	0,0868713719170147	0,6446	1,6927492e-08	9,4421734e-05	BOVINEHD0300027006	rs41679758	3	93666280	NA	NA	NA
KappaCN_totalprot	0,00275778	0,00077541	3,55654427980036	0,000428095013225185	3,36845983112714	0,0649402948287634	0,5878	9,7947343e-08	9,4085001e-05	BOVINEHD0300027013	rs41679798	3	93688740	523673	SLC1A7	solute carrier family 1 (glutamate transporter), member 7
KappaCN_totalprot	0,00275778	0,00077541	3,55654427980036	0,000428095013225185	3,36845983112714	0,0649402948287634	0,5878	9,7947343e-08	9,4085001e-05	BOVINEHD0300027014	rs41679799	3	93689734	523673	SLC1A7	solute carrier family 1 (glutamate transporter), member 7
KappaCN_totalprot	0,00275778	0,00077541	3,55654427980036	0,000428095013225185	3,36845983112714	0,0649402948287634	0,5878	9,7947343e-08	9,4085001e-05	BOVINEHD4100002349	rs110424562	3	93692043	523673	SLC1A7	solute carrier family 1 (glutamate transporter), member 7
KappaCN_totalprot	-0,00356692	0,000867429	-4,11205989193352	4,90337627634313e-05	4,30950477849169	0,0128826581887974	0,7824	4,2315633e-08	9,3032316e-05	ARS-BFGL-NGS-103815	rs109584794	3	93703308	523673	SLC1A7	solute carrier family 1 (glutamate transporter), member 7
KappaCN_totalprot	-0,00283457	0,000768012	-3,69078868559345	0,000259613116878206	3,5856733687133	0,0461913512023156	0,5676	7,5006685e-08	9,3852284e-05	BOVINEHD0300027263	rs43351765	3	94644954	613428	ZFYVE9	zinc finger, FYVE domain containing 9
KappaCN_totalprot	-0,00283457	0,000768012	-3,69078868559345	0,000259613116878206	3,5856733687133	0,0461913512023156	0,5676	7,5006685e-08	9,3852284e-05	BOVINEHD0300027279	rs43351804	3	94726477	NA	NA	NA
KappaCN_totalprot	-0,00289115	0,000769237	-3,75846455643709	0,000200607516916965	3,69765279766458	0,0379142845183761	0,5662	5,6494149e-08	9,3738764e-05	BOVINEHD0300027283	rs43351817	3	94742479	NA	NA	NA
KappaCN_totalprot	-0,00280672	0,000766858	-3,66002571532148	0,000291528005781362	3,53531971818772	0,0503319492199797	0,5689	8,1999196e-08	9,3904718e-05	BOVINEHD0300027287	rs43352933	3	94771319	NA	NA	NA
KappaCN_totalprot	-0,00271415	0,000743116	-3,6523907438408	0,000300002080979853	3,5228757327639	0,0514718301739104	0,6365	8,8660696e-08	9,3913849e-05	BOVINEHD0300027297	rs43357174	3	94820352	NA	NA	NA
KappaCN_totalprot	-0,00259204	0,000749731	-3,45729334921458	0,000613642631118012	3,21208447660768	0,0808590408526988	0,6392	6,4362823e-09	9,4353164e-05	BOVINEHD0300027311	rs43357180	3	94885169	538901	NA	NA
KappaCN_totalprot	-0,00308729	0,000902761	-3,4198309408581	0,000701462581552248	3,15399549079215	0,0854442546223748	0,8041	8,1537632e-09	9,4419003e-05	BOVINEHD0300027836	rs43248190	3	97065471	NA	NA	NA
KappaCN_totalprot	-0,00405394	0,00119243	-3,39972996318442	0,000753288464205419	3,12303868326474	0,0888849143894546	0,8851	3,8581793e-09	9,4459331e-05	BOVINEHD0300028793	rs136487368	3	100366807	618779	NSUN4	NOP2/Sun domain family, member 4
KappaCN_totalprot	-0,00405394	0,00119243	-3,39972996318442	0,000753288464205419	3,12303868326474	0,0888849143894546	0,8851	3,8581793e-09	9,4459331e-05	BOVINEHD0300028796	rs137693337	3	100397296	613899	UQCRH	ubiquinol-cytochrome c reductase hinge protein
KappaCN_totalprot	-0,00454419	0,00124637	-3,64593980920593	0,000307342025943571	3,51237805026276	0,0522389756886188	0,8973	1,4850136e-08	9,3993932e-05	BOVINEHD0300028803	rs43361826	3	100427233	100140639	RAD54L	RAD54-like (S, cerevisiae)
KappaCN_totalprot	-0,00402451	0,00118092	-3,40794465332114	0,000731691537267903	3,13567196798028	0,087683178412958	0,8811	4,2094271e-08	9,4408802e-05	BOVINEHD0300028806	rs134453610	3	100437587	100140639	RAD54L	RAD54-like (S, cerevisiae)
KappaCN_totalprot	-0,00406721	0,0010125	-4,0169975308642	7,23408824644476e-05	4,14061619771564	0,0175355432741342	0,8432	6,3095138e-09	9,3267258e-05	BOVINEHD0300028809	rs135006508	3	100462735	NA	NA	NA
KappaCN_totalprot	-0,00406721	0,0010125	-4,0169975308642	7,23408824644476e-05	4,14061619771564	0,0175355432741342	0,8432	6,3095138e-09	9,3267258e-05	BOVINEHD0300028810	rs136097214	3	100467128	NA	NA	NA
KappaCN_totalprot	-0,00411304	0,00115089	-3,57379071848743	0,000401792002137996	3,39599871234114	0,0622349920571431	0,8784	4,3473666e-10	9,4145221e-05	BOVINEHD0300028846	rs110873141	3	100575372	286865	PIK3R3	phosphoinositide-3-kinase, regulatory subunit 3 (gamma)
KappaCN_totalprot	-0,0034697	0,00100386	-3,45635845635846	0,000615703191947991	3,21062859491947	0,0809249147007925	0,85	8,5037256e-08	9,4280867e-05	BOVINEHD0300028875	rs43360655	3	100687488	535643	MAST2	microtubule associated serine/threonine kinase 2
KappaCN_totalprot	-0,00266983	0,000731951	-3,64755290996255	0,000305490948833842	3,51500165262191	0,0521065237138423	0,5297	1,1433632e-07	9,389854e-05	BOVINEHD0300029269	rs43767535	3	102245780	NA	NA	NA
KappaCN_totalprot	-0,0025238	0,00071596	-3,52505726576904	0,000480328984593952	3,31846120584613	0,0696820522011292	0,5365	8,2722199e-08	9,415819e-05	BOVINEHD0300029390	rs110024343	3	102664713	100125390	B4GALT2	UDP-Gal:betaGlcNAc beta 1,4- galactosyltransferase, polypeptide 2
KappaCN_totalprot	0,00389712	0,00108517	3,59125298340352	0,00037671030964328	3,42399249405232	0,0595166217390582	0,8635	3,8195951e-08	9,4075279e-05	BOVINEHD4100002417	rs43702507	3	103261903	NA	NA	NA
KappaCN_totalprot	-0,003502	0,000835652	-4,19073968589796	3,53415268421688e-05	4,45171469181837	0,00986104302279824	0,7432	3,9567191e-08	9,2870259e-05	BOVINEHD0300029684	rs133373772	3	103575206	NA	NA	NA
KappaCN_totalprot	-0,00340755	0,000787851	-4,32511985134245	1,99685044287908e-05	4,69965446105049	0,00656750179148212	0,7	1,8908859e-08	9,2598785e-05	BOVINEHD4100002422	rs41569365	3	103585662	NA	NA	NA
KappaCN_totalprot	-0,00340755	0,000787851	-4,32511985134245	1,99685044287908e-05	4,69965446105049	0,00656750179148212	0,7	1,8908859e-08	9,2598785e-05	BOVINEHD0300029687	rs134304524	3	103592405	NA	NA	NA
KappaCN_totalprot	-0,00340755	0,000787851	-4,32511985134245	1,99685044287908e-05	4,69965446105049	0,00656750179148212	0,7	1,8908859e-08	9,2598785e-05	BOVINEHD0300029688	rs135878098	3	103593962	NA	NA	NA
KappaCN_totalprot	-0,00340755	0,000787851	-4,32511985134245	1,99685044287908e-05	4,69965446105049	0,00656750179148212	0,7	1,8908859e-08	9,2598785e-05	BOVINEHD0300029689	rs136481938	3	103595098	NA	NA	NA
KappaCN_totalprot	-0,00340755	0,000787851	-4,32511985134245	1,99685044287908e-05	4,69965446105049	0,00656750179148212	0,7	1,8908859e-08	9,2598785e-05	BOVINEHD0300029690	rs133980682	3	103595799	NA	NA	NA
KappaCN_totalprot	-0,00340755	0,000787851	-4,32511985134245	1,99685044287908e-05	4,69965446105049	0,00656750179148212	0,7	1,8908859e-08	9,2598785e-05	BOVINEHD0300029693	rs134332595	3	103601872	NA	NA	NA
KappaCN_totalprot	0,00306772	0,000888543	3,452528465139	0,000624212419501192	3,20466759474281	0,0811810720584283	0,7757	1,847342e-08	9,4350226e-05	BOVINEHD0300029781	rs43682103	3	103945648	NA	NA	NA
KappaCN_totalprot	-0,00363955	0,00102187	-3,56165657079668	0,000420134380232729	3,37661177803253	0,0642049385813884	0,8378	2,0680559e-08	9,4147596e-05	BOVINEHD0300029815	rs110483716	3	104081000	539976	LEPRE1	leucine proline-enriched proteoglycan (leprecan) 1
KappaCN_totalprot	-0,0032064	0,000788936	-4,06420799659288	5,96913277703651e-05	4,22408876058011	0,0150528491422051	0,6865	4,0221866e-08	9,3136617e-05	BOVINEHD0300030053	rs43369952	3	104920533	NA	NA	NA
KappaCN_totalprot	0,0025563	0,000761726	3,35593113534263	0,00087882386388027	3,05609815861224	0,09497898503033	0,6108	2,8274239e-08	9,4514505e-05	BOVINEHD0300030770	rs109380396	3	107029380	NA	NA	NA
KappaCN_totalprot	-0,00313432	0,000935298	-3,35114583801099	0,00089366121393523	3,04882709060444	0,0961626091996774	0,8176	6,5749573e-08	9,4488225e-05	BOVINEHD0300030854	rs43362223	3	107354170	506730	NA	NA
KappaCN_totalprot	-0,00343125	0,000994205	-3,45124999371357	0,000627077221405313	3,20267897469531	0,0812969116287045	0,8216	5,9053257e-09	9,4365081e-05	BOVINEHD0300031152	rs137015353	3	108430375	NA	NA	NA
KappaCN_totalprot	-0,00374988	0,000879801	-4,26219110912581	2,61363219638427e-05	4,58275552858393	0,00787884359984818	0,7635	5,3717757e-08	9,2702937e-05	BOVINEHD0300031324	rs137579502	3	109028016	NA	NA	NA
KappaCN_totalprot	-0,00320608	0,000891346	-3,59689727670287	0,000368922731156014	3,43306458491555	0,0586984407452679	0,7905	1,1520305e-07	9,399115e-05	BOVINEHD0300031528	rs137353877	3	109644768	532553	GRIK3	glutamate receptor, ionotropic, kainate 3
KappaCN_totalprot	-0,00320608	0,000891346	-3,59689727670287	0,000368922731156014	3,43306458491555	0,0586984407452679	0,7905	1,1520305e-07	9,399115e-05	BOVINEHD0300031532	rs136396728	3	109657370	532553	GRIK3	glutamate receptor, ionotropic, kainate 3
KappaCN_totalprot	-0,00320608	0,000891346	-3,59689727670287	0,000368922731156014	3,43306458491555	0,0586984407452679	0,7905	1,1520305e-07	9,399115e-05	BOVINEHD0300031533	rs134311964	3	109659673	532553	GRIK3	glutamate receptor, ionotropic, kainate 3
KappaCN_totalprot	-0,00320608	0,000891346	-3,59689727670287	0,000368922731156014	3,43306458491555	0,0586984407452679	0,7905	1,1520305e-07	9,399115e-05	BOVINEHD0300031534	rs109530280	3	109660707	532553	GRIK3	glutamate receptor, ionotropic, kainate 3
KappaCN_totalprot	-0,00312384	0,000831642	-3,75623164775228	0,000202333727177642	3,69393171828571	0,0381676667733605	0,7446	3,0777972e-08	9,3766278e-05	BOVINEHD0300031545	rs136798183	3	109691929	NA	NA	NA
KappaCN_totalprot	0,00298561	0,000754182	3,95873940242541	9,14731367556677e-05	4,03870642802855	0,0212471793166905	0,523	2,1909649e-09	9,3390909e-05	BOVINEHD0300034945	rs43372054	3	119636237	338060	NDUFA10	NADH dehydrogenase (ubiquinone) 1 alpha subcomplex, 10, 42kDa
KappaCN_totalprot	0,00298561	0,000754182	3,95873940242541	9,14731367556677e-05	4,03870642802855	0,0212471793166905	0,523	2,1909649e-09	9,3390909e-05	BOVINEHD0300034946	rs43372060	3	119636999	338060	NDUFA10	NADH dehydrogenase (ubiquinone) 1 alpha subcomplex, 10, 42kDa
KappaCN_totalprot	0,00296166	0,000744688	3,97704810605247	8,49957473653925e-05	4,07060280301449	0,0200627253285224	0,523	3,2021682e-09	9,3351349e-05	BOVINEHD0300034947	rs133830076	3	119638003	338060	NDUFA10	NADH dehydrogenase (ubiquinone) 1 alpha subcomplex, 10, 42kDa
KappaCN_totalprot	0,00297443	0,000758593	3,92098266132168	0,000106338962586516	3,97330758085792	0,0236566674413142	0,5297	1,1413545e-07	9,3359298e-05	BOVINEHD0300034948	rs43372077	3	119638783	338060	NDUFA10	NADH dehydrogenase (ubiquinone) 1 alpha subcomplex, 10, 42kDa
KappaCN_totalprot	-0,00550874	0,00130472	-4,22216260960206	3,09654918956422e-05	4,5091220167083	0,00914524047760893	0,9135	1,6536706e-07	9,2681307e-05	BOVINEHD0300035253	rs136224161	3	120561537	527883	KIF1A	kinesin family member 1A
KappaCN_totalprot	-0,00565994	0,00129022	-4,38680225077894	1,52902286575569e-05	4,81558601988705	0,005219598994367	0,9108	7,6587029e-09	9,2473276e-05	BOVINEHD0300035257	rs110031304	3	120583544	527883	KIF1A	kinesin family member 1A
KappaCN_totalprot	-0,00565994	0,00129022	-4,38680225077894	1,52902286575569e-05	4,81558601988705	0,005219598994367	0,9108	7,6587029e-09	9,2473276e-05	BOVINEHD0300035258	rs110812058	3	120586735	527883	KIF1A	kinesin family member 1A
KappaCN_totalprot	-0,00349099	0,00103926	-3,35911129072609	0,000869090651236669	3,0609349217348	0,0946920464256507	0,8514	1,4517843e-07	9,439737e-05	BOVINEHD0300035275	rs109229144	3	120647449	789553	C3H2orf54	chromosome 3 open reading frame, human C2orf54
KappaCN_totalprot	0,00273131	0,000749135	3,64595166425277	0,000307328383561265	3,51239732827343	0,0522389756886188	0,6257	9,0858992e-08	9,3922139e-05	BOVINEHD4100002579	rs41586404	3	120979696	511612	SEPT2	septin 2
KappaCN_totalprot	-0,00252403	0,000752556	-3,35394309526467	0,000884959933339058	3,0530763915888	0,0954961865367125	0,5946	1,4941762e-07	9,4403257e-05	BOVINEHD0400002404	rs137201156	4	7784422	NA	NA	NA
KappaCN_totalprot	0,00297633	0,000886994	3,3555243891165	0,000880076050181145	3,05547979745558	0,0950891505082086	0,7919	3,9687983e-08	9,4504299e-05	BOVINEHD0400003866	rs134359407	4	12990256	613724	DYNC1I1	dynein, cytoplasmic 1, intermediate chain 1
KappaCN_totalprot	-0,00301415	0,000807259	-3,73380786092196	0,000220463663094351	3,65666298088118	0,0405765013433914	0,6622	8,5890778e-10	9,3838984e-05	BOVINEHD0400008031	rs136213845	4	27631445	535415	HDAC9	histone deacetylase 9
KappaCN_totalprot	0,00255249	0,000759666	3,36001611234411	0,000866339745204846	3,06231176094765	0,0944727092297675	0,677	5,344331e-09	9,4529784e-05	BOVINEHD0400012590	rs42478729	4	46033974	520147	LHFPL3	lipoma HMGIC fusion partner-like 3
KappaCN_totalprot	0,00255249	0,000759666	3,36001611234411	0,000866339745204846	3,06231176094765	0,0944727092297675	0,677	5,344331e-09	9,4529784e-05	BOVINEHD0400012592	rs43152292	4	46040477	520147	LHFPL3	lipoma HMGIC fusion partner-like 3
KappaCN_totalprot	0,00255249	0,000759666	3,36001611234411	0,000866339745204846	3,06231176094765	0,0944727092297675	0,677	5,344331e-09	9,4529784e-05	BOVINEHD0400012598	rs42720563	4	46053489	520147	LHFPL3	lipoma HMGIC fusion partner-like 3
KappaCN_totalprot	0,00271468	0,000765816	3,54482016567948	0,000446888566549356	3,34980075643394	0,066889232000262	0,6824	3,5296855e-08	9,4165024e-05	ARS-BFGL-NGS-835	rs42720169	4	46084089	520147	LHFPL3	lipoma HMGIC fusion partner-like 3
KappaCN_totalprot	0,00257239	0,000756951	3,39835735734546	0,000756954584589853	3,12093017631722	0,0891459453006481	0,6784	2,4453439e-08	9,4442417e-05	BOVINEHD0400012616	rs135613560	4	46112197	520147	LHFPL3	lipoma HMGIC fusion partner-like 3
KappaCN_totalprot	-0,00297056	0,000771807	-3,84883785713268	0,000141329711307797	3,8497665281684	0,0296934123376756	0,6838	7,2443839e-07	9,2913424e-05	BOVINEHD0400012673	rs137257136	4	46266790	520147	LHFPL3	lipoma HMGIC fusion partner-like 3
KappaCN_totalprot	-0,00297056	0,000771807	-3,84883785713268	0,000141329711307797	3,8497665281684	0,0296934123376756	0,6838	7,2443839e-07	9,2913424e-05	BOVINEHD0400012675	rs137003453	4	46270930	520147	LHFPL3	lipoma HMGIC fusion partner-like 3
KappaCN_totalprot	-0,00297056	0,000771807	-3,84883785713268	0,000141329711307797	3,8497665281684	0,0296934123376756	0,6838	7,2443839e-07	9,2913424e-05	BOVINEHD0400012676	rs135439424	4	46271499	520147	LHFPL3	lipoma HMGIC fusion partner-like 3
KappaCN_totalprot	-0,00297056	0,000771807	-3,84883785713268	0,000141329711307797	3,8497665281684	0,0296934123376756	0,6838	7,2443839e-07	9,2913424e-05	BOVINEHD0400012677	rs132988561	4	46272463	520147	LHFPL3	lipoma HMGIC fusion partner-like 3
KappaCN_totalprot	-0,00297056	0,000771807	-3,84883785713268	0,000141329711307797	3,8497665281684	0,0296934123376756	0,6838	7,2443839e-07	9,2913424e-05	BOVINEHD0400012678	rs134024735	4	46273357	520147	LHFPL3	lipoma HMGIC fusion partner-like 3
KappaCN_totalprot	-0,0026264	0,000779123	-3,37096966717707	0,000833674934404296	3,07900325597394	0,0934132578793811	0,6649	4,7961709e-08	9,4469082e-05	BOVINEHD0400012741	rs43395628	4	46477175	NA	NA	NA
KappaCN_totalprot	-0,00269322	0,000739863	-3,64016040807555	0,000314061003667072	3,5029859857397	0,0526253120647062	0,5473	9,229642e-08	9,3932464e-05	BOVINEHD0400012764	rs43388506	4	46586047	505945	SRPK2	SRSF protein kinase 2
KappaCN_totalprot	-0,00284948	0,000730089	-3,90292142464823	0,000114234125977016	3,94220413681226	0,0251007496884172	0,5865	1,3708529e-07	9,3374168e-05	BOVINEHD0400012775	rs133328450	4	46629196	505945	SRPK2	SRSF protein kinase 2
KappaCN_totalprot	-0,00251161	0,000740645	-3,39111180120031	0,000776584178251594	3,10981146180442	0,0905314985604539	0,5892	2,4479395e-08	9,4456561e-05	BOVINEHD0400013258	rs110234933	4	48195698	NA	NA	NA
KappaCN_totalprot	-0,0026226	0,000767125	-3,41873879745804	0,00070419069128172	3,15230972017993	0,0855789651690132	0,6432	6,032764e-08	9,4372944e-05	BOVINEHD0400013991	rs134344534	4	50642531	NA	NA	NA
KappaCN_totalprot	-0,00378184	0,00108484	-3,4860808967221	0,000553259929233627	3,25707078314372	0,0762614349239147	0,8676	2,5372035e-08	9,4283059e-05	BOVINEHD0400015654	rs43398434	4	57349389	NA	NA	NA
KappaCN_totalprot	0,00251826	0,000749109	3,36167366831796	0,00086132134236947	3,06483479142489	0,0944546994263792	0,5973	1,0599029e-08	9,4520706e-05	BOVINEHD0400017000	rs43398857	4	62140730	NA	NA	NA
KappaCN_totalprot	0,00251826	0,000749109	3,36167366831796	0,00086132134236947	3,06483479142489	0,0944546994263792	0,5973	1,0599029e-08	9,4520706e-05	BOVINEHD0400017001	rs136966357	4	62143197	NA	NA	NA
KappaCN_totalprot	0,00251826	0,000749109	3,36167366831796	0,00086132134236947	3,06483479142489	0,0944546994263792	0,5973	1,0599029e-08	9,4520706e-05	BOVINEHD0400017002	rs43398831	4	62146346	NA	NA	NA
KappaCN_totalprot	0,00251826	0,000749109	3,36167366831796	0,00086132134236947	3,06483479142489	0,0944546994263792	0,5973	1,0599029e-08	9,4520706e-05	BOVINEHD0400017003	rs43398111	4	62156039	NA	NA	NA
KappaCN_totalprot	-0,00262675	0,000774679	-3,39075926932317	0,000777551256947537	3,10927097223587	0,0906015610567137	0,5095	5,4344241e-09	9,4475273e-05	BOVINEHD0400026034	rs136282217	4	93245659	NA	NA	NA
KappaCN_totalprot	0,00255657	0,000741574	3,44749141690512	0,000635570757601125	3,19683609274946	0,0812969116287045	0,5676	9,7879929e-08	9,4284665e-05	BOVINEHD0400028350	rs111002984	4	101116315	NA	NA	NA
KappaCN_totalprot	-0,00243666	0,000718004	-3,39365797405028	0,000769632649802985	3,11371651668685	0,0900604840496645	0,5473	1,8880528e-08	9,4456168e-05	BOVINEHD0400032088	rs135742368	4	111749918	100337375	NA	NA
KappaCN_totalprot	-0,00246271	0,000736967	-3,34168287046774	0,000923691158294392	3,03447321348695	0,097854604830233	0,5297	7,235279e-08	9,4497706e-05	BOVINEHD0400033530	rs41854162	4	115704324	NA	NA	NA
KappaCN_totalprot	-0,00425254	0,00116597	-3,64721219242348	0,000305881055905141	3,51444741929066	0,0521191836750948	0,873	1,4080164e-09	9,4004442e-05	BOVINEHD0500000770	rs136023974	5	2998517	NA	NA	NA
KappaCN_totalprot	0,00351324	0,00091418	3,84305060272594	0,000144564803295716	3,83993743038232	0,0300934556579744	0,8122	1,2648188e-08	9,361207e-05	BOVINEHD0500004193	rs137182081	5	14063462	NA	NA	NA
KappaCN_totalprot	0,00318958	0,000804514	3,96460471787937	8,93487344755966e-05	4,048911594408	0,0208438125928717	0,6784	2,2932058e-08	9,335864e-05	BOVINEHD0500004217	rs134373410	5	14193286	NA	NA	NA
KappaCN_totalprot	0,00318958	0,000804514	3,96460471787937	8,93487344755966e-05	4,048911594408	0,0208438125928717	0,6784	2,2932058e-08	9,335864e-05	BOVINEHD0500004218	rs135834547	5	14194914	NA	NA	NA
KappaCN_totalprot	0,00318958	0,000804514	3,96460471787937	8,93487344755966e-05	4,048911594408	0,0208438125928717	0,6784	2,2932058e-08	9,335864e-05	BOVINEHD0500004219	rs136619519	5	14198765	NA	NA	NA
KappaCN_totalprot	0,00318958	0,000804514	3,96460471787937	8,93487344755966e-05	4,048911594408	0,0208438125928717	0,6784	2,2932058e-08	9,335864e-05	BOVINEHD0500004220	rs134004572	5	14201584	NA	NA	NA
KappaCN_totalprot	0,00318958	0,000804514	3,96460471787937	8,93487344755966e-05	4,048911594408	0,0208438125928717	0,6784	2,2932058e-08	9,335864e-05	BOVINEHD0500004221	rs137667553	5	14202617	NA	NA	NA
KappaCN_totalprot	0,00311574	0,000904283	3,44553640840312	0,000640031010889935	3,19379898299721	0,0812969116287045	0,8054	6,039015e-08	9,4324389e-05	BOVINEHD0500004226	rs111027217	5	14228430	NA	NA	NA
KappaCN_totalprot	0,00305121	0,000905887	3,36820155273229	0,000841819667026789	3,074780932257	0,0937385405932415	0,8041	1,5873206e-08	9,4504557e-05	BOVINEHD0500004229	rs110363613	5	14243513	NA	NA	NA
KappaCN_totalprot	0,00333431	0,000916956	3,63628134828716	0,000318647891264164	3,49668895123203	0,0532137678169706	0,823	8,8252477e-09	9,4018322e-05	BOVINEHD0500004276	rs136174730	5	14448024	NA	NA	NA
KappaCN_totalprot	-0,00254499	0,000719028	-3,53948664029773	0,000455691624903176	3,34132895318573	0,0674320069539832	0,5054	2,9789543e-08	9,4179807e-05	BOVINEHD0500004764	rs135175375	5	16146944	NA	NA	NA
KappaCN_totalprot	-0,00254499	0,000719028	-3,53948664029773	0,000455691624903176	3,34132895318573	0,0674320069539832	0,5054	2,9789543e-08	9,4179807e-05	BOVINEHD0500004765	rs110406104	5	16152605	NA	NA	NA
KappaCN_totalprot	-0,00254499	0,000719028	-3,53948664029773	0,000455691624903176	3,34132895318573	0,0674320069539832	0,5054	2,9789543e-08	9,4179807e-05	BOVINEHD0500004766	rs134048392	5	16155289	NA	NA	NA
KappaCN_totalprot	-0,00254499	0,000719028	-3,53948664029773	0,000455691624903176	3,34132895318573	0,0674320069539832	0,5054	2,9789543e-08	9,4179807e-05	BOVINEHD0500004768	rs133523209	5	16161948	NA	NA	NA
KappaCN_totalprot	-0,00254499	0,000719028	-3,53948664029773	0,000455691624903176	3,34132895318573	0,0674320069539832	0,5054	2,9789543e-08	9,4179807e-05	ARS-BFGL-NGS-68464	rs110629462	5	16163636	NA	NA	NA
KappaCN_totalprot	-0,00254499	0,000719028	-3,53948664029773	0,000455691624903176	3,34132895318573	0,0674320069539832	0,5054	2,9789543e-08	9,4179807e-05	BOVINEHD4100003454	rs136119708	5	16165413	NA	NA	NA
KappaCN_totalprot	-0,00254499	0,000719028	-3,53948664029773	0,000455691624903176	3,34132895318573	0,0674320069539832	0,5054	2,9789543e-08	9,4179807e-05	BOVINEHD0500004769	rs137154886	5	16168365	NA	NA	NA
KappaCN_totalprot	0,00276092	0,000724675	3,80987339152034	0,000164504680895894	3,78382173991258	0,0327542980565459	0,5743	4,4087642e-08	9,3649249e-05	BOVINEHD0500004773	rs136486983	5	16180913	NA	NA	NA
KappaCN_totalprot	-0,00305512	0,000884446	-3,45427533167655	0,000620317804131229	3,20738575369722	0,0810520236558654	0,7297	5,6681984e-08	9,4311872e-05	BOVINEHD0500005216	rs135176970	5	17778449	NA	NA	NA
KappaCN_totalprot	-0,00364658	0,00104443	-3,49145466905393	0,000542622882458165	3,26550189594897	0,0751299705876007	0,8554	2,3301839e-09	9,4294484e-05	BOVINEHD0500007437	rs133395505	5	25513234	NA	NA	NA
KappaCN_totalprot	-0,00364658	0,00104443	-3,49145466905393	0,000542622882458165	3,26550189594897	0,0751299705876007	0,8554	2,3301839e-09	9,4294484e-05	BOVINEHD0500007438	rs135099232	5	25514468	NA	NA	NA
KappaCN_totalprot	-0,00364658	0,00104443	-3,49145466905393	0,000542622882458165	3,26550189594897	0,0751299705876007	0,8554	2,3301839e-09	9,4294484e-05	BOVINEHD0500007441	rs109723433	5	25517628	NA	NA	NA
KappaCN_totalprot	-0,00364658	0,00104443	-3,49145466905393	0,000542622882458165	3,26550189594897	0,0751299705876007	0,8554	2,3301839e-09	9,4294484e-05	ARS-BFGL-NGS-14910	rs109061965	5	25518483	NA	NA	NA
KappaCN_totalprot	-0,00398843	0,00101778	-3,91875454420405	0,000107284209905411	3,96946419281104	0,0238134053972517	0,8203	2,9186422e-08	9,3445236e-05	BOVINEHD0500010841	rs111008601	5	37901579	NA	NA	NA
KappaCN_totalprot	-0,00260684	0,000776614	-3,35667397188307	0,000876541288910282	3,05722762192778	0,0948773044718931	0,6351	8,9488448e-09	9,4531291e-05	BOVINEHD0500011789	rs137582944	5	41309689	613556	SLC2A13	solute carrier family 2 (facilitated glucose transporter), member 13
KappaCN_totalprot	-0,00313915	0,00092628	-3,38898605173382	0,00078243266445245	3,10655302721926	0,0909348790752128	0,8176	2,9597016e-07	9,4199141e-05	BOVINEHD0500023561	rs134334325	5	83218227	510190	TM7SF3	transmembrane 7 superfamily member 3
KappaCN_totalprot	-0,00324233	0,000950568	-3,41093956455509	0,00072396245659592	3,14028395495753	0,0871261445698213	0,827	8,5845728e-07	9,3614593e-05	BOVINEHD0500023562	rs137543035	5	83220003	510190	TM7SF3	transmembrane 7 superfamily member 3
KappaCN_totalprot	-0,00324233	0,000950568	-3,41093956455509	0,00072396245659592	3,14028395495753	0,0871261445698213	0,827	8,5845728e-07	9,3614593e-05	BOVINEHD0500023563	rs132783676	5	83221989	510190	TM7SF3	transmembrane 7 superfamily member 3
KappaCN_totalprot	-0,00324233	0,000950568	-3,41093956455509	0,00072396245659592	3,14028395495753	0,0871261445698213	0,827	8,5845728e-07	9,3614593e-05	BOVINEHD0500023564	rs137144791	5	83222664	510190	TM7SF3	transmembrane 7 superfamily member 3
KappaCN_totalprot	-0,00324233	0,000950568	-3,41093956455509	0,00072396245659592	3,14028395495753	0,0871261445698213	0,827	8,5845728e-07	9,3614593e-05	BOVINEHD0500023565	rs135910162	5	83223413	510190	TM7SF3	transmembrane 7 superfamily member 3
KappaCN_totalprot	-0,00324233	0,000950568	-3,41093956455509	0,00072396245659592	3,14028395495753	0,0871261445698213	0,827	8,5845728e-07	9,3614593e-05	BOVINEHD0500023566	rs110789973	5	83224332	510190	TM7SF3	transmembrane 7 superfamily member 3
KappaCN_totalprot	-0,00324233	0,000950568	-3,41093956455509	0,00072396245659592	3,14028395495753	0,0871261445698213	0,827	8,5845728e-07	9,3614593e-05	BOVINEHD0500023567	rs135155063	5	83225038	510190	TM7SF3	transmembrane 7 superfamily member 3
KappaCN_totalprot	-0,00324233	0,000950568	-3,41093956455509	0,00072396245659592	3,14028395495753	0,0871261445698213	0,827	8,5845728e-07	9,3614593e-05	BOVINEHD0500023568	rs110895138	5	83225843	510190	TM7SF3	transmembrane 7 superfamily member 3
KappaCN_totalprot	-0,00324233	0,000950568	-3,41093956455509	0,00072396245659592	3,14028395495753	0,0871261445698213	0,827	8,5845728e-07	9,3614593e-05	BOVINEHD0500023569	rs133466855	5	83226521	510190	TM7SF3	transmembrane 7 superfamily member 3
KappaCN_totalprot	-0,00835555	0,00242586	-3,44436612170529	0,000642714934066985	3,19198160874444	0,0812969116287045	0,9757	3,0619815e-08	9,4353856e-05	BOVINEHD0500023739	rs135075226	5	83838117	281878	ITPR2	inositol 1,4,5-trisphosphate receptor, type 2
KappaCN_totalprot	-0,00319484	0,000905193	-3,52945725386741	0,000472687058404511	3,32542628798786	0,0689777508600526	0,7946	7,4233871e-08	9,4156224e-05	BOVINEHD0500026822	rs136264243	5	94468267	NA	NA	NA
KappaCN_totalprot	-0,00491235	0,00147276	-3,33547217469241	0,000943907876570042	3,02507038986465	0,0990500946313644	0,9284	3,2832805e-08	9,45465e-05	BOVINEHD0500027061	rs109321330	5	95225422	540025	RERG	RAS-like, estrogen-regulated, growth inhibitor
KappaCN_totalprot	-0,00467172	0,00137819	-3,38975032470124	0,000780325240493937	3,1077243451158	0,0908392541958257	0,9135	6,4759318e-08	9,4418657e-05	BOVINEHD0500027064	rs110171758	5	95227838	540025	RERG	RAS-like, estrogen-regulated, growth inhibitor
KappaCN_totalprot	-0,00491235	0,00147276	-3,33547217469241	0,000943907876570042	3,02507038986465	0,0990500946313644	0,9284	3,2832805e-08	9,45465e-05	BOVINEHD0500027069	rs109070559	5	95236097	NA	NA	NA
KappaCN_totalprot	-0,00321554	0,000928465	-3,4632861766464	0,000600586382138657	3,22142451933831	0,0798497581994416	0,8095	2,0658936e-06	9,2364941e-05	BOVINEHD0500027491	rs133626635	5	96649363	537804	GRIN2B	glutamate receptor, ionotropic, N-methyl D-aspartate 2B
KappaCN_totalprot	-0,00321554	0,000928465	-3,4632861766464	0,000600586382138657	3,22142451933831	0,0798497581994416	0,8095	2,0658936e-06	9,2364941e-05	BOVINEHD0500027494	rs133417192	5	96654972	537804	GRIN2B	glutamate receptor, ionotropic, N-methyl D-aspartate 2B
KappaCN_totalprot	-0,00321554	0,000928465	-3,4632861766464	0,000600586382138657	3,22142451933831	0,0798497581994416	0,8095	2,0658936e-06	9,2364941e-05	BOVINEHD0500027495	rs110768669	5	96655442	537804	GRIN2B	glutamate receptor, ionotropic, N-methyl D-aspartate 2B
KappaCN_totalprot	-0,00296493	0,000830574	-3,56973611020812	0,000407835818897406	3,38951463420683	0,0627417714879417	0,6324	5,9434316e-07	9,3582586e-05	BOVINEHD0600012000	rs135045936	6	43949675	NA	NA	NA
KappaCN_totalprot	-0,00296493	0,000830574	-3,56973611020812	0,000407835818897406	3,38951463420683	0,0627417714879417	0,6324	5,9434316e-07	9,3582586e-05	BOVINEHD0600012002	rs137028470	6	43959865	NA	NA	NA
KappaCN_totalprot	-0,00297011	0,000843615	-3,52069368135939	0,000488021864476883	3,31156072019208	0,0704676238524578	0,6432	1,259311e-06	9,3030424e-05	BOVINEHD0600012005	rs134742289	6	43973859	NA	NA	NA
KappaCN_totalprot	0,00307131	0,000781347	3,93078875326839	0,000102271886313504	3,99024373380415	0,0228649265469754	0,6622	9,9725681e-07	9,2506156e-05	BOVINEHD0600012300	rs109605668	6	45083595	NA	NA	NA
KappaCN_totalprot	-0,00250133	0,000748574	-3,34145989574845	0,000924409944939977	3,03413539096303	0,097854604830233	0,5149	5,0273882e-08	9,4518747e-05	BOVINEHD0600013670	rs137571004	6	49683267	NA	NA	NA
KappaCN_totalprot	-0,00250133	0,000748574	-3,34145989574845	0,000924409944939977	3,03413539096303	0,097854604830233	0,5149	5,0273882e-08	9,4518747e-05	BOVINEHD0600013673	rs43460813	6	49694661	NA	NA	NA
KappaCN_totalprot	-0,00250133	0,000748574	-3,34145989574845	0,000924409944939977	3,03413539096303	0,097854604830233	0,5149	5,0273882e-08	9,4518747e-05	BOVINEHD0600013675	rs43461535	6	49704280	NA	NA	NA
KappaCN_totalprot	-0,00250133	0,000748574	-3,34145989574845	0,000924409944939977	3,03413539096303	0,097854604830233	0,5149	5,0273882e-08	9,4518747e-05	BOVINEHD0600013678	rs110403246	6	49714066	NA	NA	NA
KappaCN_totalprot	-0,00250133	0,000748574	-3,34145989574845	0,000924409944939977	3,03413539096303	0,097854604830233	0,5149	5,0273882e-08	9,4518747e-05	BOVINEHD0600013681	rs43183463	6	49736637	NA	NA	NA
KappaCN_totalprot	-0,00250133	0,000748574	-3,34145989574845	0,000924409944939977	3,03413539096303	0,097854604830233	0,5149	5,0273882e-08	9,4518747e-05	BOVINEHD0600013683	rs43077863	6	49743996	NA	NA	NA
KappaCN_totalprot	-0,00291486	0,00078072	-3,73355364279127	0,000220677722141341	3,65624150752448	0,0405765013433914	0,6541	2,155274e-06	9,1769566e-05	BOVINEHD0600014322	rs42474449	6	51928785	514537	PCDH7	protocadherin 7
KappaCN_totalprot	-0,00291486	0,00078072	-3,73355364279127	0,000220677722141341	3,65624150752448	0,0405765013433914	0,6541	2,155274e-06	9,1769566e-05	BOVINEHD0600014323	rs42474454	6	51929715	514537	PCDH7	protocadherin 7
KappaCN_totalprot	-0,00264865	0,000771259	-3,43419007103969	0,000666499741617288	3,17620001461352	0,0826212642385905	0,6324	1,1843614e-06	9,3263433e-05	BOVINEHD0600014326	rs42474481	6	51933161	514537	PCDH7	protocadherin 7
KappaCN_totalprot	-0,00261603	0,000758184	-3,45038935139755	0,000629012664410498	3,2013406104717	0,0812969116287045	0,623	7,9758842e-08	9,4296286e-05	HAPMAP59303-RS29022511	rs29022511	6	52865298	NA	NA	NA
KappaCN_totalprot	-0,00301185	0,000853674	-3,52810323378714	0,000475026509847669	3,32328215298714	0,0691153797620337	0,7459	2,0812658e-07	9,4029194e-05	BOVINEHD0600014620	rs42930512	6	53299210	NA	NA	NA
KappaCN_totalprot	-0,00301185	0,000853674	-3,52810323378714	0,000475026509847669	3,32328215298714	0,0691153797620337	0,7459	2,0812658e-07	9,4029194e-05	BOVINEHD4100004977	rs42930511	6	53307657	NA	NA	NA
KappaCN_totalprot	-0,00301185	0,000853674	-3,52810323378714	0,000475026509847669	3,32328215298714	0,0691153797620337	0,7459	2,0812658e-07	9,4029194e-05	HAPMAP31996-BTC-066011	rs81158765	6	53312840	NA	NA	NA
KappaCN_totalprot	-0,00301185	0,000853674	-3,52810323378714	0,000475026509847669	3,32328215298714	0,0691153797620337	0,7459	2,0812658e-07	9,4029194e-05	BOVINEHD4100004978	rs42930504	6	53314740	NA	NA	NA
KappaCN_totalprot	-0,00260528	0,000771979	-3,37480682764687	0,000822506074708453	3,08486088583681	0,0934132578793811	0,6486	8,289215e-08	9,4428033e-05	BOVINEHD4100005000	rs109675964	6	53843482	NA	NA	NA
KappaCN_totalprot	-0,00260528	0,000771979	-3,37480682764687	0,000822506074708453	3,08486088583681	0,0934132578793811	0,6486	8,289215e-08	9,4428033e-05	BOVINEHD0600014754	rs109139230	6	53844150	NA	NA	NA
KappaCN_totalprot	-0,00260528	0,000771979	-3,37480682764687	0,000822506074708453	3,08486088583681	0,0934132578793811	0,6486	8,289215e-08	9,4428033e-05	BOVINEHD0600014755	rs110333758	6	53844701	NA	NA	NA
KappaCN_totalprot	-0,00260528	0,000771979	-3,37480682764687	0,000822506074708453	3,08486088583681	0,0934132578793811	0,6486	8,289215e-08	9,4428033e-05	BOVINEHD0600014756	rs109797012	6	53847580	NA	NA	NA
KappaCN_totalprot	-0,00260528	0,000771979	-3,37480682764687	0,000822506074708453	3,08486088583681	0,0934132578793811	0,6486	8,289215e-08	9,4428033e-05	BOVINEHD4100005001	rs109713163	6	53850206	NA	NA	NA
KappaCN_totalprot	-0,00260528	0,000771979	-3,37480682764687	0,000822506074708453	3,08486088583681	0,0934132578793811	0,6486	8,289215e-08	9,4428033e-05	BOVINEHD0600014758	rs109666881	6	53852356	NA	NA	NA
KappaCN_totalprot	-0,00260528	0,000771979	-3,37480682764687	0,000822506074708453	3,08486088583681	0,0934132578793811	0,6486	8,289215e-08	9,4428033e-05	BOVINEHD0600014762	rs110685683	6	53855734	NA	NA	NA
KappaCN_totalprot	-0,00260528	0,000771979	-3,37480682764687	0,000822506074708453	3,08486088583681	0,0934132578793811	0,6486	8,289215e-08	9,4428033e-05	BOVINEHD4100005002	rs29020375	6	53858183	NA	NA	NA
KappaCN_totalprot	0,00300746	0,000817337	3,67958381915905	0,000270836232106747	3,56729323676884	0,0477080432431054	0,6703	9,7078476e-07	9,3007673e-05	BOVINEHD0600014899	rs137691784	6	54262368	NA	NA	NA
KappaCN_totalprot	-0,00471557	0,00130825	-3,60448690999427	0,000358689212547842	3,44528168438173	0,0574208994772901	0,9135	6,6974703e-08	9,4022673e-05	BOVINEHD0600014973	rs132652119	6	54646951	NA	NA	NA
KappaCN_totalprot	-0,00471557	0,00130825	-3,60448690999427	0,000358689212547842	3,44528168438173	0,0574208994772901	0,9135	6,6974703e-08	9,4022673e-05	BOVINEHD0600014975	rs136319780	6	54660756	NA	NA	NA
KappaCN_totalprot	-0,00471557	0,00130825	-3,60448690999427	0,000358689212547842	3,44528168438173	0,0574208994772901	0,9135	6,6974703e-08	9,4022673e-05	BOVINEHD0600014977	rs134483007	6	54671208	NA	NA	NA
KappaCN_totalprot	-0,00343619	0,000943303	-3,64272137372615	0,000311066829211036	3,50714629766234	0,0524789036776399	0,8041	3,2258991e-08	9,3984333e-05	BOVINEHD0600014992	rs134435605	6	54702494	NA	NA	NA
KappaCN_totalprot	-0,00310263	0,000766727	-4,04659024659364	6,41436917043866e-05	4,19284604845021	0,0159606632418854	0,6689	1,0567249e-07	9,3109718e-05	BOVINEHD0600015035	rs137433261	6	54815665	NA	NA	NA
KappaCN_totalprot	-0,00310263	0,000766727	-4,04659024659364	6,41436917043866e-05	4,19284604845021	0,0159606632418854	0,6689	1,0567249e-07	9,3109718e-05	BOVINEHD0600015036	rs133005589	6	54821307	NA	NA	NA
KappaCN_totalprot	-0,00308362	0,000842919	-3,65826372403517	0,000293463416439996	3,5324460307997	0,0506131343983049	0,7554	1,4690712e-08	9,3970909e-05	ARS-BFGL-NGS-100863	rs110111390	6	54826213	NA	NA	NA
KappaCN_totalprot	-0,00301831	0,000776615	-3,88649459513401	0,000121894206046462	3,91401693705473	0,0264978839199394	0,6324	6,6656512e-08	9,3475188e-05	BOVINEHD0600015037	rs137032617	6	54828804	NA	NA	NA
KappaCN_totalprot	-0,00318453	0,00073336	-4,34238300425439	1,85367607106786e-05	4,73196615629668	0,00615798655276143	0,5473	1,810771e-07	9,2406742e-05	BOVINEHD0600015039	rs132651224	6	54841875	NA	NA	NA
KappaCN_totalprot	-0,00318453	0,00073336	-4,34238300425439	1,85367607106786e-05	4,73196615629668	0,00615798655276143	0,5473	1,810771e-07	9,2406742e-05	BOVINEHD0600015040	rs109358167	6	54842685	NA	NA	NA
KappaCN_totalprot	-0,00318453	0,00073336	-4,34238300425439	1,85367607106786e-05	4,73196615629668	0,00615798655276143	0,5473	1,810771e-07	9,2406742e-05	BOVINEHD0600015041	rs135538236	6	54848550	NA	NA	NA
KappaCN_totalprot	-0,00298869	0,000776378	-3,84952948177305	0,000140947704643566	3,85094199229149	0,0296880249511876	0,6338	1,2621573e-08	9,3599267e-05	BOVINEHD4100005038	rs41617315	6	54849614	NA	NA	NA
KappaCN_totalprot	-0,00318453	0,00073336	-4,34238300425439	1,85367607106786e-05	4,73196615629668	0,00615798655276143	0,5473	1,810771e-07	9,2406742e-05	BOVINEHD0600015044	rs109178456	6	54862237	NA	NA	NA
KappaCN_totalprot	-0,00318453	0,00073336	-4,34238300425439	1,85367607106786e-05	4,73196615629668	0,00615798655276143	0,5473	1,810771e-07	9,2406742e-05	BOVINEHD0600015045	rs137605884	6	54865956	NA	NA	NA
KappaCN_totalprot	-0,00318453	0,00073336	-4,34238300425439	1,85367607106786e-05	4,73196615629668	0,00615798655276143	0,5473	1,810771e-07	9,2406742e-05	BOVINEHD0600015047	rs137289078	6	54870246	NA	NA	NA
KappaCN_totalprot	-0,00318453	0,00073336	-4,34238300425439	1,85367607106786e-05	4,73196615629668	0,00615798655276143	0,5473	1,810771e-07	9,2406742e-05	BOVINEHD0600015049	rs133257224	6	54872179	NA	NA	NA
KappaCN_totalprot	-0,00318453	0,00073336	-4,34238300425439	1,85367607106786e-05	4,73196615629668	0,00615798655276143	0,5473	1,810771e-07	9,2406742e-05	BOVINEHD0600015050	rs135132856	6	54873644	NA	NA	NA
KappaCN_totalprot	-0,00318453	0,00073336	-4,34238300425439	1,85367607106786e-05	4,73196615629668	0,00615798655276143	0,5473	1,810771e-07	9,2406742e-05	BOVINEHD0600015053	rs136866976	6	54880995	NA	NA	NA
KappaCN_totalprot	-0,00319201	0,000746987	-4,2731801222779	2,49419932090901e-05	4,60306884335467	0,00759279678143189	0,5068	2,1658016e-08	9,2709271e-05	BOVINEHD0600015201	rs42001793	6	55383009	NA	NA	NA
KappaCN_totalprot	-0,00319201	0,000746987	-4,2731801222779	2,49419932090901e-05	4,60306884335467	0,00759279678143189	0,5068	2,1658016e-08	9,2709271e-05	ARS-BFGL-NGS-23616	rs109044465	6	55384541	NA	NA	NA
KappaCN_totalprot	0,0028624	0,000785341	3,6447861502201	0,000308672344902586	3,51050227882441	0,0522389756886188	0,6946	4,4180814e-08	9,3968297e-05	BOVINEHD0600015205	rs133641750	6	55388850	NA	NA	NA
KappaCN_totalprot	0,0028624	0,000785341	3,6447861502201	0,000308672344902586	3,51050227882441	0,0522389756886188	0,6946	4,4180814e-08	9,3968297e-05	BOVINEHD0600015206	rs42001751	6	55390323	NA	NA	NA
KappaCN_totalprot	0,0028624	0,000785341	3,6447861502201	0,000308672344902586	3,51050227882441	0,0522389756886188	0,6946	4,4180814e-08	9,3968297e-05	BOVINEHD0600015207	rs42001739	6	55391757	NA	NA	NA
KappaCN_totalprot	0,0028624	0,000785341	3,6447861502201	0,000308672344902586	3,51050227882441	0,0522389756886188	0,6946	4,4180814e-08	9,3968297e-05	BOVINEHD0600015208	rs137033242	6	55392797	NA	NA	NA
KappaCN_totalprot	0,0028624	0,000785341	3,6447861502201	0,000308672344902586	3,51050227882441	0,0522389756886188	0,6946	4,4180814e-08	9,3968297e-05	BOVINEHD0600015209	rs135924301	6	55394255	NA	NA	NA
KappaCN_totalprot	0,0028624	0,000785341	3,6447861502201	0,000308672344902586	3,51050227882441	0,0522389756886188	0,6946	4,4180814e-08	9,3968297e-05	BOVINEHD0600015211	rs132646553	6	55397349	NA	NA	NA
KappaCN_totalprot	0,0028624	0,000785341	3,6447861502201	0,000308672344902586	3,51050227882441	0,0522389756886188	0,6946	4,4180814e-08	9,3968297e-05	BOVINEHD0600015212	rs109648127	6	55398303	NA	NA	NA
KappaCN_totalprot	0,0028624	0,000785341	3,6447861502201	0,000308672344902586	3,51050227882441	0,0522389756886188	0,6946	4,4180814e-08	9,3968297e-05	BOVINEHD0600015213	rs42010257	6	55399186	NA	NA	NA
KappaCN_totalprot	0,0028624	0,000785341	3,6447861502201	0,000308672344902586	3,51050227882441	0,0522389756886188	0,6946	4,4180814e-08	9,3968297e-05	BOVINEHD0600015214	rs42010247	6	55400144	NA	NA	NA
KappaCN_totalprot	0,00285915	0,00077603	3,68432921407678	0,000266028465733824	3,5750718902498	0,0470957918751041	0,6824	1,3328967e-07	9,3808903e-05	BOVINEHD0600015215	rs42010244	6	55401024	NA	NA	NA
KappaCN_totalprot	0,0028624	0,000785341	3,6447861502201	0,000308672344902586	3,51050227882441	0,0522389756886188	0,6946	4,4180814e-08	9,3968297e-05	BOVINEHD0600015217	rs42608989	6	55412566	NA	NA	NA
KappaCN_totalprot	-0,00279747	0,000762761	-3,66755772778105	0,000283389263449592	3,54761660755689	0,049636642313989	0,5608	3,8142303e-07	9,3610598e-05	BOVINEHD0600015236	rs42608974	6	55494711	NA	NA	NA
KappaCN_totalprot	0,00257377	0,000761376	3,3804191358803	0,000806421150892731	3,09343809003107	0,0925279478334464	0,5514	2,9610615e-07	9,4212215e-05	BOVINEHD0600015261	rs136558823	6	55629412	NA	NA	NA
KappaCN_totalprot	-0,00276055	0,000798341	-3,45785823351174	0,000612400717092805	3,21296430943481	0,0808127316847414	0,6419	5,4491328e-08	9,4305827e-05	BOVINEHD0600015338	rs110020492	6	55997837	NA	NA	NA
KappaCN_totalprot	-0,00317106	0,000759424	-4,17561204281139	3,76528603622269e-05	4,42420202630669	0,0103312435884349	0,6459	6,8467553e-07	9,2278573e-05	BOVINEHD0600015546	rs41700062	6	56846828	NA	NA	NA
KappaCN_totalprot	-0,00317106	0,000759424	-4,17561204281139	3,76528603622269e-05	4,42420202630669	0,0103312435884349	0,6459	6,8467553e-07	9,2278573e-05	BOVINEHD0600015548	rs41700074	6	56848759	NA	NA	NA
KappaCN_totalprot	-0,00317106	0,000759424	-4,17561204281139	3,76528603622269e-05	4,42420202630669	0,0103312435884349	0,6459	6,8467553e-07	9,2278573e-05	BOVINEHD0600015549	rs110567971	6	56849326	NA	NA	NA
KappaCN_totalprot	-0,00317106	0,000759424	-4,17561204281139	3,76528603622269e-05	4,42420202630669	0,0103312435884349	0,6459	6,8467553e-07	9,2278573e-05	BOVINEHD0600015550	rs41700101	6	56850776	NA	NA	NA
KappaCN_totalprot	-0,00317106	0,000759424	-4,17561204281139	3,76528603622269e-05	4,42420202630669	0,0103312435884349	0,6459	6,8467553e-07	9,2278573e-05	BOVINEHD0600015551	rs109380195	6	56853760	NA	NA	NA
KappaCN_totalprot	-0,00317106	0,000759424	-4,17561204281139	3,76528603622269e-05	4,42420202630669	0,0103312435884349	0,6459	6,8467553e-07	9,2278573e-05	BOVINEHD0600015553	rs134686660	6	56861957	NA	NA	NA
KappaCN_totalprot	-0,00317106	0,000759424	-4,17561204281139	3,76528603622269e-05	4,42420202630669	0,0103312435884349	0,6459	6,8467553e-07	9,2278573e-05	BOVINEHD0600015554	rs41700123	6	56865372	NA	NA	NA
KappaCN_totalprot	-0,00317106	0,000759424	-4,17561204281139	3,76528603622269e-05	4,42420202630669	0,0103312435884349	0,6459	6,8467553e-07	9,2278573e-05	BOVINEHD0600015555	rs41700130	6	56867802	NA	NA	NA
KappaCN_totalprot	-0,00317106	0,000759424	-4,17561204281139	3,76528603622269e-05	4,42420202630669	0,0103312435884349	0,6459	6,8467553e-07	9,2278573e-05	BOVINEHD0600015556	rs41700833	6	56869107	NA	NA	NA
KappaCN_totalprot	0,00304769	0,000898198	3,39311599446893	0,000771107476697247	3,11288508591335	0,0902117379450508	0,7784	6,3329426e-07	9,3876623e-05	BOVINEHD0600015557	rs41700836	6	56870552	NA	NA	NA
KappaCN_totalprot	-0,00317106	0,000759424	-4,17561204281139	3,76528603622269e-05	4,42420202630669	0,0103312435884349	0,6459	6,8467553e-07	9,2278573e-05	HAPMAP34928-BES10_CONTIG751_552	rs41700841	6	56873006	NA	NA	NA
KappaCN_totalprot	-0,00317106	0,000759424	-4,17561204281139	3,76528603622269e-05	4,42420202630669	0,0103312435884349	0,6459	6,8467553e-07	9,2278573e-05	BOVINEHD0600015559	rs41700849	6	56877951	NA	NA	NA
KappaCN_totalprot	-0,00317106	0,000759424	-4,17561204281139	3,76528603622269e-05	4,42420202630669	0,0103312435884349	0,6459	6,8467553e-07	9,2278573e-05	BOVINEHD0600015562	rs134719025	6	56885670	NA	NA	NA
KappaCN_totalprot	0,00280097	0,000750171	3,73377536588325	0,000220491013943107	3,65660910539998	0,0405765013433914	0,6081	1,1368625e-08	9,3828657e-05	BOVINEHD0600015570	rs109414210	6	56914030	NA	NA	NA
KappaCN_totalprot	0,00280097	0,000750171	3,73377536588325	0,000220491013943107	3,65660910539998	0,0405765013433914	0,6081	1,1368625e-08	9,3828657e-05	BOVINEHD0600015577	rs134499895	6	56921061	NA	NA	NA
KappaCN_totalprot	0,00271942	0,00075404	3,6064665004509	0,000356064198753993	3,44847169120985	0,0572041809010212	0,6189	8,4886361e-08	9,4002379e-05	BOVINEHD0600015580	rs132777010	6	56927054	NA	NA	NA
KappaCN_totalprot	0,00306093	0,000897008	3,41237759306494	0,000720278413267254	3,14249960082708	0,0870560570802011	0,777	9,355589e-07	9,3549842e-05	BOVINEHD0600015581	rs41701902	6	56933797	NA	NA	NA
KappaCN_totalprot	-0,00278826	0,000766478	-3,63775607388601	0,000316896695545992	3,49908228941059	0,0529749388544874	0,5554	5,4728945e-07	9,3500121e-05	BOVINEHD0600015582	rs110474380	6	56936790	NA	NA	NA
KappaCN_totalprot	-0,00278826	0,000766478	-3,63775607388601	0,000316896695545992	3,49908228941059	0,0529749388544874	0,5554	5,4728945e-07	9,3500121e-05	BOVINEHD0600015583	rs109094474	6	56938017	NA	NA	NA
KappaCN_totalprot	-0,00304006	0,000758599	-4,00746639528921	7,51864109695309e-05	4,12386064576793	0,0180310418834023	0,6486	1,9259311e-07	9,3106756e-05	BOVINEHD0600015584	rs108963365	6	56942009	NA	NA	NA
KappaCN_totalprot	-0,00304006	0,000758599	-4,00746639528921	7,51864109695309e-05	4,12386064576793	0,0180310418834023	0,6486	1,9259311e-07	9,3106756e-05	BOVINEHD0600015585	rs109973232	6	56948404	NA	NA	NA
KappaCN_totalprot	-0,00304006	0,000758599	-4,00746639528921	7,51864109695309e-05	4,12386064576793	0,0180310418834023	0,6486	1,9259311e-07	9,3106756e-05	BOVINEHD0600015586	rs133296025	6	56956689	NA	NA	NA
KappaCN_totalprot	-0,00268708	0,000765985	-3,5080060314497	0,000511050518953185	3,29153616636599	0,0726067250498058	0,5365	3,7065513e-08	9,4234986e-05	BOVINEHD0600015588	rs43027904	6	56961994	NA	NA	NA
KappaCN_totalprot	-0,0037043	0,000862109	-4,29678845714405	2,25500367329751e-05	4,64685274633966	0,00715048519041316	0,7581	6,7144949e-08	9,2614332e-05	BOVINEHD0600015758	rs135916933	6	57594972	NA	NA	NA
KappaCN_totalprot	-0,0037043	0,000862109	-4,29678845714405	2,25500367329751e-05	4,64685274633966	0,00715048519041316	0,7581	6,7144949e-08	9,2614332e-05	BOVINEHD0600015759	rs136739941	6	57603479	NA	NA	NA
KappaCN_totalprot	-0,0037043	0,000862109	-4,29678845714405	2,25500367329751e-05	4,64685274633966	0,00715048519041316	0,7581	6,7144949e-08	9,2614332e-05	BOVINEHD0600015760	rs134205837	6	57604101	NA	NA	NA
KappaCN_totalprot	-0,0037043	0,000862109	-4,29678845714405	2,25500367329751e-05	4,64685274633966	0,00715048519041316	0,7581	6,7144949e-08	9,2614332e-05	BOVINEHD0600015762	rs133296859	6	57612893	NA	NA	NA
KappaCN_totalprot	-0,0037043	0,000862109	-4,29678845714405	2,25500367329751e-05	4,64685274633966	0,00715048519041316	0,7581	6,7144949e-08	9,2614332e-05	BOVINEHD0600015765	rs135745331	6	57618466	NA	NA	NA
KappaCN_totalprot	-0,0037043	0,000862109	-4,29678845714405	2,25500367329751e-05	4,64685274633966	0,00715048519041316	0,7581	6,7144949e-08	9,2614332e-05	BOVINEHD0600015766	rs133302500	6	57628568	NA	NA	NA
KappaCN_totalprot	-0,0037043	0,000862109	-4,29678845714405	2,25500367329751e-05	4,64685274633966	0,00715048519041316	0,7581	6,7144949e-08	9,2614332e-05	BOVINEHD0600015767	rs137307975	6	57629334	NA	NA	NA
KappaCN_totalprot	-0,0037043	0,000862109	-4,29678845714405	2,25500367329751e-05	4,64685274633966	0,00715048519041316	0,7581	6,7144949e-08	9,2614332e-05	BOVINEHD0600015768	rs136286302	6	57629871	NA	NA	NA
KappaCN_totalprot	-0,0037043	0,000862109	-4,29678845714405	2,25500367329751e-05	4,64685274633966	0,00715048519041316	0,7581	6,7144949e-08	9,2614332e-05	BOVINEHD0600015769	rs136911486	6	57630557	NA	NA	NA
KappaCN_totalprot	-0,0037043	0,000862109	-4,29678845714405	2,25500367329751e-05	4,64685274633966	0,00715048519041316	0,7581	6,7144949e-08	9,2614332e-05	BOVINEHD0600015770	rs135505774	6	57631265	NA	NA	NA
KappaCN_totalprot	-0,0037043	0,000862109	-4,29678845714405	2,25500367329751e-05	4,64685274633966	0,00715048519041316	0,7581	6,7144949e-08	9,2614332e-05	BOVINEHD0600015771	rs136431343	6	57631856	NA	NA	NA
KappaCN_totalprot	-0,0037043	0,000862109	-4,29678845714405	2,25500367329751e-05	4,64685274633966	0,00715048519041316	0,7581	6,7144949e-08	9,2614332e-05	BOVINEHD0600015772	rs134102489	6	57632852	NA	NA	NA
KappaCN_totalprot	-0,0037043	0,000862109	-4,29678845714405	2,25500367329751e-05	4,64685274633966	0,00715048519041316	0,7581	6,7144949e-08	9,2614332e-05	BOVINEHD0600015773	rs135970586	6	57633529	NA	NA	NA
KappaCN_totalprot	-0,0037043	0,000862109	-4,29678845714405	2,25500367329751e-05	4,64685274633966	0,00715048519041316	0,7581	6,7144949e-08	9,2614332e-05	BOVINEHD0600015774	rs136568620	6	57634256	NA	NA	NA
KappaCN_totalprot	-0,00325998	0,000805654	-4,0463772289345	6,41994095053452e-05	4,19246896647553	0,0159606632418854	0,7216	3,0130776e-08	9,3183594e-05	BOVINEHD0600015775	rs133770892	6	57639430	NA	NA	NA
KappaCN_totalprot	-0,00325998	0,000805654	-4,0463772289345	6,41994095053452e-05	4,19246896647553	0,0159606632418854	0,7216	3,0130776e-08	9,3183594e-05	BOVINEHD0600015776	rs137479130	6	57640355	NA	NA	NA
KappaCN_totalprot	-0,0037043	0,000862109	-4,29678845714405	2,25500367329751e-05	4,64685274633966	0,00715048519041316	0,7581	6,7144949e-08	9,2614332e-05	BOVINEHD0600015777	rs133147889	6	57641406	NA	NA	NA
KappaCN_totalprot	-0,00325998	0,000805654	-4,0463772289345	6,41994095053452e-05	4,19246896647553	0,0159606632418854	0,7216	3,0130776e-08	9,3183594e-05	BOVINEHD0600015778	rs134338323	6	57642772	NA	NA	NA
KappaCN_totalprot	-0,00325998	0,000805654	-4,0463772289345	6,41994095053452e-05	4,19246896647553	0,0159606632418854	0,7216	3,0130776e-08	9,3183594e-05	BOVINEHD0600015779	rs135346015	6	57644015	NA	NA	NA
KappaCN_totalprot	-0,00264092	0,000785726	-3,36112079783538	0,000862992191598685	3,06399313378762	0,0944546994263792	0,6608	7,565084e-08	9,4459772e-05	BOVINEHD0600015806	rs135277150	6	57780855	NA	NA	NA
KappaCN_totalprot	-0,00267318	0,000777752	-3,43705962826196	0,000659710729339534	3,18064645262553	0,0821274637587636	0,5243	6,5789683e-08	9,433428e-05	BOVINEHD0600015807	rs136371371	6	57786333	NA	NA	NA
KappaCN_totalprot	-0,00264092	0,000785726	-3,36112079783538	0,000862992191598685	3,06399313378762	0,0944546994263792	0,6608	7,565084e-08	9,4459772e-05	BOVINEHD0600015808	rs109322486	6	57792205	NA	NA	NA
KappaCN_totalprot	-0,00262317	0,000784764	-3,34262275027907	0,000920667052309141	3,03589739856282	0,097854604830233	0,6622	6,6562743e-08	9,4501111e-05	BOVINEHD0600015809	rs110386809	6	57794668	NA	NA	NA
KappaCN_totalprot	-0,00313303	0,000796318	-3,93439555554439	0,000100813402450319	3,99648172758002	0,0227053591846331	0,6662	1,5451692e-08	9,342733e-05	BOVINEHD0600015832	rs133146261	6	57892766	NA	NA	NA
KappaCN_totalprot	-0,0029277	0,000808714	-3,62019205800815	0,000338353851798048	3,47062887517248	0,055475237819942	0,7311	4,1541653e-08	9,4017618e-05	BOVINEHD0600016259	rs136413937	6	59014962	282704	TBC1D1	TBC1 (tre-2/USP6, BUB2, cdc16) domain family, member 1
KappaCN_totalprot	-0,0024786	0,000738876	-3,35455475614312	0,000883067811743812	3,05400594519326	0,0953533147050282	0,5905	2,0105286e-06	9,261153e-05	BOVINEHD0600034315	rs135577282	6	59218176	NA	NA	NA
KappaCN_totalprot	-0,0024786	0,000738876	-3,35455475614312	0,000883067811743812	3,05400594519326	0,0953533147050282	0,5905	2,0105286e-06	9,261153e-05	BOVINEHD0600016301	rs136311035	6	59223372	NA	NA	NA
KappaCN_totalprot	-0,0032059	0,000813207	-3,94229267578858	9,76885963977888e-05	4,01015613035049	0,0222523203862693	0,7081	9,6493275e-10	9,3425596e-05	BOVINEHD0600016488	rs136159596	6	59907220	528668	KLHL5	kelch-like family member 5
KappaCN_totalprot	-0,00325846	0,000808471	-4,03039812188687	6,85126895938219e-05	4,16422898310348	0,0168384732601332	0,7041	6,1270319e-08	9,3185835e-05	BOVINEHD0600016493	rs137454208	6	59932101	528668	KLHL5	kelch-like family member 5
KappaCN_totalprot	-0,00325846	0,000808471	-4,03039812188687	6,85126895938219e-05	4,16422898310348	0,0168384732601332	0,7041	6,1270319e-08	9,3185835e-05	BOVINEHD0600016494	rs136428799	6	59932872	528668	KLHL5	kelch-like family member 5
KappaCN_totalprot	-0,00325846	0,000808471	-4,03039812188687	6,85126895938219e-05	4,16422898310348	0,0168384732601332	0,7041	6,1270319e-08	9,3185835e-05	BOVINEHD0600016495	rs134054939	6	59933830	528668	KLHL5	kelch-like family member 5
KappaCN_totalprot	-0,00325846	0,000808471	-4,03039812188687	6,85126895938219e-05	4,16422898310348	0,0168384732601332	0,7041	6,1270319e-08	9,3185835e-05	BOVINEHD0600016496	rs109329410	6	59936430	528668	KLHL5	kelch-like family member 5
KappaCN_totalprot	-0,00325846	0,000808471	-4,03039812188687	6,85126895938219e-05	4,16422898310348	0,0168384732601332	0,7041	6,1270319e-08	9,3185835e-05	BOVINEHD0600016497	rs109900402	6	59938533	528668	KLHL5	kelch-like family member 5
KappaCN_totalprot	-0,00325846	0,000808471	-4,03039812188687	6,85126895938219e-05	4,16422898310348	0,0168384732601332	0,7041	6,1270319e-08	9,3185835e-05	BOVINEHD0600016498	rs137139779	6	59939978	528668	KLHL5	kelch-like family member 5
KappaCN_totalprot	-0,00325846	0,000808471	-4,03039812188687	6,85126895938219e-05	4,16422898310348	0,0168384732601332	0,7041	6,1270319e-08	9,3185835e-05	BOVINEHD0600016499	rs135067973	6	59941021	528668	KLHL5	kelch-like family member 5
KappaCN_totalprot	-0,00325846	0,000808471	-4,03039812188687	6,85126895938219e-05	4,16422898310348	0,0168384732601332	0,7041	6,1270319e-08	9,3185835e-05	BOVINEHD0600016503	rs110165470	6	59964052	528668	KLHL5	kelch-like family member 5
KappaCN_totalprot	-0,00325846	0,000808471	-4,03039812188687	6,85126895938219e-05	4,16422898310348	0,0168384732601332	0,7041	6,1270319e-08	9,3185835e-05	BOVINEHD0600016504	rs110949464	6	59964932	528668	KLHL5	kelch-like family member 5
KappaCN_totalprot	-0,00325846	0,000808471	-4,03039812188687	6,85126895938219e-05	4,16422898310348	0,0168384732601332	0,7041	6,1270319e-08	9,3185835e-05	BOVINEHD0600016511	rs134564055	6	59979118	528668	KLHL5	kelch-like family member 5
KappaCN_totalprot	-0,00253301	0,000721759	-3,50949555183933	0,000508295199396162	3,29388399198056	0,0724231407535722	0,5568	7,8067777e-08	9,4189513e-05	BOVINEHD0600016566	rs135552183	6	60212280	282884	NA	NA
KappaCN_totalprot	-0,00259738	0,000725088	-3,58215830354385	0,000389583936264454	3,40939895871214	0,0610184984193955	0,5527	1,9578574e-08	9,4111269e-05	HAPMAP49747-BTA-76492	rs41597184	6	60219266	530865	LIAS	lipoic acid synthetase
KappaCN_totalprot	-0,00253301	0,000721759	-3,50949555183933	0,000508295199396162	3,29388399198056	0,0724231407535722	0,5568	7,8067777e-08	9,4189513e-05	BOVINEHD0600016568	rs134269280	6	60222764	530865	LIAS	lipoic acid synthetase
KappaCN_totalprot	0,002614	0,000725791	3,60158778491329	0,00036256638317517	3,44061246576266	0,0579665886981842	0,5149	7,6821804e-08	9,4019304e-05	BOVINEHD0600016638	rs137551372	6	60503975	NA	NA	NA
KappaCN_totalprot	-0,00451184	0,00121694	-3,70752871957533	0,000243658781676847	3,61321793164543	0,0437934634675136	0,9	6,9749286e-08	9,3824779e-05	HAPMAP51312-BTA-76569	rs41653422	6	60802076	539533	N4BP2	NEDD4 binding protein 2
KappaCN_totalprot	-0,00451184	0,00121694	-3,70752871957533	0,000243658781676847	3,61321793164543	0,0437934634675136	0,9	6,9749286e-08	9,3824779e-05	BOVINEHD0600016709	rs134330963	6	60802636	539533	N4BP2	NEDD4 binding protein 2
KappaCN_totalprot	-0,00451184	0,00121694	-3,70752871957533	0,000243658781676847	3,61321793164543	0,0437934634675136	0,9	6,9749286e-08	9,3824779e-05	BOVINEHD0600016711	rs109499128	6	60808634	NA	NA	NA
KappaCN_totalprot	-0,00451184	0,00121694	-3,70752871957533	0,000243658781676847	3,61321793164543	0,0437934634675136	0,9	6,9749286e-08	9,3824779e-05	BOVINEHD0600016717	rs109559029	6	60835820	NA	NA	NA
KappaCN_totalprot	-0,00451184	0,00121694	-3,70752871957533	0,000243658781676847	3,61321793164543	0,0437934634675136	0,9	6,9749286e-08	9,3824779e-05	HAPMAP51763-BTA-76571	rs41597201	6	60839033	NA	NA	NA
KappaCN_totalprot	-0,00286038	0,000731863	-3,90835443245525	0,000111802605705566	3,95154807453223	0,0246615423273458	0,5351	6,3240178e-07	9,2892024e-05	BOVINEHD0600016734	rs133202362	6	60880007	768307	RHOH	ras homolog gene family, member H
KappaCN_totalprot	-0,00269342	0,000745176	-3,61447496967159	0,000345627702566181	3,46139145545975	0,0562393763073697	0,6311	4,8074899e-08	9,4022662e-05	BOVINEHD0600016746	rs136130238	6	60909294	NA	NA	NA
KappaCN_totalprot	0,00282921	0,000765549	3,69566154485213	0,00025487025206824	3,59368085153169	0,0455203656112223	0,6865	1,8717608e-07	9,3733331e-05	BOVINEHD0600016789	rs109456256	6	61064191	540831	RBM47	RNA binding motif protein 47
KappaCN_totalprot	-0,00432049	0,00112795	-3,83039141805931	0,00015188712970152	3,81847902492865	0,0311440343861546	0,8797	1,2970825e-07	9,3527212e-05	BOVINEHD0600016805	rs134111130	6	61123177	540831	RBM47	RNA binding motif protein 47
KappaCN_totalprot	-0,00271066	0,000705624	-3,84150765846967	0,000145439066548532	3,83731892148544	0,0301087456781508	0,5527	1,5174271e-06	9,2175236e-05	BOVINEHD0600016826	rs137128571	6	61197209	540831	RBM47	RNA binding motif protein 47
KappaCN_totalprot	-0,00271066	0,000705624	-3,84150765846967	0,000145439066548532	3,83731892148544	0,0301087456781508	0,5527	1,5174271e-06	9,2175236e-05	ARS-BFGL-NGS-106015	rs109496638	6	61199572	540831	RBM47	RNA binding motif protein 47
KappaCN_totalprot	-0,0038501	0,00108663	-3,5431563641718	0,000449617439351462	3,34715685209375	0,066908251513801	0,8797	5,5118449e-07	9,3687697e-05	BOVINEHD0600016831	rs133561362	6	61218259	540831	RBM47	RNA binding motif protein 47
KappaCN_totalprot	-0,0044411	0,00112521	-3,94690768834262	9,59052368482733e-05	4,01815767779063	0,0218994461724527	0,8784	3,7415406e-08	9,3379911e-05	BOVINEHD0600016841	rs110662101	6	61244389	540831	RBM47	RNA binding motif protein 47
KappaCN_totalprot	-0,0044411	0,00112521	-3,94690768834262	9,59052368482733e-05	4,01815767779063	0,0218994461724527	0,8784	3,7415406e-08	9,3379911e-05	BOVINEHD0600016842	rs109129891	6	61245133	540831	RBM47	RNA binding motif protein 47
KappaCN_totalprot	-0,0044411	0,00112521	-3,94690768834262	9,59052368482733e-05	4,01815767779063	0,0218994461724527	0,8784	3,7415406e-08	9,3379911e-05	BOVINEHD0600016844	rs109957867	6	61249143	540831	RBM47	RNA binding motif protein 47
KappaCN_totalprot	-0,0044411	0,00112521	-3,94690768834262	9,59052368482733e-05	4,01815767779063	0,0218994461724527	0,8784	3,7415406e-08	9,3379911e-05	BOVINEHD0600016845	rs109377368	6	61252432	540831	RBM47	RNA binding motif protein 47
KappaCN_totalprot	-0,0044411	0,00112521	-3,94690768834262	9,59052368482733e-05	4,01815767779063	0,0218994461724527	0,8784	3,7415406e-08	9,3379911e-05	BOVINEHD0600016847	rs136139210	6	61260151	540831	RBM47	RNA binding motif protein 47
KappaCN_totalprot	-0,0044411	0,00112521	-3,94690768834262	9,59052368482733e-05	4,01815767779063	0,0218994461724527	0,8784	3,7415406e-08	9,3379911e-05	BOVINEHD0600016848	rs109411650	6	61261208	540831	RBM47	RNA binding motif protein 47
KappaCN_totalprot	-0,0044411	0,00112521	-3,94690768834262	9,59052368482733e-05	4,01815767779063	0,0218994461724527	0,8784	3,7415406e-08	9,3379911e-05	BOVINEHD0600016850	rs110508536	6	61262897	540831	RBM47	RNA binding motif protein 47
KappaCN_totalprot	0,00289561	0,00069669	4,15623878626075	4,08238462678284e-05	4,38908608011477	0,0109881189347661	0,5568	2,4730325e-06	9,0600761e-05	BOVINEHD0600016852	rs136790654	6	61269452	540831	RBM47	RNA binding motif protein 47
KappaCN_totalprot	0,00293865	0,000696263	4,22060342140829	3,11698507049838e-05	4,50626527786936	0,00915642574561169	0,5595	2,0159712e-06	9,0902261e-05	BOVINEHD0600016853	rs108960749	6	61270953	540831	RBM47	RNA binding motif protein 47
KappaCN_totalprot	0,00293865	0,000696263	4,22060342140829	3,11698507049838e-05	4,50626527786936	0,00915642574561169	0,5595	2,0159712e-06	9,0902261e-05	BOVINEHD0600016855	rs133363234	6	61275837	540831	RBM47	RNA binding motif protein 47
KappaCN_totalprot	0,00299211	0,000728546	4,10696098805017	5,0076680257829e-05	4,30036446960382	0,0130390086800322	0,6257	6,2938553e-07	9,2486854e-05	BOVINEHD0600016856	rs134623897	6	61276505	540831	RBM47	RNA binding motif protein 47
KappaCN_totalprot	0,00299211	0,000728546	4,10696098805017	5,0076680257829e-05	4,30036446960382	0,0130390086800322	0,6257	6,2938553e-07	9,2486854e-05	BOVINEHD0600016857	rs110397719	6	61277246	540831	RBM47	RNA binding motif protein 47
KappaCN_totalprot	-0,00375793	0,00108934	-3,44973102979786	0,000630496887383894	3,20031705309619	0,0812969116287045	0,8716	6,774372e-08	9,4309138e-05	BOVINEHD0600016858	rs133906025	6	61278639	540831	RBM47	RNA binding motif protein 47
KappaCN_totalprot	0,00299211	0,000728546	4,10696098805017	5,0076680257829e-05	4,30036446960382	0,0130390086800322	0,6257	6,2938553e-07	9,2486854e-05	BOVINEHD0600016859	rs109350415	6	61280461	540831	RBM47	RNA binding motif protein 47
KappaCN_totalprot	-0,00375415	0,0010715	-3,50363975734951	0,000519208052192678	3,28465858085382	0,0731984273729822	0,8689	2,8821559e-08	9,4246883e-05	BOVINEHD0600016860	rs136229007	6	61281057	540831	RBM47	RNA binding motif protein 47
KappaCN_totalprot	-0,0060657	0,00150724	-4,02437568005095	7,02086958767093e-05	4,15360909389039	0,0171486904299669	0,9338	2,862063e-08	9,3229444e-05	BOVINEHD0600016868	rs137681975	6	61312438	533295	NSUN7	NOP2/Sun domain family, member 7
KappaCN_totalprot	0,00270417	0,000730396	3,70233407630929	0,00024850798571842	3,60465965080301	0,0444873333825846	0,6432	5,0744339e-07	9,3432112e-05	BOVINEHD0600016870	rs137101442	6	61327041	533295	NSUN7	NOP2/Sun domain family, member 7
KappaCN_totalprot	0,00292702	0,000843392	3,47053327515556	0,000585144439196932	3,23273691784361	0,078791386042289	0,7595	1,5380682e-06	9,2857679e-05	BOVINEHD0600016936	rs43347027	6	61484183	514013	APBB2	amyloid beta (A4) precursor protein-binding, family B, member 2
KappaCN_totalprot	-0,00281804	0,000776285	-3,63016160301951	0,000326012590451028	3,48676562736206	0,0539841379676036	0,6351	3,3307476e-08	9,4006958e-05	BOVINEHD0600016955	rs109867152	6	61510157	514013	APBB2	amyloid beta (A4) precursor protein-binding, family B, member 2
KappaCN_totalprot	-0,00336439	0,000947101	-3,55230329183477	0,000434806005009055	3,3617044665998	0,0656565026184875	0,8189	6,9465708e-08	9,4117815e-05	BOVINEHD0600016969	rs43348103	6	61528477	514013	APBB2	amyloid beta (A4) precursor protein-binding, family B, member 2
KappaCN_totalprot	-0,00245276	0,000726378	-3,37669918417133	0,000817049454796367	3,08775165546864	0,0934103996394864	0,5541	6,0217966e-07	9,3925603e-05	BOVINEHD0600016972	rs110419450	6	61534914	514013	APBB2	amyloid beta (A4) precursor protein-binding, family B, member 2
KappaCN_totalprot	-0,00314285	0,000708122	-4,43828888242421	1,22075096937735e-05	4,91337292217792	0,00443650659196974	0,5351	7,1138756e-07	9,167882e-05	BOVINEHD0600017045	rs43458344	6	61830154	NA	NA	NA
KappaCN_totalprot	-0,00314793	0,000709142	-4,43906862095321	1,21657542733584e-05	4,91486095976215	0,00442783361267944	0,5486	4,9000291e-07	9,1891166e-05	BOVINEHD0600017047	rs43458339	6	61831941	NA	NA	NA
KappaCN_totalprot	-0,00314793	0,000709142	-4,43906862095321	1,21657542733584e-05	4,91486095976215	0,00442783361267944	0,5486	4,9000291e-07	9,1891166e-05	BOVINEHD0600017049	rs43457926	6	61834270	NA	NA	NA
KappaCN_totalprot	-0,00285115	0,000759855	-3,75222904369913	0,00020546317808708	3,68726599853957	0,0386648107254299	0,6486	4,0912396e-07	9,3408605e-05	BOVINEHD0600017050	rs110119409	6	61835578	NA	NA	NA
KappaCN_totalprot	-0,00314793	0,000709142	-4,43906862095321	1,21657542733584e-05	4,91486095976215	0,00442783361267944	0,5486	4,9000291e-07	9,1891166e-05	BOVINEHD0600017052	rs43457917	6	61837610	NA	NA	NA
KappaCN_totalprot	-0,00314793	0,000709142	-4,43906862095321	1,21657542733584e-05	4,91486095976215	0,00442783361267944	0,5486	4,9000291e-07	9,1891166e-05	BOVINEHD0600017054	rs43457889	6	61842247	NA	NA	NA
KappaCN_totalprot	-0,00407498	0,000831803	-4,89897247304951	1,48228109704839e-06	5,82906942974343	0,000700769270813181	0,7446	6,0564432e-08	9,1237487e-05	BOVINEHD0600017055	rs134669625	6	61843309	NA	NA	NA
KappaCN_totalprot	-0,00314793	0,000709142	-4,43906862095321	1,21657542733584e-05	4,91486095976215	0,00442783361267944	0,5486	4,9000291e-07	9,1891166e-05	BOVINEHD0600017057	rs43457882	6	61845053	NA	NA	NA
KappaCN_totalprot	0,00282627	0,000704958	4,009132458955	7,46814573688332e-05	4,12678721561494	0,0179708928022628	0,5946	5,1375284e-07	9,2791067e-05	BOVINEHD0600017067	rs43457224	6	61863918	NA	NA	NA
KappaCN_totalprot	-0,00275129	0,000779262	-3,53063539605422	0,000470660272281078	3,32729245828413	0,0689490426179867	0,6892	2,9326947e-07	9,3942153e-05	BOVINEHD0600017077	rs43458430	6	61892301	535165	LIMCH1	LIM and calponin homology domains 1
KappaCN_totalprot	-0,00275129	0,000779262	-3,53063539605422	0,000470660272281078	3,32729245828413	0,0689490426179867	0,6892	2,9326947e-07	9,3942153e-05	BOVINEHD0600017078	rs43458427	6	61892976	535165	LIMCH1	LIM and calponin homology domains 1
KappaCN_totalprot	0,00282627	0,000704958	4,009132458955	7,46814573688332e-05	4,12678721561494	0,0179708928022628	0,5946	5,1375284e-07	9,2791067e-05	BOVINEHD0600017079	rs43458425	6	61894198	535165	LIMCH1	LIM and calponin homology domains 1
KappaCN_totalprot	-0,00275129	0,000779262	-3,53063539605422	0,000470660272281078	3,32729245828413	0,0689490426179867	0,6892	2,9326947e-07	9,3942153e-05	BOVINEHD0600017080	rs43458422	6	61896065	535165	LIMCH1	LIM and calponin homology domains 1
KappaCN_totalprot	-0,00328431	0,00070278	-4,67331170494323	4,25180557981259e-06	5,3714266024613	0,00176115124110289	0,5459	7,0461129e-07	9,1150577e-05	BOVINEHD0600017081	rs133438894	6	61897212	535165	LIMCH1	LIM and calponin homology domains 1
KappaCN_totalprot	-0,00419898	0,000808367	-5,19439808898681	3,51443487550481e-07	6,45414449999878	0,000188471184443865	0,7338	2,6655303e-06	8,8009368e-05	BOVINEHD0600017085	rs111012840	6	61913663	535165	LIMCH1	LIM and calponin homology domains 1
KappaCN_totalprot	-0,00379136	0,000800096	-4,73863136423629	3,14694422269408e-06	5,50211095457355	0,00136399915860421	0,7081	4,9448514e-08	9,1636851e-05	BOVINEHD0600017087	rs43458385	6	61929852	535165	LIMCH1	LIM and calponin homology domains 1
KappaCN_totalprot	-0,00379136	0,000800096	-4,73863136423629	3,14694422269408e-06	5,50211095457355	0,00136399915860421	0,7081	4,9448514e-08	9,1636851e-05	BOVINEHD0600017089	rs43458379	6	61939495	535165	LIMCH1	LIM and calponin homology domains 1
KappaCN_totalprot	-0,00366429	0,000805156	-4,5510311045313	7,40080180214042e-06	5,13072122629855	0,00285080037294216	0,7176	7,7569874e-07	9,1362374e-05	BOVINEHD0600017093	rs43458366	6	61960252	535165	LIMCH1	LIM and calponin homology domains 1
KappaCN_totalprot	-0,00384905	0,000800916	-4,80580984772436	2,30126007470978e-06	5,63803429718156	0,00103459302163501	0,7149	3,3207553e-07	9,1198074e-05	BOVINEHD0600017095	rs43458359	6	61968198	535165	LIMCH1	LIM and calponin homology domains 1
KappaCN_totalprot	0,00267712	0,000755371	3,54411276048458	0,000448046909743036	3,34867651373395	0,066908251513801	0,5932	7,7881697e-08	9,4124956e-05	BTA-76499-NO-RS	rs41597186	6	62018146	535165	LIMCH1	LIM and calponin homology domains 1
KappaCN_totalprot	-0,00646641	0,00151039	-4,28128496613457	2,40947286847653e-05	4,61807795964593	0,00747743271680242	0,9351	8,5193158e-09	9,2704126e-05	BOVINEHD0600017103	rs136392224	6	62022336	535165	LIMCH1	LIM and calponin homology domains 1
KappaCN_totalprot	0,00314378	0,000730428	4,30402448975121	2,18619112517119e-05	4,6603118730456	0,00704053108589288	0,6514	6,7739599e-07	9,2034178e-05	HAPMAP41354-BTA-76501	rs41653382	6	62048830	535165	LIMCH1	LIM and calponin homology domains 1
KappaCN_totalprot	0,00322421	0,000753771	4,27743969985579	2,44932183118035e-05	4,6109541465524	0,00753496033116827	0,6689	4,1917311e-07	9,2324118e-05	BOVINEHD0600017107	rs110991391	6	62054997	535165	LIMCH1	LIM and calponin homology domains 1
KappaCN_totalprot	0,00322421	0,000753771	4,27743969985579	2,44932183118035e-05	4,6109541465524	0,00753496033116827	0,6689	4,1917311e-07	9,2324118e-05	BOVINEHD0600017108	rs134989425	6	62060707	535165	LIMCH1	LIM and calponin homology domains 1
KappaCN_totalprot	0,00321704	0,000755851	4,25618276618011	2,68122332310255e-05	4,57166701147334	0,00807767891273641	0,6743	7,822005e-07	9,2020437e-05	BOVINEHD4100005080	rs41597188	6	62063971	535165	LIMCH1	LIM and calponin homology domains 1
KappaCN_totalprot	-0,00362026	0,000889245	-4,0711614909277	5,80162623988498e-05	4,23645025333137	0,0147418488846162	0,7797	5,1234412e-08	9,3111178e-05	BOVINEHD0600017139	rs43464647	6	62170287	535165	LIMCH1	LIM and calponin homology domains 1
KappaCN_totalprot	-0,00362026	0,000889245	-4,0711614909277	5,80162623988498e-05	4,23645025333137	0,0147418488846162	0,7797	5,1234412e-08	9,3111178e-05	BOVINEHD0600017140	rs43464643	6	62171821	535165	LIMCH1	LIM and calponin homology domains 1
KappaCN_totalprot	-0,00362026	0,000889245	-4,0711614909277	5,80162623988498e-05	4,23645025333137	0,0147418488846162	0,7797	5,1234412e-08	9,3111178e-05	BOVINEHD0600017142	rs110257094	6	62173523	535165	LIMCH1	LIM and calponin homology domains 1
KappaCN_totalprot	-0,00362026	0,000889245	-4,0711614909277	5,80162623988498e-05	4,23645025333137	0,0147418488846162	0,7797	5,1234412e-08	9,3111178e-05	BOVINEHD0600017144	rs134677283	6	62174965	535165	LIMCH1	LIM and calponin homology domains 1
KappaCN_totalprot	0,00325757	0,000715586	4,55231097310456	7,35844593355753e-06	5,13321389676923	0,00283669236914022	0,5014	4,4549083e-07	9,1701061e-05	BOVINEHD0600017147	rs43464687	6	62186903	535165	LIMCH1	LIM and calponin homology domains 1
KappaCN_totalprot	-0,00324318	0,000723701	-4,48138112286704	1,0094235324512e-05	4,99592657488015	0,00377948939324376	0,5203	1,5809009e-07	9,2129729e-05	BOVINEHD0600017157	rs41653398	6	62200296	535165	LIMCH1	LIM and calponin homology domains 1
KappaCN_totalprot	-0,0030783	0,000737364	-4,17473595130763	3,7791039973496e-05	4,42261115654723	0,0103347846023431	0,5635	2,0193425e-07	9,2757568e-05	BOVINEHD0600017163	rs133361475	6	62208333	535165	LIMCH1	LIM and calponin homology domains 1
KappaCN_totalprot	-0,00324325	0,000827917	-3,91736128138449	0,000107879322406789	3,96706179002705	0,0239026582462856	0,7162	2,0221714e-08	9,3456348e-05	BOVINEHD0600017165	rs137538682	6	62215185	535165	LIMCH1	LIM and calponin homology domains 1
KappaCN_totalprot	-0,00267724	0,000800291	-3,34533313507212	0,000911997784913259	3,04000621649737	0,0970179049145722	0,6703	3,109453e-09	9,4556844e-05	BOVINEHD0600017166	rs133483745	6	62216762	535165	LIMCH1	LIM and calponin homology domains 1
KappaCN_totalprot	-0,00314356	0,000724304	-4,3401113344673	1,87193915891357e-05	4,72770827065	0,00621448646972283	0,5405	1,4625691e-07	9,2452843e-05	BOVINEHD0600017167	rs43464700	6	62222766	NA	NA	NA
KappaCN_totalprot	-0,00267724	0,000800291	-3,34533313507212	0,000911997784913259	3,04000621649737	0,0970179049145722	0,6703	3,109453e-09	9,4556844e-05	BOVINEHD0600017168	rs136224785	6	62225213	NA	NA	NA
KappaCN_totalprot	-0,00339176	0,000720443	-4,70788112314229	3,62737679318721e-06	5,44040732980618	0,00154384649578588	0,5176	9,1910951e-07	9,087984e-05	ARS-BFGL-NGS-114148	rs43464726	6	62228503	NA	NA	NA
KappaCN_totalprot	-0,00304745	0,000755858	-4,03177580974204	6,81302220261436e-05	4,16666019575792	0,0168384732601332	0,6446	1,6320106e-10	9,3241386e-05	BOVINEHD0600017192	rs109705534	6	62276552	NA	NA	NA
KappaCN_totalprot	-0,00269273	0,000762033	-3,53361337369904	0,000465573429738749	3,33201181282361	0,0683210696087686	0,6027	8,8532459e-08	9,413496e-05	BOVINEHD0600017214	rs43467459	6	62379252	NA	NA	NA
KappaCN_totalprot	-0,00327493	0,000713729	-4,58847825995581	6,25334982931255e-06	5,2038872750311	0,00246049929404805	0,5014	8,9741949e-09	9,2017159e-05	BOVINEHD0600017247	rs43470147	6	62453156	NA	NA	NA
KappaCN_totalprot	-0,00323547	0,000711427	-4,54785944306303	7,50677598635245e-06	5,12454654395013	0,00288488664971171	0,5027	6,1336499e-08	9,2060483e-05	BOVINEHD0600017248	rs133346724	6	62454690	NA	NA	NA
KappaCN_totalprot	-0,00327493	0,000713729	-4,58847825995581	6,25334982931255e-06	5,2038872750311	0,00246049929404805	0,5014	8,9741949e-09	9,2017159e-05	BOVINEHD0600017249	rs43470195	6	62459380	NA	NA	NA
KappaCN_totalprot	-0,00323547	0,000711427	-4,54785944306303	7,50677598635245e-06	5,12454654395013	0,00288488664971171	0,5027	6,1336499e-08	9,2060483e-05	BOVINEHD0600017250	rs43470193	6	62459945	NA	NA	NA
KappaCN_totalprot	0,00327493	0,000713729	4,58847825995581	6,25334982931255e-06	5,2038872750311	0,00246049929404805	0,4986	8,9741952e-09	9,2017159e-05	BOVINEHD0600017251	rs43470190	6	62460667	NA	NA	NA
KappaCN_totalprot	-0,00327493	0,000713729	-4,58847825995581	6,25334982931255e-06	5,2038872750311	0,00246049929404805	0,5014	8,9741949e-09	9,2017159e-05	BOVINEHD0600017252	rs43470183	6	62461488	NA	NA	NA
KappaCN_totalprot	-0,00327493	0,000713729	-4,58847825995581	6,25334982931255e-06	5,2038872750311	0,00246049929404805	0,5014	8,9741949e-09	9,2017159e-05	BOVINEHD0600017253	rs43470180	6	62462721	NA	NA	NA
KappaCN_totalprot	-0,00327493	0,000713729	-4,58847825995581	6,25334982931255e-06	5,2038872750311	0,00246049929404805	0,5014	8,9741949e-09	9,2017159e-05	BOVINEHD0600017254	rs43470175	6	62463602	NA	NA	NA
KappaCN_totalprot	-0,00272489	0,000744069	-3,66214692454598	0,00028921395267691	3,53878075901091	0,0502128989714611	0,6027	1,2633869e-08	9,3965179e-05	BOVINEHD0600017257	rs43470164	6	62467773	614879	TMEM33	transmembrane protein 33
KappaCN_totalprot	-0,00272489	0,000744069	-3,66214692454598	0,00028921395267691	3,53878075901091	0,0502128989714611	0,6027	1,2633869e-08	9,3965179e-05	BOVINEHD0600017262	rs135421153	6	62481165	NA	NA	NA
KappaCN_totalprot	-0,00338584	0,000713362	-4,74631393317839	3,03684553495294e-06	5,5175772973223	0,00131974534703525	0,5068	5,9778536e-08	9,1601913e-05	BOVINEHD0600017263	rs43470222	6	62484533	NA	NA	NA
KappaCN_totalprot	-0,00272489	0,000744069	-3,66214692454598	0,00028921395267691	3,53878075901091	0,0502128989714611	0,6027	1,2633869e-08	9,3965179e-05	BOVINEHD0600017265	rs43470214	6	62488634	NA	NA	NA
KappaCN_totalprot	0,00320457	0,000754487	4,24734952358357	2,78363207174348e-05	4,55538816840458	0,00832417784502451	0,6757	1,3462388e-07	9,265686e-05	BOVINEHD0600017278	rs133753109	6	62547253	522345	SLC30A9	solute carrier family 30 (zinc transporter), member 9
KappaCN_totalprot	0,00319095	0,000726617	4,39151575038844	1,49796013737544e-05	4,82449974361134	0,00512062362319506	0,6054	3,6182876e-08	9,2435757e-05	BOVINEHD0600017299	rs43472756	6	62615878	NA	NA	NA
KappaCN_totalprot	-0,00384298	0,000712119	-5,39654187010879	1,26328819404022e-07	6,8984975625058	7,36522312648768e-05	0,5311	5,0313072e-08	9,000371e-05	BOVINEHD0600017309	rs43465299	6	62641956	614525	BEND4	BEN domain containing 4
KappaCN_totalprot	-0,00389808	0,000766853	-5,08321673123793	6,08858329927646e-07	6,21548374790598	0,000310056719733442	0,6649	2,7372483e-08	9,0818674e-05	BOVINEHD0600017348	rs133676464	6	62808722	NA	NA	NA
KappaCN_totalprot	-0,00389808	0,000766853	-5,08321673123793	6,08858329927646e-07	6,21548374790598	0,000310056719733442	0,6649	2,7372483e-08	9,0818674e-05	BOVINEHD0600017349	rs137510787	6	62809741	NA	NA	NA
KappaCN_totalprot	-0,00389808	0,000766853	-5,08321673123793	6,08858329927646e-07	6,21548374790598	0,000310056719733442	0,6649	2,7372483e-08	9,0818674e-05	BOVINEHD0600017350	rs132951978	6	62810739	NA	NA	NA
KappaCN_totalprot	-0,00281258	0,000759788	-3,70179576408156	0,000249015666501016	3,60377332896487	0,0445138211149653	0,6257	6,1095972e-07	9,3333139e-05	BOVINEHD0600017367	rs136935339	6	62844894	NA	NA	NA
KappaCN_totalprot	-0,00281258	0,000759788	-3,70179576408156	0,000249015666501016	3,60377332896487	0,0445138211149653	0,6257	6,1095972e-07	9,3333139e-05	BOVINEHD0600017369	rs137822682	6	62854510	NA	NA	NA
KappaCN_totalprot	-0,00271257	0,000761706	-3,56117714708825	0,000420874976167819	3,37584689519592	0,0642982651862505	0,6095	3,9895186e-08	9,4129695e-05	BOVINEHD0600017370	rs110108519	6	62859210	NA	NA	NA
KappaCN_totalprot	-0,00281258	0,000759788	-3,70179576408156	0,000249015666501016	3,60377332896487	0,0445138211149653	0,6257	6,1095972e-07	9,3333139e-05	BOVINEHD0600017371	rs135058889	6	62860040	NA	NA	NA
KappaCN_totalprot	-0,00275332	0,000760418	-3,62079803476509	0,00033759135625183	3,47160868165595	0,0554084456803339	0,6149	5,1342739e-07	9,3560157e-05	BOVINEHD0600017373	rs110447346	6	62869852	NA	NA	NA
KappaCN_totalprot	-0,00256784	0,00076551	-3,3544173165602	0,000883492641176832	3,05379706348558	0,0953586396642549	0,6149	8,2863281e-08	9,4464986e-05	BOVINEHD0600017378	rs109102979	6	62887713	NA	NA	NA
KappaCN_totalprot	-0,00257277	0,000766444	-3,35676187692773	0,000876271541426417	3,05736129261144	0,0948773044718931	0,6	6,3104148e-08	9,4479904e-05	BOVINEHD0600017380	rs110484469	6	62894419	317692	ATP8A1	ATPase, aminophospholipid transporter (APLT), class I, type 8A, member 1
KappaCN_totalprot	-0,00256695	0,000766165	-3,35038797125946	0,000896032345518273	3,04767631262967	0,0962712555923631	0,6135	3,6653084e-08	9,4516916e-05	BOVINEHD0600017381	rs109554018	6	62896551	317692	ATP8A1	ATPase, aminophospholipid transporter (APLT), class I, type 8A, member 1
KappaCN_totalprot	-0,00256695	0,000766165	-3,35038797125946	0,000896032345518273	3,04767631262967	0,0962712555923631	0,6135	3,6653084e-08	9,4516916e-05	BOVINEHD0600017382	rs110391113	6	62898081	317692	ATP8A1	ATPase, aminophospholipid transporter (APLT), class I, type 8A, member 1
KappaCN_totalprot	-0,00256695	0,000766165	-3,35038797125946	0,000896032345518273	3,04767631262967	0,0962712555923631	0,6135	3,6653084e-08	9,4516916e-05	BOVINEHD0600017383	rs109389046	6	62898956	317692	ATP8A1	ATPase, aminophospholipid transporter (APLT), class I, type 8A, member 1
KappaCN_totalprot	-0,00415554	0,00114873	-3,61750803060771	0,000341750640190715	3,4662906632092	0,0557000654870467	0,8689	1,4069084e-07	9,3930613e-05	BOVINEHD0600017400	rs110500856	6	62972413	317692	ATP8A1	ATPase, aminophospholipid transporter (APLT), class I, type 8A, member 1
KappaCN_totalprot	-0,00258124	0,000765469	-3,37210259331207	0,000830362701776316	3,08073216669278	0,0934132578793811	0,6784	1,9902088e-07	9,4325635e-05	BOVINEHD0600017506	rs110755861	6	63314353	NA	NA	NA
KappaCN_totalprot	-0,00258124	0,000765469	-3,37210259331207	0,000830362701776316	3,08073216669278	0,0934132578793811	0,6784	1,9902088e-07	9,4325635e-05	BOVINEHD0600017508	rs42371126	6	63316744	NA	NA	NA
KappaCN_totalprot	-0,00258124	0,000765469	-3,37210259331207	0,000830362701776316	3,08073216669278	0,0934132578793811	0,6784	1,9902088e-07	9,4325635e-05	BOVINEHD0600017509	rs42371125	6	63317473	NA	NA	NA
KappaCN_totalprot	-0,00258124	0,000765469	-3,37210259331207	0,000830362701776316	3,08073216669278	0,0934132578793811	0,6784	1,9902088e-07	9,4325635e-05	BOVINEHD0600017511	rs42371120	6	63323757	NA	NA	NA
KappaCN_totalprot	-0,00258124	0,000765469	-3,37210259331207	0,000830362701776316	3,08073216669278	0,0934132578793811	0,6784	1,9902088e-07	9,4325635e-05	BOVINEHD0600017512	rs42371100	6	63331426	NA	NA	NA
KappaCN_totalprot	-0,00258124	0,000765469	-3,37210259331207	0,000830362701776316	3,08073216669278	0,0934132578793811	0,6784	1,9902088e-07	9,4325635e-05	BOVINEHD0600017513	rs42371109	6	63338430	NA	NA	NA
KappaCN_totalprot	-0,00258124	0,000765469	-3,37210259331207	0,000830362701776316	3,08073216669278	0,0934132578793811	0,6784	1,9902088e-07	9,4325635e-05	BOVINEHD0600017515	rs42371096	6	63344496	NA	NA	NA
KappaCN_totalprot	-0,00258124	0,000765469	-3,37210259331207	0,000830362701776316	3,08073216669278	0,0934132578793811	0,6784	1,9902088e-07	9,4325635e-05	BOVINEHD0600017516	rs42371095	6	63345871	NA	NA	NA
KappaCN_totalprot	-0,00258124	0,000765469	-3,37210259331207	0,000830362701776316	3,08073216669278	0,0934132578793811	0,6784	1,9902088e-07	9,4325635e-05	HAPMAP26181-BTA-156071	rs81170210	6	63347756	527289	GRXCR1	glutaredoxin, cysteine rich 1
KappaCN_totalprot	0,0028483	0,000707902	4,02357953502038	7,04358644932591e-05	4,15220615072409	0,0171486904299669	0,6095	5,9229268e-08	9,3202403e-05	BOVINEHD0600017534	rs110655522	6	63385004	527289	GRXCR1	glutaredoxin, cysteine rich 1
KappaCN_totalprot	0,00286381	0,000708385	4,04273100079759	6,51602959476843e-05	4,18601695186269	0,0161751774971758	0,6081	6,0654985e-08	9,3161307e-05	ARS-BFGL-NGS-103013	rs110037763	6	63402550	527289	GRXCR1	glutaredoxin, cysteine rich 1
KappaCN_totalprot	-0,00394417	0,000742123	-5,31471198170654	1,91863758133905e-07	6,71700705303381	0,000108165706669878	0,6838	1,128007e-07	9,0154605e-05	BOVINEHD0600017565	rs110028469	6	63489855	NA	NA	NA
KappaCN_totalprot	-0,00320338	0,000714729	-4,48195050151876	1,00688140418529e-05	4,99702167993405	0,00377282501869229	0,573	4,0765921e-09	9,2264139e-05	BOVINEHD0600017566	rs109144889	6	63492070	NA	NA	NA
KappaCN_totalprot	0,0031506	0,00069578	4,5281554514358	8,19852578609104e-06	5,08626423304614	0,00311445824075402	0,5554	8,501158e-07	9,1360521e-05	BOVINEHD0600017575	rs134522319	6	63512222	NA	NA	NA
KappaCN_totalprot	0,00281977	0,000711706	3,96198711265607	9,02909752245292e-05	4,04435565617661	0,0210219134903755	0,6041	1,901576e-09	9,3384515e-05	BOVINEHD0600017576	rs109431610	6	63512942	NA	NA	NA
KappaCN_totalprot	-0,00387414	0,00070954	-5,46007272317276	9,1011529277969e-08	7,04090358806747	5,40807332630567e-05	0,5878	7,2422831e-07	8,9187549e-05	BOVINEHD0600017578	rs134451854	6	63516342	NA	NA	NA
KappaCN_totalprot	-0,00338183	0,000710398	-4,76047229862697	2,84358807167787e-06	5,54613331622441	0,0012423041465767	0,5392	6,9787793e-09	9,1619042e-05	BOVINEHD0600017579	rs137635271	6	63520051	NA	NA	NA
KappaCN_totalprot	-0,00387414	0,00070954	-5,46007272317276	9,1011529277969e-08	7,04090358806747	5,40807332630567e-05	0,5878	7,2422831e-07	8,9187549e-05	BOVINEHD0600017580	rs110322296	6	63520961	NA	NA	NA
KappaCN_totalprot	-0,00299914	0,000863352	-3,47383222602137	0,000578238776960122	3,23789278769974	0,0781553620827886	0,7757	6,0959186e-09	9,4323445e-05	BOVINEHD0600017583	rs109063290	6	63530303	NA	NA	NA
KappaCN_totalprot	-0,00299914	0,000863352	-3,47383222602137	0,000578238776960122	3,23789278769974	0,0781553620827886	0,7757	6,0959186e-09	9,4323445e-05	BOVINEHD0600017585	rs109989398	6	63534420	NA	NA	NA
KappaCN_totalprot	-0,00299914	0,000863352	-3,47383222602137	0,000578238776960122	3,23789278769974	0,0781553620827886	0,7757	6,0959186e-09	9,4323445e-05	BOVINEHD0600017586	rs109952332	6	63535558	NA	NA	NA
KappaCN_totalprot	-0,00437373	0,000708256	-6,17535185017847	1,85122443242267e-09	8,7325409265447	1,42066120071055e-06	0,6108	2,1605855e-06	8,5881014e-05	BOVINEHD0600017594	rs132824625	6	63572113	NA	NA	NA
KappaCN_totalprot	-0,00429299	0,000701292	-6,12154423549677	2,51324311779041e-09	8,59976549803384	1,87351676418128e-06	0,5865	3,7653906e-07	8,7737717e-05	BOVINEHD0600017595	rs110341880	6	63573410	NA	NA	NA
KappaCN_totalprot	-0,00429299	0,000701292	-6,12154423549677	2,51324311779041e-09	8,59976549803384	1,87351676418128e-06	0,5865	3,7653906e-07	8,7737717e-05	BOVINEHD0600017598	rs110639283	6	63577321	NA	NA	NA
KappaCN_totalprot	-0,00357503	0,000717507	-4,98257159860461	9,93139182329372e-07	6,00298988354706	0,000491096908118004	0,6041	4,5221475e-08	9,1049158e-05	BOVINEHD0600017599	rs110397437	6	63582771	NA	NA	NA
KappaCN_totalprot	-0,00357503	0,000717507	-4,98257159860461	9,93139182329372e-07	6,00298988354706	0,000491096908118004	0,6041	4,5221475e-08	9,1049158e-05	BOVINEHD0600017600	rs109477082	6	63584110	NA	NA	NA
KappaCN_totalprot	-0,00312607	0,000919616	-3,39932102094787	0,000754378980633917	3,12241042090948	0,0888849143894546	0,8068	7,0980292e-08	9,4396737e-05	BOVINEHD0600017601	rs133154369	6	63595608	NA	NA	NA
KappaCN_totalprot	-0,00312607	0,000919616	-3,39932102094787	0,000754378980633917	3,12241042090948	0,0888849143894546	0,8068	7,0980292e-08	9,4396737e-05	BOVINEHD0600017602	rs111001653	6	63597302	NA	NA	NA
KappaCN_totalprot	-0,00312607	0,000919616	-3,39932102094787	0,000754378980633917	3,12241042090948	0,0888849143894546	0,8068	7,0980292e-08	9,4396737e-05	BOVINEHD0600017608	rs136512999	6	63617122	NA	NA	NA
KappaCN_totalprot	-0,00312607	0,000919616	-3,39932102094787	0,000754378980633917	3,12241042090948	0,0888849143894546	0,8068	7,0980292e-08	9,4396737e-05	BOVINEHD0600017609	rs110918713	6	63622953	NA	NA	NA
KappaCN_totalprot	-0,00312607	0,000919616	-3,39932102094787	0,000754378980633917	3,12241042090948	0,0888849143894546	0,8068	7,0980292e-08	9,4396737e-05	BOVINEHD0600017610	rs109893702	6	63625727	NA	NA	NA
KappaCN_totalprot	-0,00312607	0,000919616	-3,39932102094787	0,000754378980633917	3,12241042090948	0,0888849143894546	0,8068	7,0980292e-08	9,4396737e-05	BOVINEHD0600017611	rs136457213	6	63626910	NA	NA	NA
KappaCN_totalprot	-0,00312607	0,000919616	-3,39932102094787	0,000754378980633917	3,12241042090948	0,0888849143894546	0,8068	7,0980292e-08	9,4396737e-05	BOVINEHD0600017612	rs109606992	6	63627548	NA	NA	NA
KappaCN_totalprot	-0,00312607	0,000919616	-3,39932102094787	0,000754378980633917	3,12241042090948	0,0888849143894546	0,8068	7,0980292e-08	9,4396737e-05	BOVINEHD0600017613	rs110828810	6	63629146	NA	NA	NA
KappaCN_totalprot	-0,00312607	0,000919616	-3,39932102094787	0,000754378980633917	3,12241042090948	0,0888849143894546	0,8068	7,0980292e-08	9,4396737e-05	BOVINEHD0600017614	rs109600804	6	63631387	NA	NA	NA
KappaCN_totalprot	-0,00312607	0,000919616	-3,39932102094787	0,000754378980633917	3,12241042090948	0,0888849143894546	0,8068	7,0980292e-08	9,4396737e-05	BOVINEHD0600017615	rs110593039	6	63632969	NA	NA	NA
KappaCN_totalprot	-0,00326247	0,00067258	-4,85067947307383	1,86348193673068e-06	5,72967481263175	0,000847009864986868	0,6014	2,5258318e-07	9,1167831e-05	BOVINEHD0600017619	rs135578329	6	63648858	NA	NA	NA
KappaCN_totalprot	-0,00291397	0,000815085	-3,57505045486054	0,000399931410792369	3,39801448484353	0,0621085215585231	0,7378	2,5371316e-08	9,4119171e-05	BOVINEHD0600017622	rs135905961	6	63657334	NA	NA	NA
KappaCN_totalprot	-0,0034826	0,000881475	-3,95087779006778	9,4395833593298e-05	4,02504717400036	0,0217715236110966	0,7757	1,7165801e-07	9,3244564e-05	BOVINEHD0600017623	rs110082998	6	63661560	NA	NA	NA
KappaCN_totalprot	-0,00322944	0,000806706	-4,00324281708578	7,64810703671275e-05	4,11644604265554	0,0182971996783964	0,7041	1,9154998e-08	9,3282373e-05	HAPMAP31190-BTA-161167	rs81174828	6	63893575	NA	NA	NA
KappaCN_totalprot	-0,00272346	0,000783413	-3,47640388913638	0,00057290847948375	3,24191474981227	0,0779067392331826	0,6824	3,3874862e-08	9,4291931e-05	BOVINEHD0600017688	rs110653297	6	63903278	NA	NA	NA
KappaCN_totalprot	-0,003938	0,000713241	-5,52127541742553	6,61721701741441e-08	7,17932462205581	4,03376422185696e-05	0,5811	3,2349599e-07	8,9431171e-05	BOVINEHD0600017703	rs108985472	6	63934925	NA	NA	NA
KappaCN_totalprot	-0,00261058	0,000763076	-3,4211271223312	0,000698237598117075	3,15599676936438	0,0853286986720271	0,6554	6,9925805e-08	9,4357757e-05	BOVINEHD0600017709	rs137659724	6	63967137	NA	NA	NA
KappaCN_totalprot	-0,00295059	0,000831476	-3,54861715792158	0,000440718989901777	3,35583823600728	0,0662735262490605	0,7608	3,6712552e-07	9,3837095e-05	BOVINEHD0600017740	rs109145941	6	64098366	NA	NA	NA
KappaCN_totalprot	-0,00293877	0,000831479	-3,53438872178371	0,000464257494041983	3,3332410771524	0,0682101607096696	0,7595	3,3834136e-07	9,3895803e-05	BOVINEHD4100005087	rs109843493	6	64100583	NA	NA	NA
KappaCN_totalprot	-0,0058615	0,00143153	-4,09457014522923	5,26997933785204e-05	4,27819108753402	0,0135720887230351	0,9243	2,2956792e-09	9,311371e-05	BOVINEHD0600017761	rs110014713	6	64216527	NA	NA	NA
KappaCN_totalprot	-0,0047391	0,00137625	-3,44348773841962	0,000644736312136911	3,1906178692389	0,0812969116287045	0,9108	2,55005e-08	9,4360171e-05	BOVINEHD0600017773	rs135905130	6	64280345	NA	NA	NA
KappaCN_totalprot	-0,0047391	0,00137625	-3,44348773841962	0,000644736312136911	3,1906178692389	0,0812969116287045	0,9108	2,55005e-08	9,4360171e-05	BOVINEHD0600017776	rs135486717	6	64292516	NA	NA	NA
KappaCN_totalprot	-0,0047391	0,00137625	-3,44348773841962	0,000644736312136911	3,1906178692389	0,0812969116287045	0,9108	2,55005e-08	9,4360171e-05	BOVINEHD0600017784	rs135308718	6	64366790	NA	NA	NA
KappaCN_totalprot	-0,0047391	0,00137625	-3,44348773841962	0,000644736312136911	3,1906178692389	0,0812969116287045	0,9108	2,55005e-08	9,4360171e-05	BOVINEHD0600017788	rs109541856	6	64379021	NA	NA	NA
KappaCN_totalprot	-0,0047391	0,00137625	-3,44348773841962	0,000644736312136911	3,1906178692389	0,0812969116287045	0,9108	2,55005e-08	9,4360171e-05	BOVINEHD0600017790	rs109379890	6	64390931	NA	NA	NA
KappaCN_totalprot	-0,0047391	0,00137625	-3,44348773841962	0,000644736312136911	3,1906178692389	0,0812969116287045	0,9108	2,55005e-08	9,4360171e-05	BOVINEHD0600017791	rs132738980	6	64398528	NA	NA	NA
KappaCN_totalprot	0,00301236	0,000702966	4,28521436314132	2,3693924169905e-05	4,62536300579475	0,00737153573935654	0,5541	1,3630329e-07	9,2573101e-05	BOVINEHD0600017800	rs42435364	6	64443665	NA	NA	NA
KappaCN_totalprot	0,00301236	0,000702966	4,28521436314132	2,3693924169905e-05	4,62536300579475	0,00737153573935654	0,5541	1,3630329e-07	9,2573101e-05	BOVINEHD0600017801	rs110150074	6	64444894	NA	NA	NA
KappaCN_totalprot	0,00301236	0,000702966	4,28521436314132	2,3693924169905e-05	4,62536300579475	0,00737153573935654	0,5541	1,3630329e-07	9,2573101e-05	BOVINEHD0600017802	rs42435350	6	64447048	NA	NA	NA
KappaCN_totalprot	0,00301567	0,000705779	4,27282477942812	2,49797838827537e-05	4,60241132332512	0,00759962713301841	0,5554	5,4912498e-07	9,2200356e-05	BOVINEHD0600017803	rs110389172	6	64449980	NA	NA	NA
KappaCN_totalprot	-0,00352506	0,000681659	-5,1712953250819	3,94261932341021e-07	6,40421515387365	0,000207169159573129	0,5027	6,1584493e-07	9,0030247e-05	BOVINEHD0600017806	rs42434080	6	64464244	NA	NA	NA
KappaCN_totalprot	0,00363658	0,000681923	5,33283083280664	1,74982825628604e-07	6,75700457474656	9,91003420605823e-05	0,4959	7,959002e-07	8,9446362e-05	BOVINEHD0600017807	rs42434078	6	64464922	NA	NA	NA
KappaCN_totalprot	0,00286736	0,000706426	4,05896725205471	6,09840890828166e-05	4,2147834588397	0,0153151437598016	0,5676	1,8455536e-07	9,3007825e-05	BTB-01312521	rs42434064	6	64466274	NA	NA	NA
KappaCN_totalprot	-0,00363658	0,000681923	-5,33283083280664	1,74982825628604e-07	6,75700457474656	9,91003420605823e-05	0,5041	7,9590019e-07	8,9446362e-05	BOVINEHD0600017808	rs110114041	6	64467740	NA	NA	NA
KappaCN_totalprot	0,00363658	0,000681923	5,33283083280664	1,74982825628604e-07	6,75700457474656	9,91003420605823e-05	0,4959	7,959002e-07	8,9446362e-05	BOVINEHD0600017809	rs108964951	6	64469544	NA	NA	NA
KappaCN_totalprot	0,00286736	0,000706426	4,05896725205471	6,09840890828166e-05	4,2147834588397	0,0153151437598016	0,5676	1,8455536e-07	9,3007825e-05	BOVINEHD0600017810	rs42434052	6	64471806	NA	NA	NA
KappaCN_totalprot	-0,00352506	0,000681659	-5,1712953250819	3,94261932341021e-07	6,40421515387365	0,000207169159573129	0,5027	6,1584493e-07	9,0030247e-05	BOVINEHD0600017812	rs109256627	6	64477656	NA	NA	NA
KappaCN_totalprot	-0,00352506	0,000681659	-5,1712953250819	3,94261932341021e-07	6,40421515387365	0,000207169159573129	0,5027	6,1584493e-07	9,0030247e-05	BOVINEHD0600017813	rs42433121	6	64483517	NA	NA	NA
KappaCN_totalprot	0,00286736	0,000706426	4,05896725205471	6,09840890828166e-05	4,2147834588397	0,0153151437598016	0,5676	1,8455536e-07	9,3007825e-05	BOVINEHD0600017815	rs110402800	6	64491250	539881	KCTD8	potassium channel tetramerisation domain containing 8
KappaCN_totalprot	0,00286736	0,000706426	4,05896725205471	6,09840890828166e-05	4,2147834588397	0,0153151437598016	0,5676	1,8455536e-07	9,3007825e-05	BOVINEHD0600017816	rs132730187	6	64498629	539881	KCTD8	potassium channel tetramerisation domain containing 8
KappaCN_totalprot	0,00286736	0,000706426	4,05896725205471	6,09840890828166e-05	4,2147834588397	0,0153151437598016	0,5676	1,8455536e-07	9,3007825e-05	BOVINEHD0600017817	rs109175616	6	64499212	539881	KCTD8	potassium channel tetramerisation domain containing 8
KappaCN_totalprot	-0,00363658	0,000681923	-5,33283083280664	1,74982825628604e-07	6,75700457474656	9,91003420605823e-05	0,5041	7,9590019e-07	8,9446362e-05	BOVINEHD0600017819	rs42433082	6	64501822	539881	KCTD8	potassium channel tetramerisation domain containing 8
KappaCN_totalprot	0,00326729	0,000708799	4,60961429121655	5,68332448441611e-06	5,24539754758568	0,0023077561005695	0,5851	1,8220219e-07	9,180219e-05	BTA-21313-NO-RS	rs41574870	6	64514509	539881	KCTD8	potassium channel tetramerisation domain containing 8
KappaCN_totalprot	-0,00351229	0,00068989	-5,09108698488165	5,85810378048599e-07	6,23224293874982	0,000299862217340235	0,4973	3,7861484e-07	9,0463263e-05	BOVINEHD0600017822	rs42433051	6	64518657	539881	KCTD8	potassium channel tetramerisation domain containing 8
KappaCN_totalprot	0,00351229	0,00068989	5,09108698488165	5,85810378048599e-07	6,23224293874982	0,000299862217340235	0,5027	3,7861484e-07	9,0463263e-05	BOVINEHD0600017823	rs42433044	6	64519923	539881	KCTD8	potassium channel tetramerisation domain containing 8
KappaCN_totalprot	-0,00351229	0,00068989	-5,09108698488165	5,85810378048599e-07	6,23224293874982	0,000299862217340235	0,4973	3,7861484e-07	9,0463263e-05	BOVINEHD0600017824	rs110847847	6	64520396	539881	KCTD8	potassium channel tetramerisation domain containing 8
KappaCN_totalprot	-0,00351229	0,00068989	-5,09108698488165	5,85810378048599e-07	6,23224293874982	0,000299862217340235	0,4973	3,7861484e-07	9,0463263e-05	BOVINEHD0600017825	rs41574867	6	64521677	539881	KCTD8	potassium channel tetramerisation domain containing 8
KappaCN_totalprot	0,00334461	0,000693751	4,82105251019458	2,14245226930537e-06	5,66908884474115	0,000966708836891385	0,5176	9,5654099e-07	9,0558436e-05	BOVINEHD0600017827	rs42432522	6	64523867	539881	KCTD8	potassium channel tetramerisation domain containing 8
KappaCN_totalprot	0,00322801	0,000689342	4,68274093265752	4,07191489729688e-06	5,39020130729718	0,00170518842937699	0,5446	1,17272e-06	9,0676397e-05	BOVINEHD0600017828	rs42432513	6	64525423	539881	KCTD8	potassium channel tetramerisation domain containing 8
KappaCN_totalprot	0,0029816	0,000707369	4,21505607398684	3,19074131798608e-05	4,49610840380558	0,00930829151628296	0,5662	3,1104996e-07	9,255532e-05	BOVINEHD0600017829	rs42432499	6	64526542	539881	KCTD8	potassium channel tetramerisation domain containing 8
KappaCN_totalprot	0,0029816	0,000707369	4,21505607398684	3,19074131798608e-05	4,49610840380558	0,00930829151628296	0,5662	3,1104996e-07	9,255532e-05	BOVINEHD0600017830	rs42432497	6	64527708	539881	KCTD8	potassium channel tetramerisation domain containing 8
KappaCN_totalprot	0,00359598	0,00068753	5,23028813288147	2,93725042435384e-07	6,53205902478172	0,000161543551560929	0,4959	1,8324851e-06	8,8708761e-05	BOVINEHD0600017831	rs134921051	6	64529368	539881	KCTD8	potassium channel tetramerisation domain containing 8
KappaCN_totalprot	0,00322801	0,000689342	4,68274093265752	4,07191489729688e-06	5,39020130729718	0,00170518842937699	0,5446	1,17272e-06	9,0676397e-05	BOVINEHD0600017832	rs42432488	6	64530621	539881	KCTD8	potassium channel tetramerisation domain containing 8
KappaCN_totalprot	0,0029816	0,000707369	4,21505607398684	3,19074131798608e-05	4,49610840380558	0,00930829151628296	0,5662	3,1104996e-07	9,255532e-05	BOVINEHD0600017833	rs42432434	6	64534665	539881	KCTD8	potassium channel tetramerisation domain containing 8
KappaCN_totalprot	0,0029816	0,000707369	4,21505607398684	3,19074131798608e-05	4,49610840380558	0,00930829151628296	0,5662	3,1104996e-07	9,255532e-05	BOVINEHD0600017834	rs42432438	6	64535354	539881	KCTD8	potassium channel tetramerisation domain containing 8
KappaCN_totalprot	0,0029816	0,000707369	4,21505607398684	3,19074131798608e-05	4,49610840380558	0,00930829151628296	0,5662	3,1104996e-07	9,255532e-05	BOVINEHD0600017835	rs42432442	6	64536125	539881	KCTD8	potassium channel tetramerisation domain containing 8
KappaCN_totalprot	0,0029816	0,000707369	4,21505607398684	3,19074131798608e-05	4,49610840380558	0,00930829151628296	0,5662	3,1104996e-07	9,255532e-05	BOVINEHD0600017836	rs42432446	6	64536841	539881	KCTD8	potassium channel tetramerisation domain containing 8
KappaCN_totalprot	0,00309333	0,000696833	4,43912673481308	1,21626477322274e-05	4,91497187158267	0,00442783361267944	0,5595	4,2513827e-07	9,1954061e-05	BOVINEHD0600017837	rs137505177	6	64537654	539881	KCTD8	potassium channel tetramerisation domain containing 8
KappaCN_totalprot	0,00296067	0,000705558	4,19621065879772	3,45394425507929e-05	4,4616846760062	0,0096754224287276	0,5676	2,8295444e-07	9,2622898e-05	BOVINEHD0600017838	rs42432456	6	64539394	539881	KCTD8	potassium channel tetramerisation domain containing 8
KappaCN_totalprot	0,00322801	0,000689342	4,68274093265752	4,07191489729688e-06	5,39020130729718	0,00170518842937699	0,5446	1,17272e-06	9,0676397e-05	BOVINEHD0600017839	rs42432461	6	64540054	539881	KCTD8	potassium channel tetramerisation domain containing 8
KappaCN_totalprot	-0,00292096	0,000777984	-3,75452451464297	0,000203662915394597	3,6910880436838	0,0383891410943181	0,65	3,4132516e-08	9,3766442e-05	BOVINEHD0600017888	rs135693895	6	64662856	539881	KCTD8	potassium channel tetramerisation domain containing 8
KappaCN_totalprot	-0,00524478	0,00131588	-3,98575857980971	8,20692076284595e-05	4,0858197596345	0,0194368156309882	0,9068	5,2474652e-08	9,3286733e-05	BOVINEHD0600017892	rs133384273	6	64673597	539881	KCTD8	potassium channel tetramerisation domain containing 8
KappaCN_totalprot	-0,00524478	0,00131588	-3,98575857980971	8,20692076284595e-05	4,0858197596345	0,0194368156309882	0,9068	5,2474652e-08	9,3286733e-05	BOVINEHD0600017898	rs133598346	6	64700466	539881	KCTD8	potassium channel tetramerisation domain containing 8
KappaCN_totalprot	-0,00504084	0,00130374	-3,8664457637259	0,000131902814769472	3,87974593663099	0,0281179082109614	0,9041	2,2090833e-09	9,3575888e-05	BOVINEHD0600017912	rs43474536	6	64727885	539881	KCTD8	potassium channel tetramerisation domain containing 8
KappaCN_totalprot	-0,00258603	0,000773794	-3,34201350747098	0,000922626266326921	3,03497418558461	0,097854604830233	0,5419	5,1710149e-08	9,4516115e-05	BOVINEHD0600017961	rs43474623	6	64815588	NA	NA	NA
KappaCN_totalprot	0,00316385	0,000709586	4,45872663778598	1,11571719691639e-05	4,95244587294598	0,00410603837173578	0,5054	5,1335139e-07	9,182456e-05	BOVINEHD0600017966	rs132959073	6	64831583	NA	NA	NA
KappaCN_totalprot	0,00316385	0,000709586	4,45872663778598	1,11571719691639e-05	4,95244587294598	0,00410603837173578	0,5054	5,1335139e-07	9,182456e-05	BOVINEHD0600017969	rs110238977	6	64840363	NA	NA	NA
KappaCN_totalprot	0,00281923	0,00071026	3,96929293498156	8,76844223690479e-05	4,05707755463935	0,0205601071160212	0,5054	3,407637e-08	9,3350423e-05	BTB-00260196	rs43465747	6	64853128	NA	NA	NA
KappaCN_totalprot	0,00281923	0,00071026	3,96929293498156	8,76844223690479e-05	4,05707755463935	0,0205601071160212	0,5054	3,407637e-08	9,3350423e-05	BOVINEHD0600017971	rs43465745	6	64857452	NA	NA	NA
KappaCN_totalprot	0,0028244	0,000708862	3,98441445584613	8,25144780393411e-05	4,08346984319628	0,0195049409731735	0,5068	1,7252606e-07	9,3185293e-05	BOVINEHD0600017979	rs43465789	6	64888106	522186	YIPF7	Yip1 domain family, member 7
KappaCN_totalprot	0,00281923	0,00071026	3,96929293498156	8,76844223690479e-05	4,05707755463935	0,0205601071160212	0,5054	3,407637e-08	9,3350423e-05	BTB-00260242	rs43465793	6	64888552	522186	YIPF7	Yip1 domain family, member 7
KappaCN_totalprot	0,0028244	0,000708862	3,98441445584613	8,25144780393411e-05	4,08346984319628	0,0195049409731735	0,5068	1,7252606e-07	9,3185293e-05	BOVINEHD0600017980	rs136478815	6	64890460	522186	YIPF7	Yip1 domain family, member 7
KappaCN_totalprot	0,00311275	0,000716562	4,34400652002199	1,84072839764885e-05	4,73501028759821	0,00615213440365846	0,6189	8,1976156e-09	9,2567631e-05	BOVINEHD0600018008	rs135791660	6	65037699	NA	NA	NA
KappaCN_totalprot	0,00311275	0,000716562	4,34400652002199	1,84072839764885e-05	4,73501028759821	0,00615213440365846	0,6189	8,1976156e-09	9,2567631e-05	BOVINEHD0600018009	rs134006124	6	65038450	NA	NA	NA
KappaCN_totalprot	-0,00305871	0,000780992	-3,91644216586085	0,000108273620643613	3,96547734027587	0,0239471447009196	0,6919	4,6713566e-08	9,3443775e-05	ARS-BFGL-NGS-110072	rs42650715	6	65075381	NA	NA	NA
KappaCN_totalprot	-0,00305871	0,000780992	-3,91644216586085	0,000108273620643613	3,96547734027587	0,0239471447009196	0,6919	4,6713566e-08	9,3443775e-05	BOVINEHD0600018017	rs42650708	6	65077364	NA	NA	NA
KappaCN_totalprot	-0,00305871	0,000780992	-3,91644216586085	0,000108273620643613	3,96547734027587	0,0239471447009196	0,6919	4,6713566e-08	9,3443775e-05	BOVINEHD0600018019	rs132730744	6	65083197	NA	NA	NA
KappaCN_totalprot	-0,00293732	0,000782834	-3,75216201646837	0,000205515970250768	3,6871544242877	0,0386648107254299	0,6703	3,7599817e-08	9,3767862e-05	BOVINEHD0600018020	rs42650667	6	65084004	NA	NA	NA
KappaCN_totalprot	-0,00332962	0,00075298	-4,42192355706659	1,31162431022718e-05	4,88219054252137	0,00470118064861325	0,6338	5,880091e-08	9,2346817e-05	BOVINEHD0600018021	rs109594486	6	65093783	100336842	NA	NA
KappaCN_totalprot	-0,00362515	0,000766857	-4,72728292237014	3,31664155953104e-06	5,47930146159154	0,00142879417380584	0,6851	5,6819856e-08	9,1649512e-05	BOVINEHD0600018022	rs136770967	6	65096004	100336842	NA	NA
KappaCN_totalprot	-0,00332962	0,00075298	-4,42192355706659	1,31162431022718e-05	4,88219054252137	0,00470118064861325	0,6338	5,880091e-08	9,2346817e-05	BOVINEHD0600018026	rs43759723	6	65106842	100336842	NA	NA
KappaCN_totalprot	-0,00329829	0,00080647	-4,08978635287115	5,37470836337547e-05	4,26964509599151	0,0137915741033543	0,7216	4,3188822e-09	9,3116888e-05	BOVINEHD0600018027	rs43754158	6	65107760	100336842	NA	NA
KappaCN_totalprot	-0,00362515	0,000766857	-4,72728292237014	3,31664155953104e-06	5,47930146159154	0,00142879417380584	0,6851	5,6819856e-08	9,1649512e-05	BOVINEHD0600018028	rs43763621	6	65108432	100336842	NA	NA
KappaCN_totalprot	-0,00362515	0,000766857	-4,72728292237014	3,31664155953104e-06	5,47930146159154	0,00142879417380584	0,6851	5,6819856e-08	9,1649512e-05	BOVINEHD0600018029	rs137334263	6	65109766	100336842	NA	NA
KappaCN_totalprot	-0,00332962	0,00075298	-4,42192355706659	1,31162431022718e-05	4,88219054252137	0,00470118064861325	0,6338	5,880091e-08	9,2346817e-05	BOVINEHD0600018030	rs43765681	6	65110438	100336842	NA	NA
KappaCN_totalprot	-0,00334548	0,000754601	-4,43344230924687	1,24701429683045e-05	4,90412856737232	0,00451868319694234	0,6324	2,5774069e-09	9,2374908e-05	BOVINEHD0600018031	rs43756519	6	65111385	100336842	NA	NA
KappaCN_totalprot	-0,00329829	0,00080647	-4,08978635287115	5,37470836337547e-05	4,26964509599151	0,0137915741033543	0,7216	4,3188822e-09	9,3116888e-05	BOVINEHD0600018032	rs134912396	6	65112208	100336842	NA	NA
KappaCN_totalprot	-0,00362515	0,000766857	-4,72728292237014	3,31664155953104e-06	5,47930146159154	0,00142879417380584	0,6851	5,6819856e-08	9,1649512e-05	BOVINEHD0600018033	rs43760440	6	65114261	100336842	NA	NA
KappaCN_totalprot	-0,00309623	0,000779293	-3,97312692401959	8,63452680553096e-05	4,06376145790866	0,0203134630052706	0,6946	8,4725184e-08	9,328096e-05	BOVINEHD0600018035	rs134349343	6	65116106	100336842	NA	NA
KappaCN_totalprot	-0,00290719	0,000757961	-3,8355403510207	0,000148867552841822	3,8271999507189	0,0305882344441081	0,6649	2,5209705e-08	9,3615373e-05	BOVINEHD0600018036	rs43754143	6	65118447	100336842	NA	NA
KappaCN_totalprot	-0,00309167	0,000732716	-4,21946565927317	3,13197858844227e-05	4,50418121562851	0,00919501358019875	0,6149	1,2267881e-07	9,272892e-05	BOVINEHD0600018037	rs43758707	6	65119635	100336842	NA	NA
KappaCN_totalprot	-0,00290719	0,000757961	-3,8355403510207	0,000148867552841822	3,8271999507189	0,0305882344441081	0,6649	2,5209705e-08	9,3615373e-05	BOVINEHD0600018040	rs43765699	6	65129280	100336842	NA	NA
KappaCN_totalprot	-0,0027953	0,000747773	-3,73816652914721	0,000216823854798927	3,6638929387498	0,0400756355257754	0,6351	1,5848186e-08	9,3816113e-05	BOVINEHD0600018042	rs137151267	6	65139413	100336842	NA	NA
KappaCN_totalprot	-0,00335472	0,000714777	-4,69337989330938	3,87773981602253e-06	5,41142133405475	0,00164333832627919	0,5824	2,3549529e-10	9,1782763e-05	BOVINEHD0600018044	rs42063855	6	65145134	100336842	NA	NA
KappaCN_totalprot	-0,00369027	0,000701052	-5,26390339090396	2,48073340735514e-07	6,60541990478684	0,000137351604575646	0,5635	1,0286879e-07	9,0293373e-05	BOVINEHD0600018046	rs134870102	6	65150401	100336842	NA	NA
KappaCN_totalprot	-0,00369027	0,000701052	-5,26390339090396	2,48073340735514e-07	6,60541990478684	0,000137351604575646	0,5635	1,0286879e-07	9,0293373e-05	BOVINEHD0600018048	rs109785074	6	65153378	100336842	NA	NA
KappaCN_totalprot	-0,00364006	0,000714058	-5,09770914967692	5,67073846721739e-07	6,24636038178532	0,000292692889411588	0,5811	1,1704969e-08	9,0797555e-05	BOVINEHD0600018049	rs42062830	6	65159021	100336842	NA	NA
KappaCN_totalprot	-0,00364006	0,000714058	-5,09770914967692	5,67073846721739e-07	6,24636038178532	0,000292692889411588	0,5811	1,1704969e-08	9,0797555e-05	BOVINEHD0600018050	rs134481629	6	65159892	100336842	NA	NA
KappaCN_totalprot	-0,00364006	0,000714058	-5,09770914967692	5,67073846721739e-07	6,24636038178532	0,000292692889411588	0,5811	1,1704969e-08	9,0797555e-05	BOVINEHD0600018052	rs42062798	6	65162576	100336842	NA	NA
KappaCN_totalprot	-0,00364006	0,000714058	-5,09770914967692	5,67073846721739e-07	6,24636038178532	0,000292692889411588	0,5811	1,1704969e-08	9,0797555e-05	BOVINEHD0600018053	rs42062810	6	65164192	100336842	NA	NA
KappaCN_totalprot	-0,00364006	0,000714058	-5,09770914967692	5,67073846721739e-07	6,24636038178532	0,000292692889411588	0,5811	1,1704969e-08	9,0797555e-05	BTB-00901654	rs42062823	6	65164995	100336842	NA	NA
KappaCN_totalprot	-0,00364006	0,000714058	-5,09770914967692	5,67073846721739e-07	6,24636038178532	0,000292692889411588	0,5811	1,1704969e-08	9,0797555e-05	BOVINEHD0600018054	rs42062772	6	65168222	100336842	NA	NA
KappaCN_totalprot	-0,00305752	0,000762201	-4,01143530381094	7,39888075941946e-05	4,1308339717246	0,0178389069353165	0,6541	4,8935497e-08	9,3236954e-05	BOVINEHD0600018057	rs110009124	6	65180220	100336842	NA	NA
KappaCN_totalprot	-0,00364899	0,00070449	-5,17961929906741	3,78281874713916e-07	6,42218446732558	0,000200474813140678	0,5446	1,4314784e-07	9,0467617e-05	BOVINEHD0600018061	rs110455879	6	65195918	100336842	NA	NA
KappaCN_totalprot	-0,00364899	0,00070449	-5,17961929906741	3,78281874713916e-07	6,42218446732558	0,000200474813140678	0,5446	1,4314784e-07	9,0467617e-05	BOVINEHD0600018063	rs110534616	6	65198984	100336842	NA	NA
KappaCN_totalprot	-0,00364899	0,00070449	-5,17961929906741	3,78281874713916e-07	6,42218446732558	0,000200474813140678	0,5446	1,4314784e-07	9,0467617e-05	BOVINEHD0600018064	rs109601278	6	65200513	100336842	NA	NA
KappaCN_totalprot	-0,00364899	0,00070449	-5,17961929906741	3,78281874713916e-07	6,42218446732558	0,000200474813140678	0,5446	1,4314784e-07	9,0467617e-05	BOVINEHD0600018065	rs110599347	6	65205045	100336842	NA	NA
KappaCN_totalprot	-0,00364899	0,00070449	-5,17961929906741	3,78281874713916e-07	6,42218446732558	0,000200474813140678	0,5446	1,4314784e-07	9,0467617e-05	BOVINEHD0600034732	rs133091260	6	65211127	100336842	NA	NA
KappaCN_totalprot	-0,00364899	0,00070449	-5,17961929906741	3,78281874713916e-07	6,42218446732558	0,000200474813140678	0,5446	1,4314784e-07	9,0467617e-05	BOVINEHD0600018067	rs135603603	6	65214908	100336842	NA	NA
KappaCN_totalprot	-0,00327876	0,000769138	-4,26290210599398	2,60574235074034e-05	4,58406852844828	0,00785984626288151	0,6689	7,2867255e-09	9,2745465e-05	BOVINEHD0600018075	rs110043998	6	65262492	NA	NA	NA
KappaCN_totalprot	-0,00365639	0,000707166	-5,17048330943513	3,95855379806757e-07	6,40246344847718	0,00020756576198969	0,5459	1,2356801e-07	9,0509323e-05	BOVINEHD0600018076	rs109424418	6	65269986	NA	NA	NA
KappaCN_totalprot	-0,00371058	0,000703859	-5,27176607814917	2,3843347113202e-07	6,62263277868184	0,000132607587949227	0,5527	1,7236418e-09	9,0370227e-05	BOVINEHD0600018080	rs110745969	6	65298946	NA	NA	NA
KappaCN_totalprot	-0,00523128	0,00120391	-4,34524175395171	1,83093531069249e-05	4,73732699961179	0,00612767872770664	0,8959	6,8172628e-08	9,2508445e-05	BOVINEHD0600018085	rs41605939	6	65324853	NA	NA	NA
KappaCN_totalprot	-0,00292059	0,00073248	-3,9872624508519	8,1573721310298e-05	4,08844972516784	0,019337972638437	0,5459	2,4485697e-08	9,332394e-05	BOVINEHD0600018126	rs43738808	6	65583357	NA	NA	NA
KappaCN_totalprot	0,0029544	0,000743407	3,9741352986991	8,59962949657536e-05	4,06552025934469	0,0202424013183476	0,6486	2,0587847e-07	9,3177564e-05	BOVINEHD0600018146	rs137179181	6	65664825	NA	NA	NA
KappaCN_totalprot	0,0029544	0,000743407	3,9741352986991	8,59962949657536e-05	4,06552025934469	0,0202424013183476	0,6486	2,0587847e-07	9,3177564e-05	BOVINEHD0600018147	rs135231748	6	65665566	NA	NA	NA
KappaCN_totalprot	0,0029544	0,000743407	3,9741352986991	8,59962949657536e-05	4,06552025934469	0,0202424013183476	0,6486	2,0587847e-07	9,3177564e-05	BOVINEHD0600018148	rs110386880	6	65666762	NA	NA	NA
KappaCN_totalprot	-0,00357488	0,000731379	-4,88786251724482	1,56266710093375e-06	5,80613353101865	0,000724925222388558	0,5689	2,5324941e-06	8,8884973e-05	BOVINEHD0600018168	rs110716065	6	65728890	NA	NA	NA
KappaCN_totalprot	0,00277443	0,000725509	3,82411520739233	0,000155646121867761	3,80786169587715	0,0315876752712554	0,5851	1,8461592e-07	9,3484763e-05	BOVINEHD0600018237	rs43025602	6	66085166	NA	NA	NA
KappaCN_totalprot	0,00258666	0,000708621	3,6502728538951	0,000302393463542843	3,51942760066407	0,051720776143155	0,5676	6,9913608e-07	9,3332846e-05	BOVINEHD0600018241	rs110428959	6	66098949	NA	NA	NA
KappaCN_totalprot	0,00294272	0,000727539	4,04475911256991	6,46241555396697e-05	4,18960511889773	0,0160501369822618	0,5514	3,1750862e-06	9,017098e-05	BOVINEHD0600018244	rs43634973	6	66109820	NA	NA	NA
KappaCN_totalprot	-0,002693	0,00075932	-3,54659432123479	0,00044399580570002	3,35262113252038	0,0664964659269648	0,5378	5,6294239e-08	9,4141307e-05	BOVINEHD0600018257	rs42717623	6	66179165	NA	NA	NA
KappaCN_totalprot	0,00317533	0,000765458	4,14827462773921	4,21998791065384e-05	4,37468879319564	0,0113291996357679	0,6378	4,4412066e-07	9,2569099e-05	BOVINEHD0600018272	rs109238375	6	66231162	NA	NA	NA
KappaCN_totalprot	0,00317533	0,000765458	4,14827462773921	4,21998791065384e-05	4,37468879319564	0,0113291996357679	0,6378	4,4412066e-07	9,2569099e-05	BTB-01601425	rs42716880	6	66235480	NA	NA	NA
KappaCN_totalprot	-0,00302415	0,000746503	-4,05108887707082	6,29776920929628e-05	4,20081325874642	0,0157439141125975	0,5324	1,0368683e-06	9,2221765e-05	BOVINEHD0600018288	rs43208497	6	66308365	NA	NA	NA
KappaCN_totalprot	-0,00302415	0,000746503	-4,05108887707082	6,29776920929628e-05	4,20081325874642	0,0157439141125975	0,5324	1,0368683e-06	9,2221765e-05	BOVINEHD0600018290	rs43132142	6	66310298	NA	NA	NA
KappaCN_totalprot	-0,00302415	0,000746503	-4,05108887707082	6,29776920929628e-05	4,20081325874642	0,0157439141125975	0,5324	1,0368683e-06	9,2221765e-05	BOVINEHD0600018291	rs134830679	6	66311317	NA	NA	NA
KappaCN_totalprot	-0,00247959	0,000733735	-3,37940809692873	0,000809296975752636	3,09189208251168	0,0927289477421164	0,5486	2,0780907e-08	9,4479892e-05	BTB-01362601	rs42484822	6	66394378	NA	NA	NA
KappaCN_totalprot	0,00276862	0,00076162	3,63517239568289	0,000319970730241301	3,49488974754285	0,0533986486641133	0,5662	2,4178229e-06	9,1711808e-05	BTB-01362396	rs42482917	6	66572393	282236	NA	NA
KappaCN_totalprot	-0,00545377	0,00138329	-3,94260784072754	9,7565814981602e-05	4,01070232337304	0,0222345844212032	0,9203	3,8270019e-10	9,3424074e-05	BOVINEHD0600018374	rs110510546	6	66588359	282236	NA	NA
KappaCN_totalprot	0,00268297	0,000798422	3,36034077217311	0,000865354668531817	3,06280585898954	0,0944727092297675	0,7095	5,7820328e-09	9,4527682e-05	BOVINEHD0600018537	rs110771459	6	67115628	767916	NA	NA
KappaCN_totalprot	-0,00283692	0,000723349	-3,92192427168628	0,000105941874892044	3,97493234546438	0,0235789267093361	0,5351	4,3479604e-08	9,3426205e-05	BOVINEHD0600018556	rs42368217	6	67181295	282238	GABRA4	gamma-aminobutyric acid (GABA) A receptor, alpha 4
KappaCN_totalprot	-0,00283405	0,000726163	-3,90277389511721	0,000114300845679239	3,94195055637227	0,0251007496884172	0,5338	3,4613962e-08	9,3472312e-05	BTB-01209266	rs42368174	6	67193418	282238	GABRA4	gamma-aminobutyric acid (GABA) A receptor, alpha 4
KappaCN_totalprot	-0,00280573	0,000724947	-3,87025534280437	0,00012994308409882	3,88624682980396	0,0277599255673588	0,5351	5,3380674e-08	9,3519757e-05	BOVINEHD0600018564	rs135668414	6	67204004	282238	GABRA4	gamma-aminobutyric acid (GABA) A receptor, alpha 4
KappaCN_totalprot	-0,00500832	0,00133494	-3,75171917839004	0,000205865081232638	3,68641731202233	0,0386863786518057	0,9149	1,3003876e-08	9,379155e-05	BOVINEHD0600018615	rs135361302	6	67407356	282239	GABRB1	gamma-aminobutyric acid (GABA) A receptor, beta 1
KappaCN_totalprot	0,00305719	0,000719806	4,24724161788037	2,78490587804062e-05	4,55518947817009	0,00832417784502451	0,6135	1,5695577e-08	9,2772326e-05	BOVINEHD0600018625	rs133039935	6	67451133	282239	GABRB1	gamma-aminobutyric acid (GABA) A receptor, beta 1
KappaCN_totalprot	0,00305719	0,000719806	4,24724161788037	2,78490587804062e-05	4,55518947817009	0,00832417784502451	0,6135	1,5695577e-08	9,2772326e-05	BOVINEHD0600018626	rs109795974	6	67454805	282239	GABRB1	gamma-aminobutyric acid (GABA) A receptor, beta 1
KappaCN_totalprot	0,00305719	0,000719806	4,24724161788037	2,78490587804062e-05	4,55518947817009	0,00832417784502451	0,6135	1,5695577e-08	9,2772326e-05	BOVINEHD0600018627	rs110047037	6	67460497	282239	GABRB1	gamma-aminobutyric acid (GABA) A receptor, beta 1
KappaCN_totalprot	0,00306844	0,000726932	4,22108257718741	3,11069123852607e-05	4,50714309402118	0,00915642574561169	0,6216	5,8224573e-08	9,2786512e-05	BOVINEHD0600018628	rs110838509	6	67463459	282239	GABRB1	gamma-aminobutyric acid (GABA) A receptor, beta 1
KappaCN_totalprot	0,00306844	0,000726932	4,22108257718741	3,11069123852607e-05	4,50714309402118	0,00915642574561169	0,6216	5,8224573e-08	9,2786512e-05	BOVINEHD0600018629	rs110555780	6	67465941	282239	GABRB1	gamma-aminobutyric acid (GABA) A receptor, beta 1
KappaCN_totalprot	0,00307305	0,000730554	4,20646523049631	3,30825898755812e-05	4,48040049897904	0,00939038853164648	0,623	2,4333406e-08	9,285054e-05	BOVINEHD0600018630	rs136308122	6	67470062	282239	GABRB1	gamma-aminobutyric acid (GABA) A receptor, beta 1
KappaCN_totalprot	0,00307305	0,000730554	4,20646523049631	3,30825898755812e-05	4,48040049897904	0,00939038853164648	0,623	2,4333406e-08	9,285054e-05	BOVINEHD0600018631	rs133354715	6	67472705	282239	GABRB1	gamma-aminobutyric acid (GABA) A receptor, beta 1
KappaCN_totalprot	0,00305719	0,000719806	4,24724161788037	2,78490587804062e-05	4,55518947817009	0,00832417784502451	0,6135	1,5695577e-08	9,2772326e-05	BOVINEHD0600018638	rs133152881	6	67510588	282239	GABRB1	gamma-aminobutyric acid (GABA) A receptor, beta 1
KappaCN_totalprot	0,00305719	0,000719806	4,24724161788037	2,78490587804062e-05	4,55518947817009	0,00832417784502451	0,6135	1,5695577e-08	9,2772326e-05	BOVINEHD0600018645	rs110209679	6	67537927	282239	GABRB1	gamma-aminobutyric acid (GABA) A receptor, beta 1
KappaCN_totalprot	0,00354651	0,000753568	4,70629060681982	3,65405779938661e-06	5,43722458731842	0,00155386610461476	0,6689	8,7644167e-09	9,1744386e-05	BOVINEHD0600018649	rs133180598	6	67555985	282239	GABRB1	gamma-aminobutyric acid (GABA) A receptor, beta 1
KappaCN_totalprot	0,00326353	0,000721128	4,52559046382889	8,29295517606648e-06	5,08129068199976	0,0031455020113947	0,6324	3,8051019e-07	9,1802293e-05	BOVINEHD0600018654	rs41662859	6	67575587	282239	GABRB1	gamma-aminobutyric acid (GABA) A receptor, beta 1
KappaCN_totalprot	0,00341603	0,000690054	4,95038069484417	1,15946840654331e-06	5,93574108061878	0,000568235950242014	0,5581	3,0689193e-09	9,1168015e-05	BOVINEHD0600018663	rs42224984	6	67614040	282239	GABRB1	gamma-aminobutyric acid (GABA) A receptor, beta 1
KappaCN_totalprot	0,00341603	0,000690054	4,95038069484417	1,15946840654331e-06	5,93574108061878	0,000568235950242014	0,5581	3,0689193e-09	9,1168015e-05	BOVINEHD0600018666	rs42224997	6	67624523	282239	GABRB1	gamma-aminobutyric acid (GABA) A receptor, beta 1
KappaCN_totalprot	0,00341603	0,000690054	4,95038069484417	1,15946840654331e-06	5,93574108061878	0,000568235950242014	0,5581	3,0689193e-09	9,1168015e-05	BOVINEHD0600018668	rs42225003	6	67628676	282239	GABRB1	gamma-aminobutyric acid (GABA) A receptor, beta 1
KappaCN_totalprot	0,0033702	0,000721804	4,66913455730364	4,33391952377879e-06	5,36311915732245	0,00179366289427937	0,5338	5,2303164e-08	9,1810635e-05	BTB-01068662	rs42225005	6	67643584	282239	GABRB1	gamma-aminobutyric acid (GABA) A receptor, beta 1
KappaCN_totalprot	0,00363257	0,000759988	4,7797728385185	2,59913777712998e-06	5,58517069846692	0,00114460107960401	0,6716	5,9762634e-08	9,1523125e-05	BOVINEHD0600018672	rs42225007	6	67644067	282239	GABRB1	gamma-aminobutyric acid (GABA) A receptor, beta 1
KappaCN_totalprot	0,00334157	0,000728046	4,58977866783143	6,2167474725116e-06	5,20643677353938	0,00245781991288633	0,6189	6,9778896e-07	9,1366705e-05	BOVINEHD0600018674	rs42225015	6	67652369	282239	GABRB1	gamma-aminobutyric acid (GABA) A receptor, beta 1
KappaCN_totalprot	0,00334157	0,000728046	4,58977866783143	6,2167474725116e-06	5,20643677353938	0,00245781991288633	0,6189	6,9778896e-07	9,1366705e-05	BOVINEHD0600018675	rs42225234	6	67657350	282239	GABRB1	gamma-aminobutyric acid (GABA) A receptor, beta 1
KappaCN_totalprot	-0,00339547	0,000722135	-4,70198785545639	3,7271871533475e-06	5,42861879945829	0,00158360343855155	0,5189	2,6116787e-06	8,9247226e-05	BOVINEHD0600018676	rs42225029	6	67658285	282239	GABRB1	gamma-aminobutyric acid (GABA) A receptor, beta 1
KappaCN_totalprot	0,00334157	0,000728046	4,58977866783143	6,2167474725116e-06	5,20643677353938	0,00245781991288633	0,6189	6,9778896e-07	9,1366705e-05	BOVINEHD0600018677	rs42225026	6	67662725	282239	GABRB1	gamma-aminobutyric acid (GABA) A receptor, beta 1
KappaCN_totalprot	0,00363257	0,000759988	4,7797728385185	2,59913777712998e-06	5,58517069846692	0,00114460107960401	0,6716	5,9762634e-08	9,1523125e-05	BOVINEHD0600018678	rs109023733	6	67663704	282239	GABRB1	gamma-aminobutyric acid (GABA) A receptor, beta 1
KappaCN_totalprot	0,00363257	0,000759988	4,7797728385185	2,59913777712998e-06	5,58517069846692	0,00114460107960401	0,6716	5,9762634e-08	9,1523125e-05	BOVINEHD0600018679	rs42225023	6	67664968	282239	GABRB1	gamma-aminobutyric acid (GABA) A receptor, beta 1
KappaCN_totalprot	0,0026042	0,000741701	3,51111836171179	0,000505309154756061	3,29644283351711	0,0721222452877088	0,5095	1,6763884e-09	9,4258844e-05	BOVINEHD0600018718	rs134408043	6	67790769	536495	ATP10D	ATPase, class V, type 10D
KappaCN_totalprot	0,0026042	0,000741701	3,51111836171179	0,000505309154756061	3,29644283351711	0,0721222452877088	0,5095	1,6763884e-09	9,4258844e-05	BOVINEHD0600018721	rs110295691	6	67797091	536495	ATP10D	ATPase, class V, type 10D
KappaCN_totalprot	0,0026042	0,000741701	3,51111836171179	0,000505309154756061	3,29644283351711	0,0721222452877088	0,5095	1,6763884e-09	9,4258844e-05	BOVINEHD0600018727	rs109305155	6	67820415	536495	ATP10D	ATPase, class V, type 10D
KappaCN_totalprot	0,0026042	0,000741701	3,51111836171179	0,000505309154756061	3,29644283351711	0,0721222452877088	0,5095	1,6763884e-09	9,4258844e-05	BOVINEHD0600018728	rs134808549	6	67821422	536495	ATP10D	ATPase, class V, type 10D
KappaCN_totalprot	0,0026042	0,000741701	3,51111836171179	0,000505309154756061	3,29644283351711	0,0721222452877088	0,5095	1,6763884e-09	9,4258844e-05	BOVINEHD0600018729	rs109367965	6	67823490	536495	ATP10D	ATPase, class V, type 10D
KappaCN_totalprot	0,0026042	0,000741701	3,51111836171179	0,000505309154756061	3,29644283351711	0,0721222452877088	0,5095	1,6763884e-09	9,4258844e-05	BOVINEHD0600018731	rs109081480	6	67825270	536495	ATP10D	ATPase, class V, type 10D
KappaCN_totalprot	0,00266099	0,000744423	3,57456714797904	0,000400644282110865	3,3972410510146	0,0621085215585231	0,5122	4,7864066e-08	9,4097665e-05	BOVINEHD0600018752	rs110459081	6	67871406	536495	ATP10D	ATPase, class V, type 10D
KappaCN_totalprot	0,00266099	0,000744423	3,57456714797904	0,000400644282110865	3,3972410510146	0,0621085215585231	0,5122	4,7864066e-08	9,4097665e-05	BOVINEHD0600018753	rs134819054	6	67872126	536495	ATP10D	ATPase, class V, type 10D
KappaCN_totalprot	0,00266099	0,000744423	3,57456714797904	0,000400644282110865	3,3972410510146	0,0621085215585231	0,5122	4,7864066e-08	9,4097665e-05	BOVINEHD0600018754	rs137845083	6	67873019	536495	ATP10D	ATPase, class V, type 10D
KappaCN_totalprot	0,00266099	0,000744423	3,57456714797904	0,000400644282110865	3,3972410510146	0,0621085215585231	0,5122	4,7864066e-08	9,4097665e-05	BOVINEHD0600018755	rs133852610	6	67873497	536495	ATP10D	ATPase, class V, type 10D
KappaCN_totalprot	-0,00321077	0,000941086	-3,41177108149521	0,000721830079434915	3,14156502438178	0,0870600243759776	0,7878	1,1878206e-07	9,433092e-05	BOVINEHD0600018762	rs135595443	6	67907889	536495	ATP10D	ATPase, class V, type 10D
KappaCN_totalprot	-0,00329965	0,000940173	-3,50962003801428	0,000508065555356851	3,29408024737571	0,0724231407535722	0,7851	8,39474e-07	9,345317e-05	BOVINEHD0600018763	rs136694092	6	67913337	536495	ATP10D	ATPase, class V, type 10D
KappaCN_totalprot	-0,00321077	0,000941086	-3,41177108149521	0,000721830079434915	3,14156502438178	0,0870600243759776	0,7878	1,1878206e-07	9,433092e-05	BOVINEHD0600018764	rs134303908	6	67914138	536495	ATP10D	ATPase, class V, type 10D
KappaCN_totalprot	-0,00329965	0,000940173	-3,50962003801428	0,000508065555356851	3,29408024737571	0,0724231407535722	0,7851	8,39474e-07	9,345317e-05	BOVINEHD0600018766	rs133088665	6	67920078	536495	ATP10D	ATPase, class V, type 10D
KappaCN_totalprot	-0,00329965	0,000940173	-3,50962003801428	0,000508065555356851	3,29408024737571	0,0724231407535722	0,7851	8,39474e-07	9,345317e-05	BTA-104215-NO-RS	rs41610224	6	67924407	NA	NA	NA
KappaCN_totalprot	-0,00324091	0,000941328	-3,44291256607686	0,000646063142287232	3,18972503462592	0,0812969116287045	0,7865	2,3455639e-07	9,4162088e-05	BOVINEHD0600018768	rs137616325	6	67933597	527107	CORIN	corin, serine peptidase
KappaCN_totalprot	-0,00360167	0,000974671	-3,69526742870158	0,000255250800121148	3,59303288787903	0,0455625899917657	0,8081	1,6030568e-06	9,2380584e-05	BOVINEHD0600034333	rs133644209	6	67936037	527107	CORIN	corin, serine peptidase
KappaCN_totalprot	-0,00324091	0,000941328	-3,44291256607686	0,000646063142287232	3,18972503462592	0,0812969116287045	0,7865	2,3455639e-07	9,4162088e-05	BOVINEHD0600018770	rs137262379	6	67943372	527107	CORIN	corin, serine peptidase
KappaCN_totalprot	-0,00324091	0,000941328	-3,44291256607686	0,000646063142287232	3,18972503462592	0,0812969116287045	0,7865	2,3455639e-07	9,4162088e-05	BOVINEHD0600018771	rs136022401	6	67947084	527107	CORIN	corin, serine peptidase
KappaCN_totalprot	-0,00324091	0,000941328	-3,44291256607686	0,000646063142287232	3,18972503462592	0,0812969116287045	0,7865	2,3455639e-07	9,4162088e-05	ARS-BFGL-NGS-72592	rs110652793	6	67949582	527107	CORIN	corin, serine peptidase
KappaCN_totalprot	-0,0027217	0,00079282	-3,43293559698292	0,000669488116680696	3,17425712724914	0,0827535627896702	0,6635	2,692826e-06	9,1821787e-05	BOVINEHD0600018772	rs134263180	6	67952179	527107	CORIN	corin, serine peptidase
KappaCN_totalprot	-0,0027217	0,00079282	-3,43293559698292	0,000669488116680696	3,17425712724914	0,0827535627896702	0,6635	2,692826e-06	9,1821787e-05	BOVINEHD0600018773	rs135255134	6	67956039	527107	CORIN	corin, serine peptidase
KappaCN_totalprot	-0,0027217	0,00079282	-3,43293559698292	0,000669488116680696	3,17425712724914	0,0827535627896702	0,6635	2,692826e-06	9,1821787e-05	BOVINEHD0600018774	rs136426731	6	67965922	527107	CORIN	corin, serine peptidase
KappaCN_totalprot	-0,0027217	0,00079282	-3,43293559698292	0,000669488116680696	3,17425712724914	0,0827535627896702	0,6635	2,692826e-06	9,1821787e-05	BOVINEHD0600018776	rs135612999	6	67969617	527107	CORIN	corin, serine peptidase
KappaCN_totalprot	-0,0027217	0,00079282	-3,43293559698292	0,000669488116680696	3,17425712724914	0,0827535627896702	0,6635	2,692826e-06	9,1821787e-05	BOVINEHD0600018777	rs136706240	6	67973128	527107	CORIN	corin, serine peptidase
KappaCN_totalprot	-0,0027217	0,00079282	-3,43293559698292	0,000669488116680696	3,17425712724914	0,0827535627896702	0,6635	2,692826e-06	9,1821787e-05	BOVINEHD0600018780	rs132687474	6	67987507	527107	CORIN	corin, serine peptidase
KappaCN_totalprot	0,00294726	0,000718374	4,10268188993477	5,09681804297588e-05	4,29270087050038	0,0132155232173094	0,5878	1,0453118e-06	9,2091183e-05	ARS-BFGL-NGS-119362	rs110875592	6	68059441	527107	CORIN	corin, serine peptidase
KappaCN_totalprot	0,00294726	0,000718374	4,10268188993477	5,09681804297588e-05	4,29270087050038	0,0132155232173094	0,5878	1,0453118e-06	9,2091183e-05	BOVINEHD0600018809	rs41629317	6	68067543	527107	CORIN	corin, serine peptidase
KappaCN_totalprot	-0,00296509	0,000767833	-3,86163397509615	0,000134418093948601	3,87154226719646	0,0286294345159442	0,523	5,2878275e-08	9,3537171e-05	BOVINEHD0600018892	rs110165692	6	68468386	NA	NA	NA
KappaCN_totalprot	-0,00296509	0,000767833	-3,86163397509615	0,000134418093948601	3,87154226719646	0,0286294345159442	0,523	5,2878275e-08	9,3537171e-05	BOVINEHD0600018893	rs110632716	6	68472848	504733	TEC	tec protein tyrosine kinase
KappaCN_totalprot	-0,00279669	0,000826755	-3,38273128073008	0,000799880184340771	3,09697506197892	0,0919906814976144	0,7108	7,2348233e-08	9,4425164e-05	BOVINEHD0600018970	rs136543921	6	68691589	NA	NA	NA
KappaCN_totalprot	-0,00279669	0,000826755	-3,38273128073008	0,000799880184340771	3,09697506197892	0,0919906814976144	0,7108	7,2348233e-08	9,4425164e-05	BOVINEHD0600018983	rs132704267	6	68735423	534203	SLAIN2	SLAIN motif family, member 2
KappaCN_totalprot	-0,00272281	0,000805375	-3,3807977650163	0,00080534662190039	3,09401715866494	0,0924475167659422	0,6703	2,5470267e-08	9,4473056e-05	BOVINEHD0600018990	rs135257019	6	68778751	NA	NA	NA
KappaCN_totalprot	0,00294706	0,000872365	3,37824190562437	0,000812625988994765	3,09010929240029	0,0930242512804312	0,7635	5,7794271e-07	9,3947036e-05	BOVINEHD0600019003	rs137383779	6	68838611	511059	NA	NA
KappaCN_totalprot	-0,00305668	0,00080477	-3,79820321334046	0,000172116639743674	3,76417714129635	0,0339422242258497	0,6351	1,5287188e-08	9,3699118e-05	BOVINEHD0600019059	rs133543228	6	69026130	NA	NA	NA
KappaCN_totalprot	-0,00334748	0,00079491	-4,21114339988175	3,24376172984234e-05	4,48895105434224	0,00939038853164648	0,6743	4,491832e-09	9,2859203e-05	ARS-BFGL-NGS-99368	rs111012634	6	69026906	NA	NA	NA
KappaCN_totalprot	-0,00305668	0,00080477	-3,79820321334046	0,000172116639743674	3,76417714129635	0,0339422242258497	0,6351	1,5287188e-08	9,3699118e-05	BOVINEHD0600019063	rs137447178	6	69041411	NA	NA	NA
KappaCN_totalprot	-0,00305668	0,00080477	-3,79820321334046	0,000172116639743674	3,76417714129635	0,0339422242258497	0,6351	1,5287188e-08	9,3699118e-05	BOVINEHD0600019064	rs110017731	6	69045059	NA	NA	NA
KappaCN_totalprot	-0,00305668	0,00080477	-3,79820321334046	0,000172116639743674	3,76417714129635	0,0339422242258497	0,6351	1,5287188e-08	9,3699118e-05	BOVINEHD0600019065	rs136949974	6	69046851	NA	NA	NA
KappaCN_totalprot	-0,00305668	0,00080477	-3,79820321334046	0,000172116639743674	3,76417714129635	0,0339422242258497	0,6351	1,5287188e-08	9,3699118e-05	BOVINEHD0600019066	rs109879193	6	69047811	NA	NA	NA
KappaCN_totalprot	-0,00305668	0,00080477	-3,79820321334046	0,000172116639743674	3,76417714129635	0,0339422242258497	0,6351	1,5287188e-08	9,3699118e-05	BOVINEHD0600019067	rs110265852	6	69048996	NA	NA	NA
KappaCN_totalprot	-0,00305668	0,00080477	-3,79820321334046	0,000172116639743674	3,76417714129635	0,0339422242258497	0,6351	1,5287188e-08	9,3699118e-05	BOVINEHD0600019068	rs133784381	6	69049622	NA	NA	NA
KappaCN_totalprot	-0,00334748	0,00079491	-4,21114339988175	3,24376172984234e-05	4,48895105434224	0,00939038853164648	0,6743	4,491832e-09	9,2859203e-05	BOVINEHD0600019070	rs132638999	6	69052107	NA	NA	NA
KappaCN_totalprot	-0,0029267	0,000787957	-3,71428897769802	0,000237481498470589	3,62437021940804	0,0428543718698381	0,6068	5,9417849e-08	9,382164e-05	BOVINEHD0600019074	rs137099301	6	69076589	NA	NA	NA
KappaCN_totalprot	0,00300661	0,000756355	3,97513072565131	8,56531158275513e-05	4,06725683395826	0,020208256379783	0,6014	4,6595196e-07	9,291428e-05	BOVINEHD0600019082	rs133860287	6	69119772	NA	NA	NA
KappaCN_totalprot	-0,00277031	0,000823033	-3,3659768198845	0,000848419247689158	3,07138948740869	0,0940760704231221	0,677	9,1102591e-08	9,4436574e-05	BOVINEHD0600019088	rs136952724	6	69142615	NA	NA	NA
KappaCN_totalprot	-0,00282653	0,000831139	-3,40079096276315	0,000750465973939348	3,1246689938476	0,0888849143894546	0,6811	9,5681789e-09	9,4451939e-05	BOVINEHD0600019092	rs136269036	6	69152121	533520	OCIAD1	OCIA domain containing 1
KappaCN_totalprot	-0,00282653	0,000831139	-3,40079096276315	0,000750465973939348	3,1246689938476	0,0888849143894546	0,6811	9,5681789e-09	9,4451939e-05	BOVINEHD0600019093	rs132636597	6	69155808	533520	OCIAD1	OCIA domain containing 1
KappaCN_totalprot	-0,00283131	0,000832752	-3,39994380079544	0,00075271881415983	3,12336722866656	0,0888849143894546	0,6797	1,3010243e-07	9,4339012e-05	BOVINEHD0600019094	rs134827816	6	69160644	533520	OCIAD1	OCIA domain containing 1
KappaCN_totalprot	-0,00282653	0,000831139	-3,40079096276315	0,000750465973939348	3,1246689938476	0,0888849143894546	0,6811	9,5681789e-09	9,4451939e-05	BOVINEHD0600019095	rs109505681	6	69161385	533520	OCIAD1	OCIA domain containing 1
KappaCN_totalprot	0,00387118	0,000723381	5,35150909410117	1,59092886967422e-07	6,79834923719726	9,11440203271787e-05	0,527	4,6039331e-09	9,0163688e-05	BOVINEHD0600019096	rs110861883	6	69162073	533520	OCIAD1	OCIA domain containing 1
KappaCN_totalprot	-0,00288148	0,00076328	-3,77512839325018	0,000188157070385585	3,72547945753678	0,0360149804051579	0,5878	2,4597432e-09	9,3757456e-05	BOVINEHD0600019099	rs41255468	6	69176203	505877	OCIAD2	OCIA domain containing 2
KappaCN_totalprot	-0,00311679	0,000902729	-3,45263085599333	0,000623983511561018	3,20482688617122	0,081172629300005	0,7608	5,040191e-07	9,3881338e-05	BOVINEHD0600019102	rs111013221	6	69192654	NA	NA	NA
KappaCN_totalprot	0,00334711	0,000759818	4,40514702205002	1,41149199163758e-05	4,85032158156061	0,00498335201133193	0,6486	4,0538076e-07	9,2048861e-05	BOVINEHD0600019105	rs109196424	6	69205803	NA	NA	NA
KappaCN_totalprot	0,00334711	0,000759818	4,40514702205002	1,41149199163758e-05	4,85032158156061	0,00498335201133193	0,6486	4,0538076e-07	9,2048861e-05	BOVINEHD0600019106	rs109282564	6	69206564	NA	NA	NA
KappaCN_totalprot	0,00334711	0,000759818	4,40514702205002	1,41149199163758e-05	4,85032158156061	0,00498335201133193	0,6486	4,0538076e-07	9,2048861e-05	BOVINEHD0600019109	rs110781067	6	69217941	NA	NA	NA
KappaCN_totalprot	-0,00267878	0,000777875	-3,44371524987948	0,000644212182660404	3,19097106652011	0,0812969116287045	0,5959	2,3394991e-06	9,2139734e-05	BOVINEHD0600019122	rs135986004	6	69240222	NA	NA	NA
KappaCN_totalprot	0,00352531	0,000746154	4,72464129388839	3,35738922856248e-06	5,47399830724232	0,00144133039888185	0,6203	1,7382783e-06	9,0061177e-05	BOVINEHD0600019163	rs110226500	6	69340281	NA	NA	NA
KappaCN_totalprot	-0,00322667	0,000888687	-3,63082840190078	0,000325202444279569	3,48784619883092	0,0539564220533261	0,7716	1,2822066e-06	9,2807587e-05	BOVINEHD0600019193	rs134654288	6	69421023	538195	DCUN1D4	DCN1, defective in cullin neddylation 1, domain containing 4 (S, cerevisiae)
KappaCN_totalprot	-0,00306599	0,000889436	-3,44711704945606	0,000636422603722645	3,19625440398195	0,0812969116287045	0,7703	8,2109363e-07	9,359231e-05	BOVINEHD0600019194	rs137537535	6	69424221	538195	DCUN1D4	DCN1, defective in cullin neddylation 1, domain containing 4 (S, cerevisiae)
KappaCN_totalprot	-0,00306599	0,000889436	-3,44711704945606	0,000636422603722645	3,19625440398195	0,0812969116287045	0,7703	8,2109363e-07	9,359231e-05	BOVINEHD0600019195	rs133511753	6	69424993	538195	DCUN1D4	DCN1, defective in cullin neddylation 1, domain containing 4 (S, cerevisiae)
KappaCN_totalprot	-0,00322667	0,000888687	-3,63082840190078	0,000325202444279569	3,48784619883092	0,0539564220533261	0,7716	1,2822066e-06	9,2807587e-05	BOVINEHD0600019196	rs134671484	6	69426795	538195	DCUN1D4	DCN1, defective in cullin neddylation 1, domain containing 4 (S, cerevisiae)
KappaCN_totalprot	-0,00306599	0,000889436	-3,44711704945606	0,000636422603722645	3,19625440398195	0,0812969116287045	0,7703	8,2109363e-07	9,359231e-05	BOVINEHD0600019197	rs135821866	6	69430433	538195	DCUN1D4	DCN1, defective in cullin neddylation 1, domain containing 4 (S, cerevisiae)
KappaCN_totalprot	0,0047264	0,000710522	6,65201077517656	1,13116751774134e-10	9,94647307443494	1,10435862446091e-07	0,5203	2,467954e-08	8,6556527e-05	BOVINEHD4100005106	rs41616919	6	69434886	NA	NA	NA
KappaCN_totalprot	0,00469436	0,000733072	6,40368203941768	4,94696603913826e-10	9,30566107105193	4,22184316882209e-07	0,5811	1,0899743e-06	8,624178e-05	BOVINEHD0600019199	rs109489347	6	69438542	NA	NA	NA
KappaCN_totalprot	-0,00357352	0,000747768	-4,77891538552064	2,60955398184567e-06	5,58343371479809	0,00114816663835546	0,6216	8,2129915e-06	8,385671e-05	BOVINEHD0600019203	rs137709309	6	69463302	NA	NA	NA
KappaCN_totalprot	-0,00305801	0,000769963	-3,97163240311547	8,68649568748144e-05	4,06115539162178	0,0204163171005333	0,6351	3,4724341e-08	9,3333444e-05	BOVINEHD0600019204	rs110199886	6	69466877	NA	NA	NA
KappaCN_totalprot	-0,00304998	0,000768331	-3,96961726131055	8,75703814460888e-05	4,05764275855348	0,0205601071160212	0,6365	3,303794e-08	9,3339127e-05	BOVINEHD0600019206	rs110650163	6	69480017	NA	NA	NA
KappaCN_totalprot	-0,00392716	0,00075345	-5,21223704293583	3,21500461999574e-07	6,49281839865353	0,000175261657139204	0,6216	8,5034397e-08	9,0442089e-05	BOVINEHD0600019209	rs133051975	6	69494311	NA	NA	NA
KappaCN_totalprot	-0,00392765	0,000752953	-5,21632824359555	3,14990384843809e-07	6,50170270295011	0,000172281989670197	0,623	1,9272164e-08	9,0494168e-05	BOVINEHD0600019210	rs137135565	6	69496389	NA	NA	NA
KappaCN_totalprot	0,00469436	0,000733072	6,40368203941768	4,94696603913826e-10	9,30566107105193	4,22184316882209e-07	0,5811	1,0899743e-06	8,624178e-05	ARS-BFGL-NGS-35445	rs109581649	6	69512310	516507	LRRC66	leucine rich repeat containing 66
KappaCN_totalprot	0,00390123	0,000747127	5,22164237137729	3,06724939466344e-07	6,51325091057679	0,000167946833447797	0,5824	3,4631194e-09	9,0495396e-05	BOVINEHD0600019230	rs109038189	6	69573902	615729	SPATA18	spermatogenesis associated 18
KappaCN_totalprot	0,00449352	0,000703384	6,38843078602868	5,40885053597724e-10	9,26689501935238	4,60016232594529e-07	0,5284	4,4189715e-08	8,7295026e-05	BOVINEHD0600019243	rs109799239	6	69627820	NA	NA	NA
KappaCN_totalprot	0,00460338	0,000714581	6,44206884873793	3,94877144177796e-10	9,40353800286696	3,42308000584417e-07	0,5568	4,1263038e-08	8,7143035e-05	BOVINEHD0600019245	rs110345727	6	69636951	NA	NA	NA
KappaCN_totalprot	0,00460338	0,000714581	6,44206884873793	3,94877144177796e-10	9,40353800286696	3,42308000584417e-07	0,5568	4,1263038e-08	8,7143035e-05	BOVINEHD0600019246	rs109743783	6	69638501	NA	NA	NA
KappaCN_totalprot	0,00460338	0,000714581	6,44206884873793	3,94877144177796e-10	9,40353800286696	3,42308000584417e-07	0,5568	4,1263038e-08	8,7143035e-05	HAPMAP38628-BTA-76690	rs41653781	6	69639884	NA	NA	NA
KappaCN_totalprot	0,00460338	0,000714581	6,44206884873793	3,94877144177796e-10	9,40353800286696	3,42308000584417e-07	0,5568	4,1263038e-08	8,7143035e-05	BOVINEHD0600019247	rs110003204	6	69640560	NA	NA	NA
KappaCN_totalprot	0,00449027	0,000715487	6,27582332033985	1,04038425265766e-09	8,98280622994372	8,37355380353657e-07	0,5459	7,389402e-08	8,758867e-05	BOVINEHD0600019248	rs133796544	6	69644750	NA	NA	NA
KappaCN_totalprot	0,00449027	0,000715487	6,27582332033985	1,04038425265766e-09	8,98280622994372	8,37355380353657e-07	0,5459	7,389402e-08	8,758867e-05	BOVINEHD0600019249	rs135110313	6	69645924	NA	NA	NA
KappaCN_totalprot	0,00449027	0,000715487	6,27582332033985	1,04038425265766e-09	8,98280622994372	8,37355380353657e-07	0,5459	7,389402e-08	8,758867e-05	BOVINEHD0600019251	rs134349036	6	69647684	NA	NA	NA
KappaCN_totalprot	-0,00308442	0,000775512	-3,97726921053446	8,49202509684837e-05	4,07098873101491	0,0200544682754694	0,6095	2,2922719e-08	9,3332152e-05	BOVINEHD0600019266	rs135178540	6	69672571	NA	NA	NA
KappaCN_totalprot	-0,00330614	0,000758343	-4,35968948088134	1,72003091604235e-05	4,7644637469611	0,00578781633546096	0,5581	7,4695414e-08	9,2470049e-05	BOVINEHD0600019267	rs132937166	6	69677050	NA	NA	NA
KappaCN_totalprot	0,00459907	0,00073556	6,25247430529121	1,19021380780769e-09	8,92437501574161	9,45644930086487e-07	0,5946	1,3056704e-07	8,7601812e-05	BOVINEHD0600019273	rs109348942	6	69711905	NA	NA	NA
KappaCN_totalprot	0,0044025	0,000744861	5,91049873734831	8,17451164172906e-09	8,08753818333281	5,71504586224522e-06	0,6095	1,5278869e-08	8,8666648e-05	BOVINEHD0600019274	rs134476063	6	69717072	NA	NA	NA
KappaCN_totalprot	-0,00423118	0,00107444	-3,93803283570977	9,93625773219365e-05	4,00277715204895	0,0225713106806431	0,8581	1,1779853e-07	9,3324448e-05	BOVINEHD0600019370	rs136028345	6	70018625	NA	NA	NA
KappaCN_totalprot	-0,00423118	0,00107444	-3,93803283570977	9,93625773219365e-05	4,00277715204895	0,0225713106806431	0,8581	1,1779853e-07	9,3324448e-05	BOVINEHD0600019374	rs133770580	6	70046129	NA	NA	NA
KappaCN_totalprot	-0,00423118	0,00107444	-3,93803283570977	9,93625773219365e-05	4,00277715204895	0,0225713106806431	0,8581	1,1779853e-07	9,3324448e-05	BOVINEHD0600019382	rs133070488	6	70068915	NA	NA	NA
KappaCN_totalprot	0,00368981	0,000710309	5,19465472069198	3,50994152224966e-07	6,45470011908285	0,000188471184443865	0,5784	4,8840492e-06	8,5901719e-05	BOVINEHD0600019389	rs133388993	6	70077519	NA	NA	NA
KappaCN_totalprot	0,00368981	0,000710309	5,19465472069198	3,50994152224966e-07	6,45470011908285	0,000188471184443865	0,5784	4,8840492e-06	8,5901719e-05	BOVINEHD0600019390	rs110047207	6	70078403	NA	NA	NA
KappaCN_totalprot	0,00368772	0,000711836	5,18057530105249	3,76487276736092e-07	6,42424969605471	0,000200474813140678	0,577	5,029208e-06	8,5801222e-05	BOVINEHD0600019391	rs135722477	6	70079124	NA	NA	NA
KappaCN_totalprot	0,00368981	0,000710309	5,19465472069198	3,50994152224966e-07	6,45470011908285	0,000188471184443865	0,5784	4,8840492e-06	8,5901719e-05	BOVINEHD0600019392	rs133510711	6	70080292	NA	NA	NA
KappaCN_totalprot	0,00368981	0,000710309	5,19465472069198	3,50994152224966e-07	6,45470011908285	0,000188471184443865	0,5784	4,8840492e-06	8,5901719e-05	BOVINEHD0600019393	rs137292984	6	70081055	NA	NA	NA
KappaCN_totalprot	-0,00295748	0,000737806	-4,00847919371759	7,48790651044826e-05	4,12563958657897	0,0180009417978034	0,5378	4,0862337e-08	9,3251313e-05	BOVINEHD0600019408	rs110119876	6	70145579	NA	NA	NA
KappaCN_totalprot	-0,00313567	0,000733455	-4,27520434109795	2,47277574003538e-05	4,60681526871006	0,0075368499193699	0,5311	2,4590216e-08	9,2702275e-05	BOVINEHD0600019409	rs109373664	6	70151256	NA	NA	NA
KappaCN_totalprot	-0,00313567	0,000733455	-4,27520434109795	2,47277574003538e-05	4,60681526871006	0,0075368499193699	0,5311	2,4590216e-08	9,2702275e-05	BOVINEHD0600019410	rs110015006	6	70158356	NA	NA	NA
KappaCN_totalprot	-0,00313567	0,000733455	-4,27520434109795	2,47277574003538e-05	4,60681526871006	0,0075368499193699	0,5311	2,4590216e-08	9,2702275e-05	BOVINEHD0600019411	rs110997996	6	70159212	NA	NA	NA
KappaCN_totalprot	-0,00295748	0,000737806	-4,00847919371759	7,48790651044826e-05	4,12563958657897	0,0180009417978034	0,5378	4,0862337e-08	9,3251313e-05	BOVINEHD0600019413	rs110960786	6	70164351	NA	NA	NA
KappaCN_totalprot	-0,00313567	0,000733455	-4,27520434109795	2,47277574003538e-05	4,60681526871006	0,0075368499193699	0,5311	2,4590216e-08	9,2702275e-05	BOVINEHD0600019417	rs110006047	6	70186855	NA	NA	NA
KappaCN_totalprot	-0,00313567	0,000733455	-4,27520434109795	2,47277574003538e-05	4,60681526871006	0,0075368499193699	0,5311	2,4590216e-08	9,2702275e-05	BOVINEHD0600019423	rs109751515	6	70210614	535130	SCFD2	sec1 family domain containing 2
KappaCN_totalprot	-0,00313567	0,000733455	-4,27520434109795	2,47277574003538e-05	4,60681526871006	0,0075368499193699	0,5311	2,4590216e-08	9,2702275e-05	BOVINEHD0600019426	rs110481886	6	70213194	535130	SCFD2	sec1 family domain containing 2
KappaCN_totalprot	-0,00313567	0,000733455	-4,27520434109795	2,47277574003538e-05	4,60681526871006	0,0075368499193699	0,5311	2,4590216e-08	9,2702275e-05	BOVINEHD0600019439	rs137242636	6	70227363	535130	SCFD2	sec1 family domain containing 2
KappaCN_totalprot	-0,00313567	0,000733455	-4,27520434109795	2,47277574003538e-05	4,60681526871006	0,0075368499193699	0,5311	2,4590216e-08	9,2702275e-05	BOVINEHD0600019441	rs41587839	6	70233648	535130	SCFD2	sec1 family domain containing 2
KappaCN_totalprot	-0,00313567	0,000733455	-4,27520434109795	2,47277574003538e-05	4,60681526871006	0,0075368499193699	0,5311	2,4590216e-08	9,2702275e-05	BOVINEHD0600019442	rs109451273	6	70235372	535130	SCFD2	sec1 family domain containing 2
KappaCN_totalprot	-0,00313567	0,000733455	-4,27520434109795	2,47277574003538e-05	4,60681526871006	0,0075368499193699	0,5311	2,4590216e-08	9,2702275e-05	BOVINEHD0600019443	rs108965513	6	70237542	535130	SCFD2	sec1 family domain containing 2
KappaCN_totalprot	-0,002945	0,000729867	-4,03498171584686	6,72480517486095e-05	4,17232029314094	0,0166433548233669	0,5351	2,1619179e-08	9,321416e-05	BOVINEHD0600019449	rs137418288	6	70248895	535130	SCFD2	sec1 family domain containing 2
KappaCN_totalprot	0,00295494	0,00076155	3,88016545203861	0,000124973388427136	3,90318245490916	0,0270380795095523	0,5716	8,1705947e-08	9,3484323e-05	BOVINEHD0600019511	rs110469663	6	70355958	535130	SCFD2	sec1 family domain containing 2
KappaCN_totalprot	0,00295494	0,00076155	3,88016545203861	0,000124973388427136	3,90318245490916	0,0270380795095523	0,5716	8,1705947e-08	9,3484323e-05	BOVINEHD0600019512	rs109531609	6	70356653	535130	SCFD2	sec1 family domain containing 2
KappaCN_totalprot	-0,0027409	0,000808894	-3,38845386416514	0,000783903263208359	3,10573752768156	0,0910080344664842	0,65	5,0181741e-06	8,9702072e-05	BTA-76705-NO-RS	rs41587843	6	70546004	535130	SCFD2	sec1 family domain containing 2
KappaCN_totalprot	-0,00421837	0,000980183	-4,3036555418733	2,18965059906806e-05	4,65962517968172	0,00704708720500068	0,8203	3,9018523e-08	9,2626144e-05	BOVINEHD0600019653	rs110235899	6	70756633	540694	LNX1	ligand of numb-protein X 1
KappaCN_totalprot	0,00329185	0,000763849	4,30955594626687	2,13494718959153e-05	4,67061286328657	0,00694326346710101	0,5986	5,3021277e-08	9,2606872e-05	BOVINEHD0600019654	rs136800716	6	70758888	540694	LNX1	ligand of numb-protein X 1
KappaCN_totalprot	-0,0038534	0,000941989	-4,09070594242608	5,35442373747954e-05	4,27128726266586	0,0137680731390783	0,8081	8,1949101e-09	9,3112008e-05	BOVINEHD0600019656	rs109070295	6	70768361	540694	LNX1	ligand of numb-protein X 1
KappaCN_totalprot	0,00329011	0,000783389	4,19984196867712	3,40166855796072e-05	4,46830800420407	0,0095506041377971	0,6419	1,285433e-07	9,276547e-05	BOVINEHD0600019704	rs137700533	6	70851459	NA	NA	NA
KappaCN_totalprot	0,00329011	0,000783389	4,19984196867712	3,40166855796072e-05	4,46830800420407	0,0095506041377971	0,6419	1,285433e-07	9,276547e-05	BOVINEHD0600019707	rs136059931	6	70864815	NA	NA	NA
KappaCN_totalprot	0,00261604	0,00077738	3,36520105997067	0,000850731818036926	3,07020732393725	0,094205511905859	0,5027	2,1585531e-06	9,24495e-05	BOVINEHD0600019709	rs110185900	6	70873118	NA	NA	NA
KappaCN_totalprot	0,00331688	0,000788288	4,20770073881627	3,29110731133575e-05	4,48265795667216	0,00939038853164648	0,6176	9,8754275e-08	9,2776433e-05	BOVINEHD0600019713	rs109004536	6	70887487	NA	NA	NA
KappaCN_totalprot	0,00331688	0,000788288	4,20770073881627	3,29110731133575e-05	4,48265795667216	0,00939038853164648	0,6176	9,8754275e-08	9,2776433e-05	BOVINEHD0600019714	rs110079722	6	70888518	NA	NA	NA
KappaCN_totalprot	0,00325845	0,000789795	4,12569084382656	4,63462966550228e-05	4,33398496284731	0,0122546342433172	0,6378	1,0669454e-08	9,3035669e-05	BOVINEHD0600019741	rs137678716	6	70932645	NA	NA	NA
KappaCN_totalprot	0,00295047	0,000740937	3,98207944805024	8,32934573602804e-05	4,07938911076513	0,0196796795694611	0,6149	9,5349876e-08	9,3252886e-05	BOVINEHD0600019742	rs110199435	6	70935635	NA	NA	NA
KappaCN_totalprot	0,00325845	0,000789795	4,12569084382656	4,63462966550228e-05	4,33398496284731	0,0122546342433172	0,6378	1,0669454e-08	9,3035669e-05	BOVINEHD0600019743	rs134564724	6	70936394	NA	NA	NA
KappaCN_totalprot	0,00325845	0,000789795	4,12569084382656	4,63462966550228e-05	4,33398496284731	0,0122546342433172	0,6378	1,0669454e-08	9,3035669e-05	BOVINEHD0600019744	rs109221794	6	70937216	NA	NA	NA
KappaCN_totalprot	0,00325845	0,000789795	4,12569084382656	4,63462966550228e-05	4,33398496284731	0,0122546342433172	0,6378	1,0669454e-08	9,3035669e-05	BOVINEHD0600019745	rs133442113	6	70938630	NA	NA	NA
KappaCN_totalprot	0,00325845	0,000789795	4,12569084382656	4,63462966550228e-05	4,33398496284731	0,0122546342433172	0,6378	1,0669454e-08	9,3035669e-05	BOVINEHD0600019746	rs110035824	6	70939356	NA	NA	NA
KappaCN_totalprot	0,00334793	0,000789545	4,24032829034444	2,86768670025129e-05	4,54246829783841	0,00854580995567239	0,6365	1,6840261e-07	9,2640657e-05	BOVINEHD0600019747	rs110490856	6	70939975	NA	NA	NA
KappaCN_totalprot	0,00334793	0,000789545	4,24032829034444	2,86768670025129e-05	4,54246829783841	0,00854580995567239	0,6365	1,6840261e-07	9,2640657e-05	BOVINEHD0600019748	rs110509949	6	70944134	NA	NA	NA
KappaCN_totalprot	0,00334793	0,000789545	4,24032829034444	2,86768670025129e-05	4,54246829783841	0,00854580995567239	0,6365	1,6840261e-07	9,2640657e-05	BOVINEHD0600019749	rs110657627	6	70945325	NA	NA	NA
KappaCN_totalprot	0,00334793	0,000789545	4,24032829034444	2,86768670025129e-05	4,54246829783841	0,00854580995567239	0,6365	1,6840261e-07	9,2640657e-05	BOVINEHD0600019750	rs110523981	6	70946049	NA	NA	NA
KappaCN_totalprot	-0,00342848	0,000780371	-4,39339749939452	1,48572866735635e-05	4,82806049678635	0,00509994395757778	0,5716	4,5553212e-06	8,8122731e-05	BOVINEHD0600019763	rs134097895	6	70992402	NA	NA	NA
KappaCN_totalprot	-0,00337712	0,00078442	-4,30524463935137	2,1747874544321e-05	4,66258318095202	0,00702666444741918	0,5676	4,5927738e-06	8,8281798e-05	BOVINEHD0600019768	rs133282125	6	71001520	NA	NA	NA
KappaCN_totalprot	-0,00337712	0,00078442	-4,30524463935137	2,1747874544321e-05	4,66258318095202	0,00702666444741918	0,5676	4,5927738e-06	8,8281798e-05	BOVINEHD0600019769	rs135424418	6	71002653	NA	NA	NA
KappaCN_totalprot	-0,00337712	0,00078442	-4,30524463935137	2,1747874544321e-05	4,66258318095202	0,00702666444741918	0,5676	4,5927738e-06	8,8281798e-05	BOVINEHD0600019770	rs110274007	6	71004089	NA	NA	NA
KappaCN_totalprot	-0,00337712	0,00078442	-4,30524463935137	2,1747874544321e-05	4,66258318095202	0,00702666444741918	0,5676	4,5927738e-06	8,8281798e-05	BOVINEHD0600019771	rs134033659	6	71004914	NA	NA	NA
KappaCN_totalprot	-0,00307998	0,000762565	-4,03897372682984	6,6164739038709e-05	4,17937339606959	0,0163916352293976	0,5216	5,1207975e-07	9,2737479e-05	BOVINEHD0600019772	rs135516402	6	71005809	NA	NA	NA
KappaCN_totalprot	-0,00337712	0,00078442	-4,30524463935137	2,1747874544321e-05	4,66258318095202	0,00702666444741918	0,5676	4,5927738e-06	8,8281798e-05	BOVINEHD0600019776	rs110395538	6	71014465	NA	NA	NA
KappaCN_totalprot	-0,00337712	0,00078442	-4,30524463935137	2,1747874544321e-05	4,66258318095202	0,00702666444741918	0,5676	4,5927738e-06	8,8281798e-05	BOVINEHD0600019778	rs109586886	6	71016938	NA	NA	NA
KappaCN_totalprot	0,0034861	0,000783578	4,4489508383339	1,16482763565184e-05	4,93373833422891	0,00427089661041104	0,6324	6,7733203e-08	9,2278212e-05	BOVINEHD0600019797	rs109258770	6	71082832	NA	NA	NA
KappaCN_totalprot	0,00343994	0,000778886	4,41648713675685	1,34322051765487e-05	4,87185268298359	0,00476953131069497	0,6378	2,5682447e-08	9,2390036e-05	BOVINEHD0600019798	rs137473945	6	71084527	NA	NA	NA
KappaCN_totalprot	0,00358229	0,000783765	4,57061746824622	6,77751391754896e-06	5,1689295819277	0,00262912300075553	0,6297	7,7669854e-09	9,2059178e-05	BOVINEHD0600019799	rs132815026	6	71089953	NA	NA	NA
KappaCN_totalprot	0,00358229	0,000783765	4,57061746824622	6,77751391754896e-06	5,1689295819277	0,00262912300075553	0,6297	7,7669854e-09	9,2059178e-05	BOVINEHD0600019804	rs134503808	6	71099891	NA	NA	NA
KappaCN_totalprot	0,00358229	0,000783765	4,57061746824622	6,77751391754896e-06	5,1689295819277	0,00262912300075553	0,6297	7,7669854e-09	9,2059178e-05	BOVINEHD0600019805	rs136119592	6	71101998	NA	NA	NA
KappaCN_totalprot	0,00358229	0,000783765	4,57061746824622	6,77751391754896e-06	5,1689295819277	0,00262912300075553	0,6297	7,7669854e-09	9,2059178e-05	BOVINEHD0600019806	rs110356235	6	71105493	NA	NA	NA
KappaCN_totalprot	0,00358229	0,000783765	4,57061746824622	6,77751391754896e-06	5,1689295819277	0,00262912300075553	0,6297	7,7669854e-09	9,2059178e-05	BOVINEHD0600019808	rs110243809	6	71109518	NA	NA	NA
KappaCN_totalprot	0,00290741	0,00072953	3,98531931517552	8,221447212719e-05	4,08505172732902	0,0194619073512219	0,6027	5,2872125e-08	9,3287721e-05	BOVINEHD0600020105	rs110944398	6	72423685	NA	NA	NA
KappaCN_totalprot	0,00344906	0,000781539	4,4131642822687	1,36289048185568e-05	4,86553904147766	0,00483244256641011	0,6581	3,9395172e-08	9,2385432e-05	BOVINEHD0600020116	rs109564076	6	72470433	535834	SRD5A3	steroid 5 alpha-reductase 3
KappaCN_totalprot	0,00326922	0,000747392	4,37417044870697	1,61533930551217e-05	4,79173623925607	0,00546525707997017	0,6365	4,8998617e-08	9,2462354e-05	BOVINEHD0600020117	rs42800456	6	72471934	535834	SRD5A3	steroid 5 alpha-reductase 3
KappaCN_totalprot	-0,00482511	0,00138679	-3,47933717433786	0,000566884757044226	3,24650522058988	0,077257402142285	0,9203	5,4895699e-09	9,4313861e-05	BOVINEHD0600020148	rs43476830	6	72549199	532600	TMEM165	transmembrane protein 165
KappaCN_totalprot	-0,00269349	0,000770981	-3,49358803913456	0,000538453317270424	3,26885194311937	0,0746949160155266	0,5622	1,0779098e-06	9,3253981e-05	BOVINEHD0600020187	rs41587893	6	72724231	504440	EXOC1	exocyst complex component 1
KappaCN_totalprot	-0,00269349	0,000770981	-3,49358803913456	0,000538453317270424	3,26885194311937	0,0746949160155266	0,5622	1,0779098e-06	9,3253981e-05	BOVINEHD0600020188	rs134435059	6	72736318	782109	NMU	neuromedin U
KappaCN_totalprot	-0,00269349	0,000770981	-3,49358803913456	0,000538453317270424	3,26885194311937	0,0746949160155266	0,5622	1,0779098e-06	9,3253981e-05	BOVINEHD0600020189	rs136250308	6	72736904	782109	NMU	neuromedin U
KappaCN_totalprot	-0,00269349	0,000770981	-3,49358803913456	0,000538453317270424	3,26885194311937	0,0746949160155266	0,5622	1,0779098e-06	9,3253981e-05	BOVINEHD4100005163	rs29016043	6	72737405	782109	NMU	neuromedin U
KappaCN_totalprot	-0,0028128	0,000768493	-3,66015045029688	0,000291391450237679	3,53552319508171	0,0503259265891303	0,5554	1,3716254e-06	9,2661542e-05	BOVINEHD0600020190	rs137023033	6	72738965	782109	NMU	neuromedin U
KappaCN_totalprot	-0,0028128	0,000768493	-3,66015045029688	0,000291391450237679	3,53552319508171	0,0503259265891303	0,5554	1,3716254e-06	9,2661542e-05	BOVINEHD0600020191	rs135217688	6	72740359	782109	NMU	neuromedin U
KappaCN_totalprot	-0,0028128	0,000768493	-3,66015045029688	0,000291391450237679	3,53552319508171	0,0503259265891303	0,5554	1,3716254e-06	9,2661542e-05	BOVINEHD0600020192	rs137766460	6	72741108	782109	NMU	neuromedin U
KappaCN_totalprot	0,00338102	0,000759669	4,45064890103453	1,15615095155017e-05	4,93698545904233	0,00424537257123226	0,6432	1,4885403e-08	9,2325026e-05	BOVINEHD4100005164	rs41587891	6	72747213	782109	NMU	neuromedin U
KappaCN_totalprot	0,00359794	0,000730914	4,92252166465549	1,32488067596721e-06	5,87782323425741	0,000639799742939467	0,5297	3,6503781e-07	9,0919228e-05	BOVINEHD0600020211	rs133919594	6	72769667	504440	EXOC1	exocyst complex component 1
KappaCN_totalprot	0,00359794	0,000730914	4,92252166465549	1,32488067596721e-06	5,87782323425741	0,000639799742939467	0,5297	3,6503781e-07	9,0919228e-05	BOVINEHD0600020212	rs109750639	6	72773629	504440	EXOC1	exocyst complex component 1
KappaCN_totalprot	-0,0037272	0,00072022	-5,1750853905751	3,86906400143144e-07	6,4123940861902	0,000204388983530901	0,5054	1,1486278e-06	8,9539974e-05	BOVINEHD0600020213	rs109601840	6	72776906	504440	EXOC1	exocyst complex component 1
KappaCN_totalprot	0,00374487	0,000733755	5,10370627798107	5,50607428087307e-07	6,25915793396055	0,000286283473933159	0,5311	6,2387908e-07	9,0191932e-05	BOVINEHD0600020218	rs43475713	6	72793141	504440	EXOC1	exocyst complex component 1
KappaCN_totalprot	-0,00265185	0,000775365	-3,42013116403242	0,000700714372135691	3,15445897473532	0,085408126761195	0,5811	3,567571e-06	9,1006401e-05	BOVINEHD0600020225	rs136757480	6	72825029	504440	EXOC1	exocyst complex component 1
KappaCN_totalprot	-0,00265185	0,000775365	-3,42013116403242	0,000700714372135691	3,15445897473532	0,085408126761195	0,5811	3,567571e-06	9,1006401e-05	BOVINEHD0600020227	rs137663892	6	72826555	504440	EXOC1	exocyst complex component 1
KappaCN_totalprot	-0,00265185	0,000775365	-3,42013116403242	0,000700714372135691	3,15445897473532	0,085408126761195	0,5811	3,567571e-06	9,1006401e-05	BOVINEHD0600020228	rs133511980	6	72827549	504440	EXOC1	exocyst complex component 1
KappaCN_totalprot	-0,00265185	0,000775365	-3,42013116403242	0,000700714372135691	3,15445897473532	0,085408126761195	0,5811	3,567571e-06	9,1006401e-05	BOVINEHD0600020229	rs135306490	6	72828406	504440	EXOC1	exocyst complex component 1
KappaCN_totalprot	-0,00265185	0,000775365	-3,42013116403242	0,000700714372135691	3,15445897473532	0,085408126761195	0,5811	3,567571e-06	9,1006401e-05	BOVINEHD0600020230	rs136450387	6	72829706	504440	EXOC1	exocyst complex component 1
KappaCN_totalprot	-0,00265185	0,000775365	-3,42013116403242	0,000700714372135691	3,15445897473532	0,085408126761195	0,5811	3,567571e-06	9,1006401e-05	BOVINEHD0600020231	rs133915191	6	72831445	504440	EXOC1	exocyst complex component 1
KappaCN_totalprot	-0,00335634	0,000909299	-3,69112910054888	0,000259279101382279	3,58623248716481	0,0461817224608154	0,7784	5,0313738e-08	9,3875296e-05	BOVINEHD0600020294	rs43474931	6	72998053	NA	NA	NA
KappaCN_totalprot	-0,00331411	0,000799833	-4,14350245613772	4,30454628960025e-05	4,36607261756854	0,0115286158364223	0,5689	1,8422635e-09	9,3005645e-05	BOVINEHD0600020329	rs132719320	6	73123222	782369	NA	NA
KappaCN_totalprot	0,00362864	0,000788818	4,60009786794926	5,93350575309121e-06	5,2266886322094	0,00239754319321478	0,6703	1,9283872e-09	9,1998395e-05	BOVINEHD0600020369	rs137768758	6	73230118	782369	NA	NA
KappaCN_totalprot	0,00333386	0,000790782	4,21590273931374	3,17937754738048e-05	4,49765789705906	0,00930829151628296	0,677	9,3998429e-08	9,2764978e-05	BOVINEHD0600020385	rs133238213	6	73270877	782369	NA	NA
KappaCN_totalprot	0,00334505	0,000813177	4,11355707306035	4,8731481849758e-05	4,3121903821876	0,012816845808672	0,6905	5,5490987e-08	9,3018496e-05	BOVINEHD0600020411	rs43466884	6	73327198	782369	NA	NA
KappaCN_totalprot	0,00334505	0,000813177	4,11355707306035	4,8731481849758e-05	4,3121903821876	0,012816845808672	0,6905	5,5490987e-08	9,3018496e-05	BOVINEHD0600020413	rs43466876	6	73333877	782369	NA	NA
KappaCN_totalprot	0,00334505	0,000813177	4,11355707306035	4,8731481849758e-05	4,3121903821876	0,012816845808672	0,6905	5,5490987e-08	9,3018496e-05	BOVINEHD0600020415	rs136577380	6	73341285	782369	NA	NA
KappaCN_totalprot	0,00266757	0,000743742	3,58668731898965	0,000383122305770584	3,41666256221407	0,0602795331848528	0,6446	2,411421e-09	9,4119011e-05	BOVINEHD0600020437	rs135262757	6	73425521	782093	AASDH	aminoadipate-semialdehyde dehydrogenase
KappaCN_totalprot	0,00266757	0,000743742	3,58668731898965	0,000383122305770584	3,41666256221407	0,0602795331848528	0,6446	2,411421e-09	9,4119011e-05	BOVINEHD0600020439	rs133658562	6	73433702	782093	AASDH	aminoadipate-semialdehyde dehydrogenase
KappaCN_totalprot	0,00266757	0,000743742	3,58668731898965	0,000383122305770584	3,41666256221407	0,0602795331848528	0,6446	2,411421e-09	9,4119011e-05	BOVINEHD0600020446	rs136363627	6	73460297	509652	PPAT	phosphoribosyl pyrophosphate amidotransferase
KappaCN_totalprot	-0,00292582	0,00075173	-3,89211552020007	0,000119219934566882	3,92365112086629	0,026007915421619	0,5892	9,9445073e-07	9,258928e-05	BOVINEHD0600020653	rs134739518	6	74191467	NA	NA	NA
KappaCN_totalprot	-0,00277331	0,000752462	-3,68564791311721	0,000264706770244394	3,57723495087024	0,0468953528857019	0,5919	6,3500624e-07	9,3336669e-05	BOVINEHD0600020657	rs43469639	6	74206969	NA	NA	NA
KappaCN_totalprot	-0,00277331	0,000752462	-3,68564791311721	0,000264706770244394	3,57723495087024	0,0468953528857019	0,5919	6,3500624e-07	9,3336669e-05	BOVINEHD0600020659	rs43469227	6	74216795	NA	NA	NA
KappaCN_totalprot	-0,00277331	0,000752462	-3,68564791311721	0,000264706770244394	3,57723495087024	0,0468953528857019	0,5919	6,3500624e-07	9,3336669e-05	BOVINEHD0600020666	rs43469200	6	74225740	NA	NA	NA
KappaCN_totalprot	-0,00277331	0,000752462	-3,68564791311721	0,000264706770244394	3,57723495087024	0,0468953528857019	0,5919	6,3500624e-07	9,3336669e-05	BOVINEHD0600020668	rs43469194	6	74228183	NA	NA	NA
KappaCN_totalprot	-0,00291725	0,00072416	-4,02846056120194	6,90540404790976e-05	4,16081090497183	0,0169533716168049	0,5203	5,6256212e-09	9,3248877e-05	BOVINEHD0600020688	rs135265812	6	74315095	NA	NA	NA
KappaCN_totalprot	-0,00276997	0,000721904	-3,83703373301713	0,000148002438719122	3,82973112843253	0,0304357453788724	0,5324	6,517789e-08	9,35751e-05	BOVINEHD0600020700	rs111004748	6	74335567	NA	NA	NA
KappaCN_totalprot	-0,00265835	0,000724988	-3,66675034621263	0,000284251340416688	3,54629747867471	0,0497700267013845	0,5378	4,6568592e-08	9,392437e-05	BOVINEHD0600020721	rs110763958	6	74462284	NA	NA	NA
KappaCN_totalprot	0,00341178	0,000735536	4,63849492071088	4,98463439837381e-06	5,30236668982806	0,00205096780801718	0,5676	7,5252871e-08	9,1839635e-05	BOVINEHD0600020722	rs134635143	6	74467050	NA	NA	NA
KappaCN_totalprot	0,0031067	0,000751072	4,13635443739082	4,43422844063059e-05	4,35318193685308	0,0118194514294943	0,55	2,4818877e-08	9,3000032e-05	BOVINEHD0600020723	rs110650385	6	74470359	NA	NA	NA
KappaCN_totalprot	-0,00689981	0,00116133	-5,9413000611368	6,89539967404676e-09	8,16144055599973	4,84817118218517e-06	0,8959	1,0904329e-09	8,859524e-05	BOVINEHD0600020845	rs109348577	6	74937776	NA	NA	NA
KappaCN_totalprot	0,00263037	0,000722777	3,63925526130466	0,000315125729527931	3,50151613590625	0,0527858524888844	0,5581	9,2866301e-08	9,3932e-05	BOVINEHD0600020867	rs137029235	6	74978379	NA	NA	NA
KappaCN_totalprot	-0,00407792	0,00107099	-3,80761725132821	0,000165951003992075	3,78002011579591	0,032989193477917	0,8419	5,0312947e-08	9,3647574e-05	BOVINEHD0600020883	rs137737737	6	75033054	NA	NA	NA
KappaCN_totalprot	0,00289725	0,000752978	3,84772197859698	0,000141948112558952	3,84787037778188	0,0297468435846233	0,5932	3,0523418e-08	9,3586732e-05	BOVINEHD0600020890	rs109714916	6	75069851	NA	NA	NA
KappaCN_totalprot	0,00289725	0,000752978	3,84772197859698	0,000141948112558952	3,84787037778188	0,0297468435846233	0,5932	3,0523418e-08	9,3586732e-05	BOVINEHD0600020891	rs110921347	6	75072931	NA	NA	NA
KappaCN_totalprot	0,00289725	0,000752978	3,84772197859698	0,000141948112558952	3,84787037778188	0,0297468435846233	0,5932	3,0523418e-08	9,3586732e-05	BOVINEHD0600020892	rs109532513	6	75074779	NA	NA	NA
KappaCN_totalprot	0,00289725	0,000752978	3,84772197859698	0,000141948112558952	3,84787037778188	0,0297468435846233	0,5932	3,0523418e-08	9,3586732e-05	BOVINEHD0600020893	rs134036541	6	75077238	NA	NA	NA
KappaCN_totalprot	0,00289725	0,000752978	3,84772197859698	0,000141948112558952	3,84787037778188	0,0297468435846233	0,5932	3,0523418e-08	9,3586732e-05	BOVINEHD0600020894	rs109733640	6	75077797	NA	NA	NA
KappaCN_totalprot	0,0027582	0,000761499	3,62206647677804	0,000336000510392854	3,4736600629059	0,0552357610881091	0,6216	3,9308024e-08	9,4016151e-05	BOVINEHD0600020895	rs110546281	6	75078424	NA	NA	NA
KappaCN_totalprot	-0,00289721	0,000772377	-3,75103090848122	0,000206408788837377	3,68527181449487	0,0387186441500851	0,6419	9,8222554e-09	9,3796643e-05	BOVINEHD0600020949	rs137320121	6	75190958	NA	NA	NA
KappaCN_totalprot	-0,00458079	0,00128893	-3,55394784821519	0,000432192014022755	3,36432326220496	0,0653814583951832	0,8892	8,2374493e-10	9,417993e-05	BOVINEHD0600020956	rs136416735	6	75259418	NA	NA	NA
KappaCN_totalprot	-0,00458079	0,00128893	-3,55394784821519	0,000432192014022755	3,36432326220496	0,0653814583951832	0,8892	8,2374493e-10	9,417993e-05	BOVINEHD0600034761	rs109889621	6	75270817	NA	NA	NA
KappaCN_totalprot	-0,00678905	0,00148022	-4,58651416681304	6,30902571085948e-06	5,20003770273165	0,00247650022400005	0,9297	8,241656e-08	9,1951926e-05	BOVINEHD0600020959	rs110958428	6	75274666	NA	NA	NA
KappaCN_totalprot	-0,00678905	0,00148022	-4,58651416681304	6,30902571085948e-06	5,20003770273165	0,00247650022400005	0,9297	8,241656e-08	9,1951926e-05	BOVINEHD0600020963	rs110345078	6	75289679	NA	NA	NA
KappaCN_totalprot	-0,00669777	0,00148411	-4,51298758178302	8,77229817273591e-06	5,05688661495928	0,0033196844332825	0,9297	7,27697e-08	9,213014e-05	BTA-76842-NO-RS	rs41654352	6	75298979	NA	NA	NA
KappaCN_totalprot	-0,0063034	0,00143335	-4,39766979453727	1,45831260723285e-05	4,83614936967793	0,00501278755262879	0,923	9,7284592e-09	9,2447339e-05	BOVINEHD0600020973	rs110840320	6	75328363	NA	NA	NA
KappaCN_totalprot	-0,00407659	0,000833913	-4,88850755414534	1,55788704507889e-06	5,80746403413283	0,000723385704616632	0,6865	4,4682851e-09	9,1316115e-05	BOVINEHD0600020974	rs110212708	6	75329034	NA	NA	NA
KappaCN_totalprot	-0,0063034	0,00143335	-4,39766979453727	1,45831260723285e-05	4,83614936967793	0,00501278755262879	0,923	9,7284592e-09	9,2447339e-05	BOVINEHD0600020976	rs109125092	6	75340412	NA	NA	NA
KappaCN_totalprot	-0,00407659	0,000833913	-4,88850755414534	1,55788704507889e-06	5,80746403413283	0,000723385704616632	0,6865	4,4682851e-09	9,1316115e-05	BOVINEHD0600020979	rs135146886	6	75353446	NA	NA	NA
KappaCN_totalprot	-0,00442235	0,000825802	-5,35521832109876	1,56108581511339e-07	6,80657322249439	8,99548895352836e-05	0,7122	3,5997224e-08	9,0124031e-05	BOVINEHD0600020981	rs133890939	6	75362813	NA	NA	NA
KappaCN_totalprot	-0,00339719	0,00100743	-3,37213503667749	0,000830268030899379	3,08078168407035	0,0934132578793811	0,8203	3,3876403e-08	9,4480249e-05	BOVINEHD0600020983	rs132784815	6	75367056	NA	NA	NA
KappaCN_totalprot	-0,00339719	0,00100743	-3,37213503667749	0,000830268030899379	3,08078168407035	0,0934132578793811	0,8203	3,3876403e-08	9,4480249e-05	BOVINEHD0600020984	rs110294487	6	75368875	NA	NA	NA
KappaCN_totalprot	-0,00355552	0,00102818	-3,45807154389309	0,00061193235951559	3,21329658032604	0,0807724605446573	0,8378	6,5584287e-08	9,4296098e-05	BOVINEHD0600020985	rs108961122	6	75370178	NA	NA	NA
KappaCN_totalprot	-0,00339719	0,00100743	-3,37213503667749	0,000830268030899379	3,08078168407035	0,0934132578793811	0,8203	3,3876403e-08	9,4480249e-05	HAPMAP52346-RS29024480	rs29024480	6	75380980	NA	NA	NA
KappaCN_totalprot	-0,00339719	0,00100743	-3,37213503667749	0,000830268030899379	3,08078168407035	0,0934132578793811	0,8203	3,3876403e-08	9,4480249e-05	BOVINEHD0600020987	rs110949002	6	75392691	NA	NA	NA
KappaCN_totalprot	-0,00339719	0,00100743	-3,37213503667749	0,000830268030899379	3,08078168407035	0,0934132578793811	0,8203	3,3876403e-08	9,4480249e-05	BOVINEHD0600020988	rs136299822	6	75395303	NA	NA	NA
KappaCN_totalprot	-0,0026999	0,000757435	-3,56453028972783	0,000415720724419617	3,38119832459956	0,0637864560000371	0,5595	2,304244e-10	9,4161403e-05	BOVINEHD0600020997	rs110185249	6	75449573	NA	NA	NA
KappaCN_totalprot	-0,00540614	0,00118826	-4,5496271859694	7,44753224475256e-06	5,1279876077923	0,00286657021822442	0,8892	2,1681523e-08	9,2094231e-05	BOVINEHD0600021000	rs137833908	6	75460492	NA	NA	NA
KappaCN_totalprot	-0,00280642	0,000772218	-3,63423282026578	0,00032109556219487	3,49336569669945	0,0535351375479118	0,5824	1,3772657e-09	9,4028776e-05	BOVINEHD0600021001	rs110918133	6	75467376	NA	NA	NA
KappaCN_totalprot	-0,00292048	0,000757234	-3,85677346764672	0,000137004872999569	3,86326398555026	0,0290180659207611	0,6068	1,857198e-08	9,357979e-05	BOVINEHD0600021005	rs135815785	6	75482475	NA	NA	NA
KappaCN_totalprot	-0,00292048	0,000757234	-3,85677346764672	0,000137004872999569	3,86326398555026	0,0290180659207611	0,6068	1,857198e-08	9,357979e-05	BOVINEHD0600021006	rs132787450	6	75487542	NA	NA	NA
KappaCN_totalprot	-0,00597198	0,00124837	-4,78382210402365	2,55048707411013e-06	5,59337687313529	0,00112718776240297	0,9081	6,1236722e-08	9,1512955e-05	BOVINEHD0600021017	rs109648542	6	75530604	NA	NA	NA
KappaCN_totalprot	-0,00290164	0,000745434	-3,89255118494729	0,000119014994951254	3,92439831747869	0,0259746553178799	0,5892	1,0869588e-09	9,3524587e-05	BOVINEHD0600021018	rs137032278	6	75539962	NA	NA	NA
KappaCN_totalprot	-0,00290164	0,000745434	-3,89255118494729	0,000119014994951254	3,92439831747869	0,0259746553178799	0,5892	1,0869588e-09	9,3524587e-05	BOVINEHD0600021020	rs136431381	6	75550695	NA	NA	NA
KappaCN_totalprot	-0,00597198	0,00124837	-4,78382210402365	2,55048707411013e-06	5,59337687313529	0,00112718776240297	0,9081	6,1236722e-08	9,1512955e-05	BOVINEHD0600021021	rs133806792	6	75555034	NA	NA	NA
KappaCN_totalprot	-0,00372838	0,00106169	-3,5117407152747	0,000504168359128635	3,29742441349302	0,0721049613045155	0,8568	6,7831993e-08	9,4196159e-05	BOVINEHD0600021022	rs135587800	6	75558194	NA	NA	NA
KappaCN_totalprot	-0,00345875	0,000810313	-4,2684123295566	2,54536280779117e-05	4,59425030598273	0,00771533290907351	0,6716	6,2301906e-08	9,2680929e-05	BOVINEHD0600021023	rs110616460	6	75558859	NA	NA	NA
KappaCN_totalprot	-0,00345875	0,000810313	-4,2684123295566	2,54536280779117e-05	4,59425030598273	0,00771533290907351	0,6716	6,2301906e-08	9,2680929e-05	BOVINEHD0600021024	rs110106704	6	75559919	NA	NA	NA
KappaCN_totalprot	0,00323412	0,000798847	4,04848487883162	6,36501423421188e-05	4,19620062078758	0,0158795640235779	0,6622	7,1462362e-08	9,3139083e-05	BOVINEHD0600021027	rs137167583	6	75578715	NA	NA	NA
KappaCN_totalprot	0,00316264	0,000803996	3,93365141120105	0,000101112688400877	3,99519434236429	0,0227053591846331	0,6635	3,4673437e-08	9,341004e-05	BOVINEHD0600021028	rs135745991	6	75583989	NA	NA	NA
KappaCN_totalprot	0,00700511	0,00142971	4,89967196144673	1,4773558605778e-06	5,830514880673	0,000699108521311895	0,9311	5,369941e-08	9,1243123e-05	BOVINEHD0600021032	rs110616484	6	75604354	NA	NA	NA
KappaCN_totalprot	0,00700511	0,00142971	4,89967196144673	1,4773558605778e-06	5,830514880673	0,000699108521311895	0,9311	5,369941e-08	9,1243123e-05	BOVINEHD0600021033	rs109849955	6	75605815	NA	NA	NA
KappaCN_totalprot	0,00700511	0,00142971	4,89967196144673	1,4773558605778e-06	5,830514880673	0,000699108521311895	0,9311	5,369941e-08	9,1243123e-05	BOVINEHD0600021035	rs110010080	6	75615442	NA	NA	NA
KappaCN_totalprot	0,00700511	0,00142971	4,89967196144673	1,4773558605778e-06	5,830514880673	0,000699108521311895	0,9311	5,369941e-08	9,1243123e-05	BOVINEHD0600021036	rs109477327	6	75616685	NA	NA	NA
KappaCN_totalprot	-0,00633579	0,00102027	-6,20991502249405	1,51952757259669e-09	8,81829141501941	1,1715604922028e-06	0,8595	1,0169648e-08	8,7836859e-05	BOVINEHD0600021102	rs133357054	6	75870698	NA	NA	NA
KappaCN_totalprot	0,00413091	0,00113133	3,65137493039166	0,000301146842509897	3,52122168599736	0,0515610061199996	0,8784	3,3381448e-08	9,3966494e-05	BOVINEHD0600021114	rs109101400	6	75946375	NA	NA	NA
KappaCN_totalprot	0,00413091	0,00113133	3,65137493039166	0,000301146842509897	3,52122168599736	0,0515610061199996	0,8784	3,3381448e-08	9,3966494e-05	BOVINEHD0600021115	rs109260213	6	75949859	NA	NA	NA
KappaCN_totalprot	0,00413091	0,00113133	3,65137493039166	0,000301146842509897	3,52122168599736	0,0515610061199996	0,8784	3,3381448e-08	9,3966494e-05	BOVINEHD0600021116	rs110922388	6	75950436	NA	NA	NA
KappaCN_totalprot	0,00413091	0,00113133	3,65137493039166	0,000301146842509897	3,52122168599736	0,0515610061199996	0,8784	3,3381448e-08	9,3966494e-05	BOVINEHD0600021121	rs137284992	6	75965376	NA	NA	NA
KappaCN_totalprot	0,00448643	0,00113087	3,9672376135188	8,8410405455395e-05	4,05349661772544	0,0206911281957131	0,8811	1,4541693e-08	9,3360016e-05	BOVINEHD0600021123	rs110006886	6	75974405	NA	NA	NA
KappaCN_totalprot	0,00448643	0,00113087	3,9672376135188	8,8410405455395e-05	4,05349661772544	0,0206911281957131	0,8811	1,4541693e-08	9,3360016e-05	BOVINEHD0600021124	rs136725199	6	75976217	NA	NA	NA
KappaCN_totalprot	-0,00275266	0,000771267	-3,56901047237857	0,00040892641528229	3,38835483456476	0,0628023682103906	0,5365	2,6413625e-09	9,4152078e-05	BOVINEHD0600021128	rs109963373	6	75982965	NA	NA	NA
KappaCN_totalprot	-0,00275266	0,000771267	-3,56901047237857	0,00040892641528229	3,38835483456476	0,0628023682103906	0,5365	2,6413625e-09	9,4152078e-05	BOVINEHD0600021130	rs134172401	6	76013651	NA	NA	NA
KappaCN_totalprot	-0,00275266	0,000771267	-3,56901047237857	0,00040892641528229	3,38835483456476	0,0628023682103906	0,5365	2,6413625e-09	9,4152078e-05	BOVINEHD0600021131	rs110680652	6	76020302	NA	NA	NA
KappaCN_totalprot	-0,00275266	0,000771267	-3,56901047237857	0,00040892641528229	3,38835483456476	0,0628023682103906	0,5365	2,6413625e-09	9,4152078e-05	BOVINEHD0600021132	rs136422714	6	76026876	NA	NA	NA
KappaCN_totalprot	-0,00498737	0,00105627	-4,72168100959035	3,40362514993452e-06	5,46805827593151	0,00145991333727486	0,85	4,7968912e-08	9,1671423e-05	BOVINEHD0600021133	rs134224769	6	76028709	NA	NA	NA
KappaCN_totalprot	-0,00447527	0,000728564	-6,14259008131063	2,23052202857918e-09	8,65159348331986	1,69596423317087e-06	0,6446	9,089396e-08	8,7948459e-05	BOVINEHD0600021134	rs137451524	6	76030183	NA	NA	NA
KappaCN_totalprot	0,00377781	0,000985555	3,83318028927863	0,000150244489336047	3,82320144807621	0,030832760493165	0,8446	2,285721e-09	9,3642077e-05	BOVINEHD0600021136	rs136889049	6	76037410	NA	NA	NA
KappaCN_totalprot	-0,00434979	0,000721064	-6,03246036412857	4,1506730669362e-09	8,38188147303373	3,05731660322076e-06	0,6581	5,9343706e-09	8,8338104e-05	BOVINEHD0600021137	rs134945860	6	76045649	NA	NA	NA
KappaCN_totalprot	-0,00454608	0,000721853	-6,29779193270652	9,1636363991129e-10	9,03793215136737	7,48490659963449e-07	0,6473	6,2991866e-08	8,7538664e-05	BOVINEHD0600021139	rs110260594	6	76061440	NA	NA	NA
KappaCN_totalprot	-0,00454608	0,000721853	-6,29779193270652	9,1636363991129e-10	9,03793215136737	7,48490659963449e-07	0,6473	6,2991866e-08	8,7538664e-05	BOVINEHD0600021141	rs109590458	6	76067022	NA	NA	NA
KappaCN_totalprot	-0,00481151	0,00132045	-3,64384111477148	0,000309766126435585	3,50896607497715	0,0522951147092741	0,9068	1,4249858e-08	9,3998514e-05	BOVINEHD0600021150	rs109576832	6	76112555	NA	NA	NA
KappaCN_totalprot	-0,00515248	0,00136138	-3,78474782940839	0,000181305753310796	3,74158841437395	0,0350971634715647	0,9135	1,4849121e-07	9,3598824e-05	BOVINEHD0600021153	rs110638007	6	76128472	NA	NA	NA
KappaCN_totalprot	-0,00515248	0,00136138	-3,78474782940839	0,000181305753310796	3,74158841437395	0,0350971634715647	0,9135	1,4849121e-07	9,3598824e-05	BOVINEHD0600021154	rs109357941	6	76131859	NA	NA	NA
KappaCN_totalprot	-0,00515248	0,00136138	-3,78474782940839	0,000181305753310796	3,74158841437395	0,0350971634715647	0,9135	1,4849121e-07	9,3598824e-05	BOVINEHD0600021156	rs110549977	6	76134024	NA	NA	NA
KappaCN_totalprot	-0,00515248	0,00136138	-3,78474782940839	0,000181305753310796	3,74158841437395	0,0350971634715647	0,9135	1,4849121e-07	9,3598824e-05	HAPMAP53262-RS29021769	rs29021769	6	76134600	NA	NA	NA
KappaCN_totalprot	-0,00515248	0,00136138	-3,78474782940839	0,000181305753310796	3,74158841437395	0,0350971634715647	0,9135	1,4849121e-07	9,3598824e-05	BOVINEHD0600021157	rs109266940	6	76135325	NA	NA	NA
KappaCN_totalprot	-0,00515248	0,00136138	-3,78474782940839	0,000181305753310796	3,74158841437395	0,0350971634715647	0,9135	1,4849121e-07	9,3598824e-05	BOVINEHD0600021158	rs109734250	6	76136326	NA	NA	NA
KappaCN_totalprot	0,00491632	0,00114934	4,27751579167174	2,44852721072599e-05	4,61109506526125	0,00753496033116827	0,8919	9,616903e-08	9,2630313e-05	BOVINEHD0600021164	rs133208392	6	76163319	NA	NA	NA
KappaCN_totalprot	0,00491632	0,00114934	4,27751579167174	2,44852721072599e-05	4,61109506526125	0,00753496033116827	0,8919	9,616903e-08	9,2630313e-05	BOVINEHD0600021165	rs134841438	6	76166430	NA	NA	NA
KappaCN_totalprot	0,00491632	0,00114934	4,27751579167174	2,44852721072599e-05	4,61109506526125	0,00753496033116827	0,8919	9,616903e-08	9,2630313e-05	BOVINEHD0600021167	rs110909133	6	76177061	NA	NA	NA
KappaCN_totalprot	0,00491632	0,00114934	4,27751579167174	2,44852721072599e-05	4,61109506526125	0,00753496033116827	0,8919	9,616903e-08	9,2630313e-05	BOVINEHD0600021168	rs109209142	6	76182644	NA	NA	NA
KappaCN_totalprot	-0,00395433	0,000765091	-5,16844401515637	3,99884728208792e-07	6,39806518146612	0,000209456658526667	0,6365	3,0548367e-08	9,0603592e-05	BOVINEHD0600021169	rs110271886	6	76187006	NA	NA	NA
KappaCN_totalprot	0,00491632	0,00114934	4,27751579167174	2,44852721072599e-05	4,61109506526125	0,00753496033116827	0,8919	9,616903e-08	9,2630313e-05	BOVINEHD0600021170	rs136868971	6	76188779	NA	NA	NA
KappaCN_totalprot	0,00491632	0,00114934	4,27751579167174	2,44852721072599e-05	4,61109506526125	0,00753496033116827	0,8919	9,616903e-08	9,2630313e-05	BOVINEHD0600021172	rs109971106	6	76202945	NA	NA	NA
KappaCN_totalprot	0,00491632	0,00114934	4,27751579167174	2,44852721072599e-05	4,61109506526125	0,00753496033116827	0,8919	9,616903e-08	9,2630313e-05	BOVINEHD0600021173	rs110560942	6	76207382	NA	NA	NA
KappaCN_totalprot	0,00491632	0,00114934	4,27751579167174	2,44852721072599e-05	4,61109506526125	0,00753496033116827	0,8919	9,616903e-08	9,2630313e-05	BOVINEHD0600021174	rs135003770	6	76213933	NA	NA	NA
KappaCN_totalprot	0,00491632	0,00114934	4,27751579167174	2,44852721072599e-05	4,61109506526125	0,00753496033116827	0,8919	9,616903e-08	9,2630313e-05	BOVINEHD0600021175	rs109380386	6	76218134	NA	NA	NA
KappaCN_totalprot	0,00491632	0,00114934	4,27751579167174	2,44852721072599e-05	4,61109506526125	0,00753496033116827	0,8919	9,616903e-08	9,2630313e-05	BOVINEHD0600021176	rs133878897	6	76224542	NA	NA	NA
KappaCN_totalprot	0,00491632	0,00114934	4,27751579167174	2,44852721072599e-05	4,61109506526125	0,00753496033116827	0,8919	9,616903e-08	9,2630313e-05	BOVINEHD0600021179	rs110166195	6	76240232	NA	NA	NA
KappaCN_totalprot	0,00491632	0,00114934	4,27751579167174	2,44852721072599e-05	4,61109506526125	0,00753496033116827	0,8919	9,616903e-08	9,2630313e-05	BOVINEHD0600021180	rs110331574	6	76244745	NA	NA	NA
KappaCN_totalprot	0,00493516	0,00117116	4,21390757881075	3,20621814658875e-05	4,49400693218877	0,00933545107688874	0,8973	1,6559241e-08	9,2842159e-05	BOVINEHD0600021186	rs136863493	6	76278368	NA	NA	NA
KappaCN_totalprot	-0,003369	0,000837202	-4,02411843258855	7,02820215318213e-05	4,15315575532289	0,0171486904299669	0,7432	4,4442227e-08	9,3215631e-05	BOVINEHD0600021219	rs135151918	6	76352857	NA	NA	NA
KappaCN_totalprot	-0,003369	0,000837202	-4,02411843258855	7,02820215318213e-05	4,15315575532289	0,0171486904299669	0,7432	4,4442227e-08	9,3215631e-05	BOVINEHD0600021221	rs134222717	6	76354783	NA	NA	NA
KappaCN_totalprot	-0,003369	0,000837202	-4,02411843258855	7,02820215318213e-05	4,15315575532289	0,0171486904299669	0,7432	4,4442227e-08	9,3215631e-05	BOVINEHD0600021225	rs133759164	6	76362299	NA	NA	NA
KappaCN_totalprot	-0,00340335	0,000852896	-3,99034583348966	8,05666929363551e-05	4,09384446270532	0,0191175570164951	0,7608	5,9029606e-08	9,3271058e-05	BOVINEHD0600021244	rs135121282	6	76486527	NA	NA	NA
KappaCN_totalprot	-0,00340335	0,000852896	-3,99034583348966	8,05666929363551e-05	4,09384446270532	0,0191175570164951	0,7608	5,9029606e-08	9,3271058e-05	BOVINEHD0600021245	rs132642659	6	76492787	NA	NA	NA
KappaCN_totalprot	-0,00340335	0,000852896	-3,99034583348966	8,05666929363551e-05	4,09384446270532	0,0191175570164951	0,7608	5,9029606e-08	9,3271058e-05	BOVINEHD0600021246	rs133907749	6	76496589	NA	NA	NA
KappaCN_totalprot	0,00405263	0,00113733	3,56328418313067	0,000417629213410055	3,3792091297878	0,0640395844394556	0,8865	1,8971721e-08	9,414564e-05	BOVINEHD0600021247	rs135186839	6	76503847	NA	NA	NA
KappaCN_totalprot	0,00426913	0,00114058	3,7429465710428	0,000212897349017113	3,6718297463325	0,0396764990233007	0,8905	4,2027296e-08	9,3782308e-05	BOVINEHD0600021248	rs132808341	6	76508150	NA	NA	NA
KappaCN_totalprot	-0,00642794	0,00114964	-5,59126335200585	4,5804626329358e-08	7,33909065544934	2,89190780089425e-05	0,8892	7,4540376e-08	8,9472028e-05	BOVINEHD0600021249	rs134180492	6	76514624	NA	NA	NA
KappaCN_totalprot	-0,00276257	0,000769104	-3,59193295055025	0,00037576403113706	3,42508479375734	0,0593860738149254	0,6027	7,1475083e-08	9,4043123e-05	BOVINEHD0600021252	rs110596963	6	76528517	NA	NA	NA
KappaCN_totalprot	-0,00276257	0,000769104	-3,59193295055025	0,00037576403113706	3,42508479375734	0,0593860738149254	0,6027	7,1475083e-08	9,4043123e-05	BOVINEHD0600021253	rs109255755	6	76540360	NA	NA	NA
KappaCN_totalprot	-0,00276257	0,000769104	-3,59193295055025	0,00037576403113706	3,42508479375734	0,0593860738149254	0,6027	7,1475083e-08	9,4043123e-05	BOVINEHD0600021254	rs110755683	6	76542160	NA	NA	NA
KappaCN_totalprot	-0,00276257	0,000769104	-3,59193295055025	0,00037576403113706	3,42508479375734	0,0593860738149254	0,6027	7,1475083e-08	9,4043123e-05	BOVINEHD0600021255	rs134838749	6	76543638	NA	NA	NA
KappaCN_totalprot	-0,00276257	0,000769104	-3,59193295055025	0,00037576403113706	3,42508479375734	0,0593860738149254	0,6027	7,1475083e-08	9,4043123e-05	BOVINEHD0600021256	rs136369077	6	76544705	NA	NA	NA
KappaCN_totalprot	-0,00276257	0,000769104	-3,59193295055025	0,00037576403113706	3,42508479375734	0,0593860738149254	0,6027	7,1475083e-08	9,4043123e-05	BOVINEHD0600021257	rs133573651	6	76550259	NA	NA	NA
KappaCN_totalprot	-0,00276257	0,000769104	-3,59193295055025	0,00037576403113706	3,42508479375734	0,0593860738149254	0,6027	7,1475083e-08	9,4043123e-05	BOVINEHD0600021258	rs134684352	6	76551297	NA	NA	NA
KappaCN_totalprot	-0,00390177	0,000929152	-4,1992806343849	3,40969981449783e-05	4,46728385404144	0,00956772592391947	0,8135	4,2353685e-08	9,2849222e-05	BOVINEHD0600021265	rs110074721	6	76570952	NA	NA	NA
KappaCN_totalprot	0,00359505	0,000778232	4,61950934939709	5,43395536018626e-06	5,26488393362229	0,00221558563427219	0,5959	7,864054e-08	9,1880041e-05	BOVINEHD0600021269	rs134377493	6	76594160	100141023	NA	NA
KappaCN_totalprot	-0,00568643	0,00125519	-4,5303340530119	8,11913260785934e-06	5,09049036530831	0,00308666723100511	0,8986	3,624912e-08	9,2124261e-05	BOVINEHD0600021280	rs110383176	6	76649555	100141023	NA	NA
KappaCN_totalprot	-0,00568643	0,00125519	-4,5303340530119	8,11913260785934e-06	5,09049036530831	0,00308666723100511	0,8986	3,624912e-08	9,2124261e-05	BOVINEHD0600021281	rs136125290	6	76654994	100141023	NA	NA
KappaCN_totalprot	-0,00568643	0,00125519	-4,5303340530119	8,11913260785934e-06	5,09049036530831	0,00308666723100511	0,8986	3,624912e-08	9,2124261e-05	BOVINEHD0600021282	rs41669592	6	76663173	100141023	NA	NA
KappaCN_totalprot	-0,00515006	0,0014231	-3,61890239617736	0,000339982012798469	3,46854405927837	0,0556603283424565	0,9216	2,7105341e-08	9,4034853e-05	BOVINEHD0600021283	rs109918835	6	76668060	NA	NA	NA
KappaCN_totalprot	-0,00772805	0,000939731	-8,22368316039377	4,03303831371784e-15	14,3943676521909	1,061856083339e-11	0,8486	7,8215767e-08	8,1614052e-05	BOVINEHD0600021285	rs109974579	6	76698225	NA	NA	NA
KappaCN_totalprot	0,00451239	0,000756842	5,96212948012927	6,14350735062496e-09	8,21158361776226	4,39441884745917e-06	0,6027	6,2555913e-08	8,8480283e-05	BOVINEHD0600021286	rs137451190	6	76701867	NA	NA	NA
KappaCN_totalprot	-0,00772805	0,000939731	-8,22368316039377	4,03303831371784e-15	14,3943676521909	1,061856083339e-11	0,8486	7,8215767e-08	8,1614052e-05	BOVINEHD0600021287	rs109146920	6	76706498	NA	NA	NA
KappaCN_totalprot	-0,00772805	0,000939731	-8,22368316039377	4,03303831371784e-15	14,3943676521909	1,061856083339e-11	0,8486	7,8215767e-08	8,1614052e-05	BOVINEHD0600021288	rs109340364	6	76708352	NA	NA	NA
KappaCN_totalprot	-0,00772805	0,000939731	-8,22368316039377	4,03303831371784e-15	14,3943676521909	1,061856083339e-11	0,8486	7,8215767e-08	8,1614052e-05	BOVINEHD4100005185	rs41668299	6	76709267	NA	NA	NA
KappaCN_totalprot	-0,00772805	0,000939731	-8,22368316039377	4,03303831371784e-15	14,3943676521909	1,061856083339e-11	0,8486	7,8215767e-08	8,1614052e-05	BOVINEHD0600021290	rs109148298	6	76717175	NA	NA	NA
KappaCN_totalprot	-0,00772805	0,000939731	-8,22368316039377	4,03303831371784e-15	14,3943676521909	1,061856083339e-11	0,8486	7,8215767e-08	8,1614052e-05	BOVINEHD0600021291	rs110472957	6	76723526	NA	NA	NA
KappaCN_totalprot	-0,00772805	0,000939731	-8,22368316039377	4,03303831371784e-15	14,3943676521909	1,061856083339e-11	0,8486	7,8215767e-08	8,1614052e-05	BOVINEHD0600021293	rs135666718	6	76727015	NA	NA	NA
KappaCN_totalprot	-0,00772805	0,000939731	-8,22368316039377	4,03303831371784e-15	14,3943676521909	1,061856083339e-11	0,8486	7,8215767e-08	8,1614052e-05	BOVINEHD0600021294	rs110143710	6	76729852	NA	NA	NA
KappaCN_totalprot	-0,00772805	0,000939731	-8,22368316039377	4,03303831371784e-15	14,3943676521909	1,061856083339e-11	0,8486	7,8215767e-08	8,1614052e-05	BOVINEHD0600021295	rs134397020	6	76734259	NA	NA	NA
KappaCN_totalprot	-0,00235497	0,000681168	-3,4572528363047	0,000613731790287341	3,21202138040062	0,0808590408526988	0,5068	1,0587217e-08	9,4349034e-05	HAPMAP42748-BTA-98142	rs41566002	6	76754229	NA	NA	NA
KappaCN_totalprot	-0,006224	0,00135065	-4,60815163069633	5,72110627846055e-06	5,24251998446292	0,00232119350011272	0,9162	5,9666509e-08	9,192362e-05	BOVINEHD0600021309	rs134254312	6	76822977	NA	NA	NA
KappaCN_totalprot	-0,00608324	0,00114344	-5,32012173791366	1,8666465847473e-07	6,72893789995293	0,000105474907888648	0,8905	1,4737527e-08	9,0234224e-05	BOVINEHD0600021318	rs134353087	6	76859923	NA	NA	NA
KappaCN_totalprot	-0,00608324	0,00114344	-5,32012173791366	1,8666465847473e-07	6,72893789995293	0,000105474907888648	0,8905	1,4737527e-08	9,0234224e-05	BOVINEHD0600021319	rs110527088	6	76864130	NA	NA	NA
KappaCN_totalprot	-0,00772805	0,000939731	-8,22368316039377	4,03303831371784e-15	14,3943676521909	1,061856083339e-11	0,8486	7,8215767e-08	8,1614052e-05	BOVINEHD0600021324	rs109214324	6	76878290	NA	NA	NA
KappaCN_totalprot	0,00441015	0,000756955	5,82617196530837	1,29801421313377e-08	7,88672055202581	8,89884026695022e-06	0,6014	3,9394812e-08	8,8874869e-05	BOVINEHD0600021326	rs133839053	6	76880248	NA	NA	NA
KappaCN_totalprot	0,00441015	0,000756955	5,82617196530837	1,29801421313377e-08	7,88672055202581	8,89884026695022e-06	0,6014	3,9394812e-08	8,8874869e-05	BOVINEHD0600021327	rs109826959	6	76881184	NA	NA	NA
KappaCN_totalprot	-0,00390279	0,000742736	-5,25461267529782	2,59951911225671e-07	6,5851069851867	0,000143767638911874	0,6703	5,180611e-08	9,0365977e-05	BOVINEHD0600021328	rs109019413	6	76883785	NA	NA	NA
KappaCN_totalprot	-0,00672061	0,00114259	-5,88190864614604	9,5674266031799e-09	8,01920486079473	6,63266539180448e-06	0,8946	1,8655529e-08	8,8742977e-05	BOVINEHD0600021329	rs133874739	6	76884549	NA	NA	NA
KappaCN_totalprot	-0,00657116	0,00116846	-5,62377830648888	3,85613497732432e-08	7,4138477727772	2,46287111692374e-05	0,9	9,916447e-09	8,9447687e-05	BOVINEHD0600021330	rs109863361	6	76885976	NA	NA	NA
KappaCN_totalprot	-0,00513383	0,00109835	-4,674129375882	4,2359080662692e-06	5,37305347414181	0,00175603577744907	0,877	8,2340869e-08	9,1750257e-05	BOVINEHD0600021331	rs109737496	6	76888588	NA	NA	NA
KappaCN_totalprot	-0,00513383	0,00109835	-4,674129375882	4,2359080662692e-06	5,37305347414181	0,00175603577744907	0,877	8,2340869e-08	9,1750257e-05	BOVINEHD0600021332	rs109700021	6	76889422	NA	NA	NA
KappaCN_totalprot	-0,00452568	0,000756196	-5,98479759215865	5,41619981150287e-09	8,26630532227113	3,89670384810601e-06	0,6892	6,7689827e-08	8,8412633e-05	BOVINEHD0600021335	rs134161248	6	76893478	NA	NA	NA
KappaCN_totalprot	-0,00452568	0,000756196	-5,98479759215865	5,41619981150287e-09	8,26630532227113	3,89670384810601e-06	0,6892	6,7689827e-08	8,8412633e-05	BOVINEHD0600021336	rs134983983	6	76894695	NA	NA	NA
KappaCN_totalprot	-0,00452568	0,000756196	-5,98479759215865	5,41619981150287e-09	8,26630532227113	3,89670384810601e-06	0,6892	6,7689827e-08	8,8412633e-05	BOVINEHD0600021337	rs136708555	6	76895499	NA	NA	NA
KappaCN_totalprot	-0,00452568	0,000756196	-5,98479759215865	5,41619981150287e-09	8,26630532227113	3,89670384810601e-06	0,6892	6,7689827e-08	8,8412633e-05	BOVINEHD0600021339	rs137574424	6	76899862	NA	NA	NA
KappaCN_totalprot	-0,00453843	0,000757257	-5,99324931958371	5,16715291036977e-09	8,28674868628728	3,75023169528808e-06	0,6689	5,7778916e-08	8,8397287e-05	BOVINEHD0600021342	rs136369273	6	76922031	NA	NA	NA
KappaCN_totalprot	-0,00672799	0,001155	-5,82509956709957	1,30562659646376e-08	7,88418101163877	8,92630214397815e-06	0,8973	2,1591734e-08	8,8895321e-05	BOVINEHD0600021344	rs109260807	6	76932310	NA	NA	NA
KappaCN_totalprot	-0,00453843	0,000757257	-5,99324931958371	5,16715291036977e-09	8,28674868628728	3,75023169528808e-06	0,6689	5,7778916e-08	8,8397287e-05	BOVINEHD0600021346	rs136043159	6	76939233	NA	NA	NA
KappaCN_totalprot	-0,0044974	0,000749132	-6,00348136243012	4,88058867642449e-09	8,31152779203338	3,55266662560485e-06	0,6662	8,4697378e-08	8,8345226e-05	BOVINEHD0600021347	rs136833170	6	76943208	NA	NA	NA
KappaCN_totalprot	-0,00672799	0,001155	-5,82509956709957	1,30562659646376e-08	7,88418101163877	8,92630214397815e-06	0,8973	2,1591734e-08	8,8895321e-05	BOVINEHD0600021348	rs134710385	6	76946640	NA	NA	NA
KappaCN_totalprot	-0,00449604	0,000755715	-5,94938568110994	6,59341954473327e-09	8,18088928886035	4,66233882847179e-06	0,6905	2,4637728e-09	8,8572087e-05	BOVINEHD0600021350	rs110549606	6	76968214	NA	NA	NA
KappaCN_totalprot	-0,00449604	0,000755715	-5,94938568110994	6,59341954473327e-09	8,18088928886035	4,66233882847179e-06	0,6905	2,4637728e-09	8,8572087e-05	BOVINEHD0600021352	rs109842072	6	76977213	NA	NA	NA
KappaCN_totalprot	-0,00449604	0,000755715	-5,94938568110994	6,59341954473327e-09	8,18088928886035	4,66233882847179e-06	0,6905	2,4637728e-09	8,8572087e-05	BOVINEHD0600021353	rs110835133	6	76979397	NA	NA	NA
KappaCN_totalprot	-0,00449604	0,000755715	-5,94938568110994	6,59341954473327e-09	8,18088928886035	4,66233882847179e-06	0,6905	2,4637728e-09	8,8572087e-05	BOVINEHD0600021354	rs137406870	6	76980463	NA	NA	NA
KappaCN_totalprot	-0,00449604	0,000755715	-5,94938568110994	6,59341954473327e-09	8,18088928886035	4,66233882847179e-06	0,6905	2,4637728e-09	8,8572087e-05	BOVINEHD0600021355	rs132664145	6	76989044	NA	NA	NA
KappaCN_totalprot	-0,00449604	0,000755715	-5,94938568110994	6,59341954473327e-09	8,18088928886035	4,66233882847179e-06	0,6905	2,4637728e-09	8,8572087e-05	BOVINEHD0600021356	rs137173618	6	76989847	NA	NA	NA
KappaCN_totalprot	-0,00486235	0,000729462	-6,66566592913682	1,04176563995368e-10	9,98222997078948	1,03545647294545e-07	0,6676	1,1043854e-08	8,65192e-05	BOVINEHD0600021359	rs134603825	6	77002191	NA	NA	NA
KappaCN_totalprot	-0,00486235	0,000729462	-6,66566592913682	1,04176563995368e-10	9,98222997078948	1,03545647294545e-07	0,6676	1,1043854e-08	8,65192e-05	BOVINEHD0600021360	rs136168523	6	77005847	NA	NA	NA
KappaCN_totalprot	-0,00486235	0,000729462	-6,66566592913682	1,04176563995368e-10	9,98222997078948	1,03545647294545e-07	0,6676	1,1043854e-08	8,65192e-05	BOVINEHD0600021362	rs134221346	6	77015298	NA	NA	NA
KappaCN_totalprot	-0,00486235	0,000729462	-6,66566592913682	1,04176563995368e-10	9,98222997078948	1,03545647294545e-07	0,6676	1,1043854e-08	8,65192e-05	BOVINEHD0600021363	rs109416032	6	77016454	NA	NA	NA
KappaCN_totalprot	-0,00486235	0,000729462	-6,66566592913682	1,04176563995368e-10	9,98222997078948	1,03545647294545e-07	0,6676	1,1043854e-08	8,65192e-05	BOVINEHD0600021364	rs133175034	6	77017868	NA	NA	NA
KappaCN_totalprot	-0,00486235	0,000729462	-6,66566592913682	1,04176563995368e-10	9,98222997078948	1,03545647294545e-07	0,6676	1,1043854e-08	8,65192e-05	BOVINEHD0600021365	rs137339220	6	77020407	NA	NA	NA
KappaCN_totalprot	-0,00486235	0,000729462	-6,66566592913682	1,04176563995368e-10	9,98222997078948	1,03545647294545e-07	0,6676	1,1043854e-08	8,65192e-05	BOVINEHD0600021366	rs135669271	6	77022439	NA	NA	NA
KappaCN_totalprot	-0,00494787	0,000729483	-6,78270775329926	5,1179472999299e-11	10,2909041904042	5,43627044272211e-08	0,6662	1,2168107e-08	8,6171582e-05	BOVINEHD0600021367	rs133370199	6	77027357	NA	NA	NA
KappaCN_totalprot	-0,00504269	0,000730703	-6,90114861989071	2,47041616817293e-11	10,6072298790009	2,70534618713918e-08	0,6473	9,9239067e-08	8,5735637e-05	BOVINEHD0600021368	rs134664230	6	77034894	NA	NA	NA
KappaCN_totalprot	-0,00657116	0,00116846	-5,62377830648888	3,85613497732432e-08	7,4138477727772	2,46287111692374e-05	0,9	9,916447e-09	8,9447687e-05	BOVINEHD0600021374	rs109061077	6	77068743	NA	NA	NA
KappaCN_totalprot	-0,00657116	0,00116846	-5,62377830648888	3,85613497732432e-08	7,4138477727772	2,46287111692374e-05	0,9	9,916447e-09	8,9447687e-05	BOVINEHD0600021376	rs134204353	6	77077147	NA	NA	NA
KappaCN_totalprot	-0,00634758	0,000826648	-7,67869758349382	1,66299549122674e-13	12,7791089282537	2,75303063621865e-10	0,7784	1,2076265e-07	8,3318321e-05	BOVINEHD0600021380	rs135760366	6	77096939	NA	NA	NA
KappaCN_totalprot	-0,00674787	0,000917715	-7,35290367924683	1,4144449580174e-12	11,849413948097	2,02349024017134e-09	0,8243	7,0795032e-08	8,4383968e-05	BOVINEHD0600021385	rs134687678	6	77126628	NA	NA	NA
KappaCN_totalprot	-0,00647069	0,000875128	-7,39399265021803	1,08359358844088e-12	11,965133573326	1,56830844672755e-09	0,8	3,9045949e-08	8,4286487e-05	BOVINEHD0600021387	rs133187298	6	77140699	NA	NA	NA
KappaCN_totalprot	-0,00655212	0,000873036	-7,50498261240086	5,24874642440733e-13	12,2799444082074	8,06846428614546e-10	0,8014	5,236592e-08	8,3928148e-05	BOVINEHD0600021388	rs137224726	6	77141513	NA	NA	NA
KappaCN_totalprot	-0,00674787	0,000917715	-7,35290367924683	1,4144449580174e-12	11,849413948097	2,02349024017134e-09	0,8243	7,0795032e-08	8,4383968e-05	BOVINEHD0600021392	rs135174660	6	77170401	NA	NA	NA
KappaCN_totalprot	-0,00647534	0,000873414	-7,41382666181215	9,52461575863664e-13	12,0211525355757	1,40732310646955e-09	0,7986	7,8452156e-08	8,4185309e-05	BOVINEHD0600021394	rs109080856	6	77177951	NA	NA	NA
KappaCN_totalprot	-0,00674787	0,000917715	-7,35290367924683	1,4144449580174e-12	11,849413948097	2,02349024017134e-09	0,8243	7,0795032e-08	8,4383968e-05	BTA-111809-NO-RS	rs41565133	6	77186116	NA	NA	NA
KappaCN_totalprot	-0,00647069	0,000875128	-7,39399265021803	1,08359358844088e-12	11,965133573326	1,56830844672755e-09	0,8	3,9045949e-08	8,4286487e-05	BOVINEHD0600021396	rs109947585	6	77186922	NA	NA	NA
KappaCN_totalprot	-0,00647069	0,000875128	-7,39399265021803	1,08359358844088e-12	11,965133573326	1,56830844672755e-09	0,8	3,9045949e-08	8,4286487e-05	BOVINEHD0600021397	rs133754516	6	77190716	NA	NA	NA
KappaCN_totalprot	-0,00647534	0,000873414	-7,41382666181215	9,52461575863664e-13	12,0211525355757	1,40732310646955e-09	0,7986	7,8452156e-08	8,4185309e-05	BOVINEHD0600021400	rs110877506	6	77209238	NA	NA	NA
KappaCN_totalprot	-0,00647534	0,000873414	-7,41382666181215	9,52461575863664e-13	12,0211525355757	1,40732310646955e-09	0,7986	7,8452156e-08	8,4185309e-05	BOVINEHD0600021404	rs108948723	6	77231649	NA	NA	NA
KappaCN_totalprot	-0,00647534	0,000873414	-7,41382666181215	9,52461575863664e-13	12,0211525355757	1,40732310646955e-09	0,7986	7,8452156e-08	8,4185309e-05	BOVINEHD0600021406	rs110018033	6	77242664	NA	NA	NA
KappaCN_totalprot	-0,0066414	0,000853832	-7,77834515455031	8,53229021452411e-14	13,0689343810211	1,42200240388754e-10	0,8	4,0116695e-08	8,3077349e-05	BOVINEHD0600021409	rs110417600	6	77258174	NA	NA	NA
KappaCN_totalprot	-0,00647534	0,000873414	-7,41382666181215	9,52461575863664e-13	12,0211525355757	1,40732310646955e-09	0,7986	7,8452156e-08	8,4185309e-05	BOVINEHD0600021410	rs135212490	6	77261209	NA	NA	NA
KappaCN_totalprot	-0,00526848	0,000727288	-7,24400787583461	2,85162807938519e-12	11,5449071175311	3,81489263039567e-09	0,6351	1,1478851e-09	8,478516e-05	BOVINEHD0600021413	rs135000061	6	77274836	NA	NA	NA
KappaCN_totalprot	-0,00324675	0,0009703	-3,34613006286715	0,000909463272290466	3,04121483476834	0,0969766393271379	0,8189	8,0980529e-08	9,448236e-05	BOVINEHD0600021416	rs41663350	6	77294195	NA	NA	NA
KappaCN_totalprot	-0,00324675	0,0009703	-3,34613006286715	0,000909463272290466	3,04121483476834	0,0969766393271379	0,8189	8,0980529e-08	9,448236e-05	BOVINEHD0600021417	rs137697272	6	77297956	NA	NA	NA
KappaCN_totalprot	-0,00324675	0,0009703	-3,34613006286715	0,000909463272290466	3,04121483476834	0,0969766393271379	0,8189	8,0980529e-08	9,448236e-05	BOVINEHD4100005187	rs109114613	6	77301548	NA	NA	NA
KappaCN_totalprot	-0,00324675	0,0009703	-3,34613006286715	0,000909463272290466	3,04121483476834	0,0969766393271379	0,8189	8,0980529e-08	9,448236e-05	BOVINEHD0600021418	rs133926799	6	77304458	NA	NA	NA
KappaCN_totalprot	-0,00324675	0,0009703	-3,34613006286715	0,000909463272290466	3,04121483476834	0,0969766393271379	0,8189	8,0980529e-08	9,448236e-05	BOVINEHD0600021420	rs132913524	6	77314251	NA	NA	NA
KappaCN_totalprot	-0,00324675	0,0009703	-3,34613006286715	0,000909463272290466	3,04121483476834	0,0969766393271379	0,8189	8,0980529e-08	9,448236e-05	BOVINEHD0600021421	rs134190675	6	77320089	NA	NA	NA
KappaCN_totalprot	-0,00501862	0,000756457	-6,63437578077802	1,25784106590125e-10	9,90037423056217	1,19909220840741e-07	0,7176	8,5637492e-10	8,6620896e-05	BOVINEHD0600021423	rs133146877	6	77329545	NA	NA	NA
KappaCN_totalprot	-0,00524908	0,000726135	-7,22879354390024	3,14328247971935e-12	11,5026165881613	4,17124540198767e-09	0,6554	4,4424721e-09	8,4829485e-05	BOVINEHD0600021426	rs135614614	6	77345831	NA	NA	NA
KappaCN_totalprot	-0,00524908	0,000726135	-7,22879354390024	3,14328247971935e-12	11,5026165881613	4,17124540198767e-09	0,6554	4,4424721e-09	8,4829485e-05	BOVINEHD0600021428	rs134850164	6	77353879	NA	NA	NA
KappaCN_totalprot	-0,00547621	0,000726563	-7,53714406046	4,24844580196417e-13	12,3717699177329	6,59220281140888e-10	0,6838	9,3695654e-09	8,38682e-05	BOVINEHD0600034347	rs136751688	6	77358657	NA	NA	NA
KappaCN_totalprot	-0,00423861	0,000739809	-5,72933013791398	2,19358586177782e-08	7,65884536168461	1,46135922504204e-05	0,5811	1,4022714e-07	8,9042672e-05	BOVINEHD0600021429	rs136366934	6	77362320	NA	NA	NA
KappaCN_totalprot	-0,00524908	0,000726135	-7,22879354390024	3,14328247971935e-12	11,5026165881613	4,17124540198767e-09	0,6554	4,4424721e-09	8,4829485e-05	BOVINEHD0600021430	rs133565370	6	77363185	NA	NA	NA
KappaCN_totalprot	-0,00547621	0,000726563	-7,53714406046	4,24844580196417e-13	12,3717699177329	6,59220281140888e-10	0,6838	9,3695654e-09	8,38682e-05	BOVINEHD0600021431	rs135155150	6	77365620	NA	NA	NA
KappaCN_totalprot	-0,00547621	0,000726563	-7,53714406046	4,24844580196417e-13	12,3717699177329	6,59220281140888e-10	0,6838	9,3695654e-09	8,38682e-05	BOVINEHD0600021432	rs137726222	6	77369694	NA	NA	NA
KappaCN_totalprot	-0,00547621	0,000726563	-7,53714406046	4,24844580196417e-13	12,3717699177329	6,59220281140888e-10	0,6838	9,3695654e-09	8,38682e-05	BOVINEHD0600021433	rs133483899	6	77373780	NA	NA	NA
KappaCN_totalprot	-0,00547621	0,000726563	-7,53714406046	4,24844580196417e-13	12,3717699177329	6,59220281140888e-10	0,6838	9,3695654e-09	8,38682e-05	BOVINEHD0600021434	rs137294691	6	77375299	NA	NA	NA
KappaCN_totalprot	-0,00531491	0,000727627	-7,30444307316798	1,93414548502536e-12	11,7135108617073	2,71209934492859e-09	0,6878	3,7107184e-09	8,4596963e-05	BOVINEHD0600021435	rs136094851	6	77379134	NA	NA	NA
KappaCN_totalprot	-0,00531491	0,000727627	-7,30444307316798	1,93414548502536e-12	11,7135108617073	2,71209934492859e-09	0,6878	3,7107184e-09	8,4596963e-05	BOVINEHD0600021436	rs133688941	6	77383517	NA	NA	NA
KappaCN_totalprot	-0,00518394	0,00072678	-7,13274993808305	5,79300527676716e-12	11,237096075908	7,30627659758878e-09	0,6608	1,6820351e-07	8,4970362e-05	BOVINEHD0600021438	rs136156783	6	77388620	NA	NA	NA
KappaCN_totalprot	-0,00518394	0,00072678	-7,13274993808305	5,79300527676716e-12	11,237096075908	7,30627659758878e-09	0,6608	1,6820351e-07	8,4970362e-05	BOVINEHD0600021441	rs135027675	6	77393138	NA	NA	NA
KappaCN_totalprot	-0,00531491	0,000727627	-7,30444307316798	1,93414548502536e-12	11,7135108617073	2,71209934492859e-09	0,6878	3,7107184e-09	8,4596963e-05	BOVINEHD0600021442	rs136553131	6	77395305	NA	NA	NA
KappaCN_totalprot	-0,00518394	0,00072678	-7,13274993808305	5,79300527676716e-12	11,237096075908	7,30627659758878e-09	0,6608	1,6820351e-07	8,4970362e-05	BOVINEHD0600021445	rs137459595	6	77405396	NA	NA	NA
KappaCN_totalprot	-0,0039625	0,000922081	-4,29734481027155	2,24964028964076e-05	4,64788691864997	0,00715048519041316	0,7689	3,132718e-08	9,2647867e-05	BOVINEHD0600021447	rs134598459	6	77415335	NA	NA	NA
KappaCN_totalprot	-0,00656296	0,00114967	-5,70855984760844	2,45269642414288e-08	7,61035620209056	1,60588027355548e-05	0,8811	6,0152017e-08	8,9173603e-05	BOVINEHD0600021451	rs135629739	6	77437548	NA	NA	NA
KappaCN_totalprot	-0,0039521	0,000924361	-4,27549409808506	2,46972348178281e-05	4,60735166903121	0,0075368499193699	0,7703	2,0657111e-08	9,2704582e-05	BOVINEHD0600021452	rs136729420	6	77441191	NA	NA	NA
KappaCN_totalprot	-0,00656296	0,00114967	-5,70855984760844	2,45269642414288e-08	7,61035620209056	1,60588027355548e-05	0,8811	6,0152017e-08	8,9173603e-05	BOVINEHD0600021453	rs134531803	6	77442577	NA	NA	NA
KappaCN_totalprot	-0,00656296	0,00114967	-5,70855984760844	2,45269642414288e-08	7,61035620209056	1,60588027355548e-05	0,8811	6,0152017e-08	8,9173603e-05	BOVINEHD0600021454	rs110982311	6	77443528	NA	NA	NA
KappaCN_totalprot	-0,00656296	0,00114967	-5,70855984760844	2,45269642414288e-08	7,61035620209056	1,60588027355548e-05	0,8811	6,0152017e-08	8,9173603e-05	BOVINEHD0600021457	rs110957223	6	77445823	NA	NA	NA
KappaCN_totalprot	-0,00654391	0,00114391	-5,72065110017397	2,29843810776182e-08	7,63856718641853	1,51894537828088e-05	0,8797	4,7287613e-08	8,9152379e-05	BOVINEHD0600021459	rs133899307	6	77447518	NA	NA	NA
KappaCN_totalprot	-0,00654391	0,00114391	-5,72065110017397	2,29843810776182e-08	7,63856718641853	1,51894537828088e-05	0,8797	4,7287613e-08	8,9152379e-05	BOVINEHD0600021460	rs137292111	6	77448752	NA	NA	NA
KappaCN_totalprot	-0,00654391	0,00114391	-5,72065110017397	2,29843810776182e-08	7,63856718641853	1,51894537828088e-05	0,8797	4,7287613e-08	8,9152379e-05	BOVINEHD0600021461	rs109373255	6	77449499	NA	NA	NA
KappaCN_totalprot	-0,00654391	0,00114391	-5,72065110017397	2,29843810776182e-08	7,63856718641853	1,51894537828088e-05	0,8797	4,7287613e-08	8,9152379e-05	BOVINEHD0600021462	rs109051190	6	77453816	NA	NA	NA
KappaCN_totalprot	-0,00654391	0,00114391	-5,72065110017397	2,29843810776182e-08	7,63856718641853	1,51894537828088e-05	0,8797	4,7287613e-08	8,9152379e-05	BOVINEHD0600021463	rs110356849	6	77457643	NA	NA	NA
KappaCN_totalprot	-0,00654391	0,00114391	-5,72065110017397	2,29843810776182e-08	7,63856718641853	1,51894537828088e-05	0,8797	4,7287613e-08	8,9152379e-05	BOVINEHD0600021464	rs110565489	6	77458333	NA	NA	NA
KappaCN_totalprot	-0,00644063	0,00100065	-6,43644630989857	4,08155139845034e-10	9,38917473011573	3,52583357314231e-07	0,8311	1,2278561e-09	8,7196685e-05	BOVINEHD0600021466	rs110255059	6	77462858	NA	NA	NA
KappaCN_totalprot	-0,00644063	0,00100065	-6,43644630989857	4,08155139845034e-10	9,38917473011573	3,52583357314231e-07	0,8311	1,2278561e-09	8,7196685e-05	BOVINEHD0600021467	rs110027681	6	77465229	NA	NA	NA
KappaCN_totalprot	-0,00661049	0,000979192	-6,75096406016389	6,21155213218448e-11	10,206799865489	6,56969854828462e-08	0,8243	9,4923827e-08	8,6188169e-05	BOVINEHD0600021469	rs109145772	6	77468063	NA	NA	NA
KappaCN_totalprot	-0,00663697	0,000996203	-6,66226662638037	1,06335025733116e-10	9,97332365949285	1,04020032366563e-07	0,8284	7,3236817e-09	8,6532119e-05	BOVINEHD0600021470	rs110726827	6	77471382	NA	NA	NA
KappaCN_totalprot	-0,00663697	0,000996203	-6,66226662638037	1,06335025733116e-10	9,97332365949285	1,04020032366563e-07	0,8284	7,3236817e-09	8,6532119e-05	BOVINEHD0600021472	rs110901993	6	77473713	NA	NA	NA
KappaCN_totalprot	-0,00663697	0,000996203	-6,66226662638037	1,06335025733116e-10	9,97332365949285	1,04020032366563e-07	0,8284	7,3236817e-09	8,6532119e-05	BOVINEHD0600021473	rs133425316	6	77476023	NA	NA	NA
KappaCN_totalprot	-0,00663697	0,000996203	-6,66226662638037	1,06335025733116e-10	9,97332365949285	1,04020032366563e-07	0,8284	7,3236817e-09	8,6532119e-05	BOVINEHD0600021475	rs110024887	6	77484369	NA	NA	NA
KappaCN_totalprot	-0,00663697	0,000996203	-6,66226662638037	1,06335025733116e-10	9,97332365949285	1,04020032366563e-07	0,8284	7,3236817e-09	8,6532119e-05	BOVINEHD0600021478	rs137837449	6	77491338	NA	NA	NA
KappaCN_totalprot	-0,00388371	0,000931983	-4,16714682563952	3,90084197994302e-05	4,40884164226159	0,0105974443830961	0,773	4,9475647e-08	9,2911077e-05	BOVINEHD0600021479	rs109252095	6	77492375	NA	NA	NA
KappaCN_totalprot	-0,00663697	0,000996203	-6,66226662638037	1,06335025733116e-10	9,97332365949285	1,04020032366563e-07	0,8284	7,3236817e-09	8,6532119e-05	HAPMAP43389-BTA-87911	rs41662716	6	77493674	NA	NA	NA
KappaCN_totalprot	-0,00663697	0,000996203	-6,66226662638037	1,06335025733116e-10	9,97332365949285	1,04020032366563e-07	0,8284	7,3236817e-09	8,6532119e-05	BOVINEHD0600021480	rs110831346	6	77495079	NA	NA	NA
KappaCN_totalprot	-0,00663697	0,000996203	-6,66226662638037	1,06335025733116e-10	9,97332365949285	1,04020032366563e-07	0,8284	7,3236817e-09	8,6532119e-05	BOVINEHD4100005190	rs41565481	6	77504710	NA	NA	NA
KappaCN_totalprot	-0,00561534	0,00144732	-3,87981925213498	0,000125143924159941	3,90259023089687	0,0270380795095523	0,9257	1,2041971e-07	9,3437569e-05	BOVINEHD0600021490	rs132672190	6	77514916	NA	NA	NA
KappaCN_totalprot	-0,00567177	0,0012882	-4,40286446204006	1,42562996190285e-05	4,84599318581538	0,00499523242816709	0,9095	4,4789018e-08	9,2402969e-05	BOVINEHD0600021505	rs135981894	6	77555799	NA	NA	NA
KappaCN_totalprot	-0,00388516	0,000927197	-4,19022063272422	3,54185396927095e-05	4,45076934874933	0,00987140228111268	0,7757	3,9715907e-08	9,2870362e-05	BOVINEHD0600021535	rs109257535	6	77614460	NA	NA	NA
KappaCN_totalprot	-0,00388516	0,000927197	-4,19022063272422	3,54185396927095e-05	4,45076934874933	0,00987140228111268	0,7757	3,9715907e-08	9,2870362e-05	BOVINEHD0600021537	rs110779002	6	77623501	NA	NA	NA
KappaCN_totalprot	-0,00666241	0,00100983	-6,59755602428131	1,56886288475232e-10	9,80441501115977	1,42750372453353e-07	0,8351	1,0443572e-08	8,6716728e-05	BOVINEHD0600021542	rs109484560	6	77638233	NA	NA	NA
KappaCN_totalprot	-0,00498886	0,000837871	-5,95421013497304	6,419431720835e-09	8,192503416079	4,57855330101699e-06	0,7446	7,4711494e-08	8,8490911e-05	BOVINEHD0600021570	rs134582051	6	77689343	NA	NA	NA
KappaCN_totalprot	-0,00638707	0,000768815	-8,30768130174359	2,24005407347701e-15	14,6497414979474	6,40919610119043e-12	0,6703	5,5879786e-08	8,1356203e-05	BOVINEHD0600021579	rs137119024	6	77732802	NA	NA	NA
KappaCN_totalprot	-0,00624669	0,000768001	-8,13370034674434	7,53943021246944e-15	14,1226614744128	1,54210633235082e-11	0,677	8,1846033e-09	8,1969861e-05	BOVINEHD0600021590	rs109581594	6	77789716	NA	NA	NA
KappaCN_totalprot	-0,00624669	0,000768001	-8,13370034674434	7,53943021246944e-15	14,1226614744128	1,54210633235082e-11	0,677	8,1846033e-09	8,1969861e-05	BOVINEHD0600021597	rs133920589	6	77825954	NA	NA	NA
KappaCN_totalprot	-0,00638707	0,000768815	-8,30768130174359	2,24005407347701e-15	14,6497414979474	6,40919610119043e-12	0,6703	5,5879786e-08	8,1356203e-05	BOVINEHD0600021605	rs108958360	6	77857583	NA	NA	NA
KappaCN_totalprot	-0,00624669	0,000768001	-8,13370034674434	7,53943021246944e-15	14,1226614744128	1,54210633235082e-11	0,677	8,1846033e-09	8,1969861e-05	BOVINEHD0600021608	rs110152426	6	77870121	NA	NA	NA
KappaCN_totalprot	-0,00698366	0,000856076	-8,15775702157285	6,38099696734383e-15	14,195111461782	1,35557570939215e-11	0,8068	6,4785784e-08	8,1839906e-05	BOVINEHD0600021612	rs133479100	6	77892094	NA	NA	NA
KappaCN_totalprot	-0,00698366	0,000856076	-8,15775702157285	6,38099696734383e-15	14,195111461782	1,35557570939215e-11	0,8068	6,4785784e-08	8,1839906e-05	BOVINEHD0600021613	rs137292458	6	77895597	NA	NA	NA
KappaCN_totalprot	-0,00476311	0,000841459	-5,66053723354317	3,17126013601642e-08	7,49876813167121	2,05192552570713e-05	0,7554	9,0838609e-08	8,9272804e-05	BOVINEHD0600021619	rs135073202	6	77923903	NA	NA	NA
KappaCN_totalprot	-0,00476311	0,000841459	-5,66053723354317	3,17126013601642e-08	7,49876813167121	2,05192552570713e-05	0,7554	9,0838609e-08	8,9272804e-05	BOVINEHD0600021624	rs134625469	6	77970105	NA	NA	NA
KappaCN_totalprot	-0,00476311	0,000841459	-5,66053723354317	3,17126013601642e-08	7,49876813167121	2,05192552570713e-05	0,7554	9,0838609e-08	8,9272804e-05	BOVINEHD0600021625	rs136177526	6	77972985	NA	NA	NA
KappaCN_totalprot	-0,00490823	0,000838363	-5,85454033634595	1,11165467380225e-08	7,9540301017411	7,66366681138347e-06	0,75	7,5997656e-08	8,8763158e-05	BOVINEHD0600021626	rs133052708	6	77977304	NA	NA	NA
KappaCN_totalprot	-0,00473052	0,00083998	-5,63170551679802	3,69721901545505e-08	7,43212482197592	2,38911782917233e-05	0,7568	2,6529718e-08	8,9409892e-05	BOVINEHD0600021630	rs110537303	6	78003626	NA	NA	NA
KappaCN_totalprot	-0,00476311	0,000841459	-5,66053723354317	3,17126013601642e-08	7,49876813167121	2,05192552570713e-05	0,7554	9,0838609e-08	8,9272804e-05	BOVINEHD0600021635	rs133926749	6	78031258	NA	NA	NA
KappaCN_totalprot	-0,00692973	0,000932638	-7,43024624774028	8,55841928080813e-13	12,067606441049	1,28372139675501e-09	0,8338	5,4266051e-08	8,4159561e-05	BOVINEHD0600021637	rs134719088	6	78041719	NA	NA	NA
KappaCN_totalprot	-0,00476311	0,000841459	-5,66053723354317	3,17126013601642e-08	7,49876813167121	2,05192552570713e-05	0,7554	9,0838609e-08	8,9272804e-05	BOVINEHD0600021638	rs136214124	6	78046600	NA	NA	NA
KappaCN_totalprot	-0,00476311	0,000841459	-5,66053723354317	3,17126013601642e-08	7,49876813167121	2,05192552570713e-05	0,7554	9,0838609e-08	8,9272804e-05	BOVINEHD0600021639	rs136944538	6	78048701	NA	NA	NA
KappaCN_totalprot	-0,00692973	0,000932638	-7,43024624774028	8,55841928080813e-13	12,067606441049	1,28372139675501e-09	0,8338	5,4266051e-08	8,4159561e-05	BOVINEHD0600021642	rs134065652	6	78059913	NA	NA	NA
KappaCN_totalprot	-0,00692973	0,000932638	-7,43024624774028	8,55841928080813e-13	12,067606441049	1,28372139675501e-09	0,8338	5,4266051e-08	8,4159561e-05	BOVINEHD0600021644	rs132653775	6	78071403	NA	NA	NA
KappaCN_totalprot	-0,00769781	0,000802755	-9,58923955627807	1,81785955265252e-19	18,7404396732946	1,08411011181946e-15	0,7595	1,0028715e-08	7,7150822e-05	BOVINEHD0600021647	rs110625260	6	78103603	NA	NA	NA
KappaCN_totalprot	-0,00769781	0,000802755	-9,58923955627807	1,81785955265252e-19	18,7404396732946	1,08411011181946e-15	0,7595	1,0028715e-08	7,7150822e-05	BOVINEHD0600021648	rs137110190	6	78106873	NA	NA	NA
KappaCN_totalprot	-0,00769781	0,000802755	-9,58923955627807	1,81785955265252e-19	18,7404396732946	1,08411011181946e-15	0,7595	1,0028715e-08	7,7150822e-05	BOVINEHD0600021650	rs110725215	6	78116405	NA	NA	NA
KappaCN_totalprot	-0,00769781	0,000802755	-9,58923955627807	1,81785955265252e-19	18,7404396732946	1,08411011181946e-15	0,7595	1,0028715e-08	7,7150822e-05	BOVINEHD0600021651	rs136840815	6	78121738	NA	NA	NA
KappaCN_totalprot	-0,00608424	0,00108884	-5,58781822857353	4,66455759913569e-08	7,33118953977709	2,93377557643022e-05	0,8811	8,1787414e-09	8,954484e-05	BOVINEHD0600021665	rs110664941	6	78179281	NA	NA	NA
KappaCN_totalprot	-0,00584657	0,000728846	-8,02168084890361	1,63251884567862e-14	13,7871417965601	3,18138074137554e-11	0,5351	8,9149072e-08	8,2255371e-05	BOVINEHD0600021666	rs109986746	6	78181701	NA	NA	NA
KappaCN_totalprot	-0,00320189	0,000819544	-3,90691652919184	0,00011244131813425	3,94907407185972	0,0247362904068283	0,677	5,77123e-08	9,3443141e-05	BOVINEHD0600021668	rs137415466	6	78192076	NA	NA	NA
KappaCN_totalprot	-0,00610979	0,00109314	-5,58921089704887	4,63038329879414e-08	7,3343830570034	2,91598682795206e-05	0,8824	1,3573452e-09	8,9546305e-05	BOVINEHD0600021670	rs109202504	6	78199260	NA	NA	NA
KappaCN_totalprot	-0,00603886	0,00110617	-5,4592512904888	9,13999615102611e-08	7,03905398715331	5,42464251177399e-05	0,8811	6,6238969e-08	8,9825498e-05	BOVINEHD0600021671	rs135684235	6	78200398	NA	NA	NA
KappaCN_totalprot	-0,00610979	0,00109314	-5,58921089704887	4,63038329879414e-08	7,3343830570034	2,91598682795206e-05	0,8824	1,3573452e-09	8,9546305e-05	BOVINEHD0600021672	rs133380477	6	78201277	NA	NA	NA
KappaCN_totalprot	-0,00320189	0,000819544	-3,90691652919184	0,00011244131813425	3,94907407185972	0,0247362904068283	0,677	5,77123e-08	9,3443141e-05	BOVINEHD0600021673	rs137113087	6	78204429	NA	NA	NA
KappaCN_totalprot	-0,00320189	0,000819544	-3,90691652919184	0,00011244131813425	3,94907407185972	0,0247362904068283	0,677	5,77123e-08	9,3443141e-05	BOVINEHD0600021674	rs135471768	6	78205815	NA	NA	NA
KappaCN_totalprot	-0,00320189	0,000819544	-3,90691652919184	0,00011244131813425	3,94907407185972	0,0247362904068283	0,677	5,77123e-08	9,3443141e-05	BOVINEHD0600021675	rs136842405	6	78206668	NA	NA	NA
KappaCN_totalprot	-0,00320189	0,000819544	-3,90691652919184	0,00011244131813425	3,94907407185972	0,0247362904068283	0,677	5,77123e-08	9,3443141e-05	BOVINEHD0600021676	rs134733370	6	78207523	NA	NA	NA
KappaCN_totalprot	-0,00324691	0,000790958	-4,10503465417886	5,04761566439897e-05	4,29691372055972	0,0131320253945866	0,6081	1,6067713e-07	9,2936276e-05	BOVINEHD0600021702	rs137792421	6	78278169	NA	NA	NA
KappaCN_totalprot	0,00528815	0,00121638	4,34744898798073	1,81356007831866e-05	4,74146805284886	0,00607774693166204	0,9081	3,9182597e-08	9,2530566e-05	BOVINEHD0600021711	rs110966855	6	78296942	NA	NA	NA
KappaCN_totalprot	-0,00375321	0,00077066	-4,87012430903382	1,69980672339184e-06	5,76960045729018	0,000775462793706347	0,6338	2,9481574e-08	9,1337567e-05	BOVINEHD0600021712	rs110985084	6	78298832	NA	NA	NA
KappaCN_totalprot	-0,00375321	0,00077066	-4,87012430903382	1,69980672339184e-06	5,76960045729018	0,000775462793706347	0,6338	2,9481574e-08	9,1337567e-05	BOVINEHD0600021713	rs134204922	6	78301737	NA	NA	NA
KappaCN_totalprot	-0,00375321	0,00077066	-4,87012430903382	1,69980672339184e-06	5,76960045729018	0,000775462793706347	0,6338	2,9481574e-08	9,1337567e-05	BOVINEHD0600021714	rs136183643	6	78302761	NA	NA	NA
KappaCN_totalprot	-0,00375321	0,00077066	-4,87012430903382	1,69980672339184e-06	5,76960045729018	0,000775462793706347	0,6338	2,9481574e-08	9,1337567e-05	BOVINEHD0600021715	rs109343374	6	78307038	NA	NA	NA
KappaCN_totalprot	-0,00360226	0,00107273	-3,35803044568531	0,000872387378089229	3,05929062652508	0,0948773044718931	0,8527	2,7398209e-09	9,4534687e-05	BOVINEHD0600021716	rs134693064	6	78308549	NA	NA	NA
KappaCN_totalprot	-0,00375321	0,00077066	-4,87012430903382	1,69980672339184e-06	5,76960045729018	0,000775462793706347	0,6338	2,9481574e-08	9,1337567e-05	BOVINEHD0600021718	rs136266002	6	78311559	NA	NA	NA
KappaCN_totalprot	-0,00360226	0,00107273	-3,35803044568531	0,000872387378089229	3,05929062652508	0,0948773044718931	0,8527	2,7398209e-09	9,4534687e-05	BOVINEHD0600021719	rs133310519	6	78316865	NA	NA	NA
KappaCN_totalprot	-0,00375321	0,00077066	-4,87012430903382	1,69980672339184e-06	5,76960045729018	0,000775462793706347	0,6338	2,9481574e-08	9,1337567e-05	BOVINEHD0600021722	rs109159923	6	78322655	NA	NA	NA
KappaCN_totalprot	-0,00375321	0,00077066	-4,87012430903382	1,69980672339184e-06	5,76960045729018	0,000775462793706347	0,6338	2,9481574e-08	9,1337567e-05	BOVINEHD0600021723	rs134558618	6	78323408	NA	NA	NA
KappaCN_totalprot	0,003709	0,000785861	4,71966416452782	3,43547630805217e-06	5,46401304212167	0,00146848515100595	0,6	3,1066655e-08	9,1692026e-05	BOVINEHD0600021726	rs134721943	6	78330901	NA	NA	NA
KappaCN_totalprot	-0,00375292	0,000834572	-4,49681992686071	9,42626389346665e-06	5,02566040609218	0,00355628796268574	0,7338	2,9549711e-08	9,2207561e-05	BOVINEHD0600021727	rs136012353	6	78334666	NA	NA	NA
KappaCN_totalprot	0,003709	0,000785861	4,71966416452782	3,43547630805217e-06	5,46401304212167	0,00146848515100595	0,6	3,1066655e-08	9,1692026e-05	BOVINEHD0600021728	rs109535336	6	78336312	NA	NA	NA
KappaCN_totalprot	0,003709	0,000785861	4,71966416452782	3,43547630805217e-06	5,46401304212167	0,00146848515100595	0,6	3,1066655e-08	9,1692026e-05	BOVINEHD0600021732	rs110287545	6	78357076	NA	NA	NA
KappaCN_totalprot	-0,00455528	0,000988672	-4,60747345934749	5,73870585341878e-06	5,24118603514343	0,00232642717293091	0,8284	5,3639036e-07	9,1477073e-05	BOVINEHD0600021734	rs110269038	6	78364938	NA	NA	NA
KappaCN_totalprot	0,00447135	0,000755429	5,9189546601997	7,80194008367173e-09	8,1077973892499	5,4777808657818e-06	0,6027	1,9166198e-07	8,8474023e-05	BOVINEHD0600021735	rs136371364	6	78367676	NA	NA	NA
KappaCN_totalprot	-0,00469036	0,000987081	-4,7517478302186	2,96122331256485e-06	5,52852884024404	0,00129141688118643	0,8297	2,8453498e-07	9,1397245e-05	BOVINEHD0600021741	rs110029343	6	78392999	NA	NA	NA
KappaCN_totalprot	-0,00519558	0,00107805	-4,81942395992765	2,15890155277317e-06	5,66576716130736	0,000972358258596792	0,8703	2,5313048e-08	9,1461814e-05	BOVINEHD0600021743	rs133242881	6	78401853	NA	NA	NA
KappaCN_totalprot	-0,00328368	0,000831494	-3,94913252530986	9,50565739717412e-05	4,02201784259734	0,0218844107957341	0,7122	1,331835e-07	9,3285086e-05	BOVINEHD0600021749	rs134279494	6	78426287	NA	NA	NA
KappaCN_totalprot	-0,0036204	0,00101004	-3,58441249851491	0,000386355155342537	3,41301328835779	0,0606375028806042	0,8378	4,7826214e-08	9,407862e-05	BOVINEHD4100005192	rs110375066	6	78437178	NA	NA	NA
KappaCN_totalprot	-0,0036204	0,00101004	-3,58441249851491	0,000386355155342537	3,41301328835779	0,0606375028806042	0,8378	4,7826214e-08	9,407862e-05	BOVINEHD0600021751	rs136493936	6	78441564	NA	NA	NA
KappaCN_totalprot	-0,0036204	0,00101004	-3,58441249851491	0,000386355155342537	3,41301328835779	0,0606375028806042	0,8378	4,7826214e-08	9,407862e-05	BOVINEHD4100005193	rs41670165	6	78442846	NA	NA	NA
KappaCN_totalprot	-0,0036204	0,00101004	-3,58441249851491	0,000386355155342537	3,41301328835779	0,0606375028806042	0,8378	4,7826214e-08	9,407862e-05	BOVINEHD0600021755	rs133021298	6	78465378	NA	NA	NA
KappaCN_totalprot	-0,00378102	0,00101305	-3,7323133112877	0,00022172493076717	3,65418547203717	0,0407387873536959	0,8405	2,2379135e-08	9,382202e-05	BOVINEHD0600021757	rs109851507	6	78473504	NA	NA	NA
KappaCN_totalprot	-0,00594649	0,00109395	-5,43579688285571	1,03196671476767e-07	6,986334310292	6,06659159551734e-05	0,8757	5,2518907e-08	8,99005e-05	BOVINEHD0600021776	rs109137168	6	78575830	NA	NA	NA
KappaCN_totalprot	-0,00268683	0,000788511	-3,40747307266481	0,000732915555437982	3,13494606072034	0,0877980332267459	0,6122	1,8560837e-08	9,4435251e-05	BOVINEHD0600021777	rs109718801	6	78586000	NA	NA	NA
KappaCN_totalprot	-0,00486073	0,000734173	-6,62068749463682	1,36567013709813e-10	9,864654187139	1,2599771821073e-07	0,5662	6,6910043e-08	8,6598883e-05	BOVINEHD0600021782	rs109450306	6	78625898	NA	NA	NA
KappaCN_totalprot	-0,00486073	0,000734173	-6,62068749463682	1,36567013709813e-10	9,864654187139	1,2599771821073e-07	0,5662	6,6910043e-08	8,6598883e-05	BOVINEHD0600021783	rs110205086	6	78629388	NA	NA	NA
KappaCN_totalprot	-0,00486073	0,000734173	-6,62068749463682	1,36567013709813e-10	9,864654187139	1,2599771821073e-07	0,5662	6,6910043e-08	8,6598883e-05	BOVINEHD0600021784	rs137680088	6	78634839	NA	NA	NA
KappaCN_totalprot	-0,00486073	0,000734173	-6,62068749463682	1,36567013709813e-10	9,864654187139	1,2599771821073e-07	0,5662	6,6910043e-08	8,6598883e-05	BOVINEHD0600021785	rs133601967	6	78640375	NA	NA	NA
KappaCN_totalprot	-0,00486073	0,000734173	-6,62068749463682	1,36567013709813e-10	9,864654187139	1,2599771821073e-07	0,5662	6,6910043e-08	8,6598883e-05	BOVINEHD0600021786	rs135051437	6	78641795	NA	NA	NA
KappaCN_totalprot	0,00356626	0,000753033	4,73586150938936	3,18757417347054e-06	5,4965397005959	0,0013791942436024	0,5189	2,1452753e-06	8,964726e-05	BOVINEHD0600021793	rs136167407	6	78676761	NA	NA	NA
KappaCN_totalprot	-0,00502458	0,000758947	-6,62046229842136	1,36751789210759e-10	9,86406698280604	1,2599771821073e-07	0,6851	7,7042838e-08	8,658952e-05	BOVINEHD0600021799	rs132998869	6	78725503	NA	NA	NA
[truncated: 9,173 more rows]
