# Supplementary material for: Estimation of genetic parameters and detection of chromosomal regions affecting the major milk proteins and their post translational modifications in Danish Holstein and Danish Jersey cattle
Source: BMC Genet. 2016 Aug 2;17:114. doi: 10.1186/s12863-016-0421-2 (PMC4969662; doi:10.1186/s12863-016-0421-2)
Supplement: Additional file 4: Table S2. — Significant SNP markers (FDR < 0.10) for the major milk proteins and their post translational modified forms for Danish Jersey cattle. (TXT 58 kb) [file 12863_2016_421_MOESM4_ESM.txt]

trait	b	SE	Tvalue	Pvalue	MinlogPvalue	qvalue	MAF	AnimVar	Evar	snp	rs_names	CHROM	DIST	SNP_GENE	wikigene_name	wikigene_description
Protein	-0,183458	0,0399504	-4,59214425888101	6,52908408230452e-06	5,18514773846465	0,0842681838981355	0,8938	0,060285699	0,021073459	BOVINEHD0200021739	rs133917537	2	75790516	NA	NA	NA
Protein	-0,181235	0,0396253	-4,57371931568972	7,08853414178767e-06	5,14944356452807	0,0855783166741129	0,8922	0,059978738	0,021345832	BOVINEHD0200021742	rs133671786	2	75792595	NA	NA	NA
Protein	-0,180393	0,0393151	-4,58838970268421	6,63952606958464e-06	5,17786291953408	0,0842681838981355	0,8891	0,0634548	0,018668242	BOVINEHD0200021776	rs137530761	2	75914388	NA	NA	NA
Protein	-0,185029	0,036915	-5,01229852363538	9,33964304174978e-07	6,02966972205265	0,0252140603819141	0,8828	0,067941973	0,014500328	BOVINEHD0200021800	rs110826203	2	75981163	NA	NA	NA
Protein	-0,185029	0,036915	-5,01229852363538	9,33964304174978e-07	6,02966972205265	0,0252140603819141	0,8828	0,067941973	0,014500328	BOVINEHD0200021802	rs110353050	2	75983390	NA	NA	NA
Protein	-0,185029	0,036915	-5,01229852363538	9,33964304174978e-07	6,02966972205265	0,0252140603819141	0,8828	0,067941973	0,014500328	BOVINEHD0200021805	rs110447625	2	75992209	NA	NA	NA
Protein	0,37736	0,0811938	4,64764550987883	5,08883783851357e-06	5,29338138818366	0,0736483297764465	0,9812	0,059664154	0,021442329	ARS-BFGL-NGS-21411	rs110554452	4	75293134	NA	NA	NA
Protein	0,37736	0,0811938	4,64764550987883	5,08883783851357e-06	5,29338138818366	0,0736483297764465	0,9812	0,059664154	0,021442329	BOVINEHD0400020836	rs134218776	4	75299952	NA	NA	NA
Protein	0,407636	0,089512	4,55398158906068	7,73889510058709e-06	5,11132104008858	0,0876021982795953	0,9844	0,060171453	0,021236142	BOVINEHD0400021104	rs136496474	4	76284059	NA	NA	NA
Protein	0,407636	0,089512	4,55398158906068	7,73889510058709e-06	5,11132104008858	0,0876021982795953	0,9844	0,060171453	0,021236142	ARS-BFGL-NGS-112329	rs109846161	4	76583547	NA	NA	NA
Protein	-0,125712	0,0278489	-4,51407416450919	9,23337925232493e-06	5,0346393258377	0,0993559781702783	0,7203	0,052094665	0,027689404	BOVINEHD1200019097	rs43704187	12	69537087	280761	DCT	dopachrome tautomerase
Protein	-0,131662	0,0290955	-4,52516712206355	8,79223195184087e-06	5,05590086311462	0,0967114253433334	0,7766	0,055478396	0,024957253	BOVINEHD1200019897	rs136076062	12	72281467	NA	NA	NA
Protein	-0,138564	0,0291573	-4,75229187887767	3,16062350262468e-06	5,50022723477446	0,060171463993199	0,7672	0,05437822	0,025371659	BOVINEHD1200021682	rs137252262	12	76833834	506545	CLDN10	claudin 10
Protein	-0,143928	0,0298809	-4,81672238787988	2,34761264050877e-06	5,62937356073266	0,0464812278099837	0,7859	0,054004287	0,025536062	BOVINEHD1200021772	rs135434125	12	77076841	516399	UGGT2	UDP-glucose glycoprotein glucosyltransferase 2
Protein	0,189027	0,029087	6,49867638463919	3,49247552148613e-10	9,45686662914241	5,76239834509097e-05	0,8312	0,057248001	0,01917047	ARS-BFGL-NGS-4939	rs109421300	14	1801116	282609	DGAT1	diacylglycerol O-acyltransferase 1
Protein	0,189027	0,029087	6,49867638463919	3,49247552148613e-10	9,45686662914241	5,76239834509097e-05	0,8312	0,057248001	0,01917047	BOVINEHD1400000239	rs133299034	14	1855090	515055	MROH1	HEAT repeat containing 7A
Protein	0,189027	0,029087	6,49867638463919	3,49247552148613e-10	9,45686662914241	5,76239834509097e-05	0,8312	0,057248001	0,01917047	BOVINEHD1400000241	rs110966735	14	1861799	515055	MROH1	HEAT repeat containing 7A
Protein	0,128512	0,0277188	4,63627574065255	5,35641530221598e-06	5,27112575793553	0,0736483297764465	0,7578	0,055983259	0,024336039	BOVINEHD1400000243	rs133119726	14	1868636	515055	MROH1	HEAT repeat containing 7A
Protein	0,128512	0,0277188	4,63627574065255	5,35641530221598e-06	5,27112575793553	0,0736483297764465	0,7578	0,055983259	0,024336039	BOVINEHD1400000246	rs137787931	14	1880378	515055	MROH1	HEAT repeat containing 7A
Protein	0,128512	0,0277188	4,63627574065255	5,35641530221598e-06	5,27112575793553	0,0736483297764465	0,7578	0,055983259	0,024336039	BOVINEHD1400000249	rs137205809	14	1892559	515055	MROH1	HEAT repeat containing 7A
Protein	0,159983	0,0261686	6,11354829834229	3,11557656145685e-09	8,50646157202607	0,000385540137174039	0,7922	0,058171107	0,019387188	BOVINEHD1400000331	rs109744480	14	2306572	512526	PYCRL	pyrroline-5-carboxylate reductase-like
Protein	0,119569	0,0257797	4,63810672738628	5,3124284436996e-06	5,27470690667635	0,0736483297764465	0,7188	0,057212515	0,023366257	BOVINEHD1400000341	rs110303254	14	2342883	513939	GSDMD	gasdermin D
Protein	0,120181	0,0257189	4,6728670355264	4,54042095583068e-06	5,34290388055274	0,0736483297764465	0,7203	0,056896012	0,023544378	BOVINEHD1400000358	rs110663644	14	2395671	515615	ZC3H3	zinc finger CCCH-type containing 3
Protein	0,119569	0,0257797	4,63810672738628	5,3124284436996e-06	5,27470690667635	0,0736483297764465	0,7188	0,057212515	0,023366257	BOVINEHD4100010534	rs110706284	14	2398876	515615	ZC3H3	zinc finger CCCH-type containing 3
Protein	0,125028	0,025597	4,88447864984178	1,71139590761577e-06	5,76664951085439	0,0352963996639702	0,7203	0,059286743	0,02125428	BOVINEHD4100010536	rs110459807	14	2420538	NA	NA	NA
Protein	0,119569	0,0257797	4,63810672738628	5,3124284436996e-06	5,27470690667635	0,0736483297764465	0,7188	0,057212515	0,023366257	BOVINEHD4100010538	rs110519121	14	2439582	NA	NA	NA
Protein	0,187402	0,0347415	5,39418274973735	1,42394599590326e-07	6,84650648129323	0,00770746048951017	0,8766	0,058115211	0,0210718	BOVINEHD1400000485	rs108986779	14	2947862	NA	NA	NA
Protein	0,187402	0,0347415	5,39418274973735	1,42394599590326e-07	6,84650648129323	0,00770746048951017	0,8766	0,058115211	0,0210718	BOVINEHD1400000487	rs110131375	14	2952832	524070	BAI1	brain-specific angiogenesis inhibitor 1
Protein	0,186169	0,0348513	5,34180934427123	1,85450992120296e-07	6,73177083895323	0,00770746048951017	0,8781	0,058441141	0,020935283	BOVINEHD1400000489	rs110834527	14	2959222	524070	BAI1	brain-specific angiogenesis inhibitor 1
Protein	0,18867	0,035534	5,30956267237012	2,17995827851289e-07	6,66155181813164	0,00770746048951017	0,8828	0,058969417	0,020598925	BOVINEHD1400000503	rs110886949	14	3028762	NA	NA	NA
Protein	0,18867	0,035534	5,30956267237012	2,17995827851289e-07	6,66155181813164	0,00770746048951017	0,8828	0,058969417	0,020598925	BOVINEHD1400000504	rs109289245	14	3033413	NA	NA	NA
Protein	0,18867	0,035534	5,30956267237012	2,17995827851289e-07	6,66155181813164	0,00770746048951017	0,8828	0,058969417	0,020598925	BOVINEHD1400000505	rs110354121	14	3034003	NA	NA	NA
Protein	0,18867	0,035534	5,30956267237012	2,17995827851289e-07	6,66155181813164	0,00770746048951017	0,8828	0,058969417	0,020598925	BOVINEHD1400000506	rs109675651	14	3037252	NA	NA	NA
Protein	0,188287	0,0352134	5,34702698404585	1,8064959245393e-07	6,74316301386462	0,00770746048951017	0,8797	0,058297107	0,021034909	BOVINEHD1400000539	rs110213317	14	3133709	535306	TSNARE1	t-SNARE domain containing 1
Protein	0,188287	0,0352134	5,34702698404585	1,8064959245393e-07	6,74316301386462	0,00770746048951017	0,8797	0,058297107	0,021034909	ARS-BFGL-NGS-13653	rs109295487	14	3137184	535306	TSNARE1	t-SNARE domain containing 1
Protein	0,188287	0,0352134	5,34702698404585	1,8064959245393e-07	6,74316301386462	0,00770746048951017	0,8797	0,058297107	0,021034909	BOVINEHD1400000540	rs110304574	14	3138146	535306	TSNARE1	t-SNARE domain containing 1
Protein	0,159549	0,0326246	4,8904507641473	1,66409905051552e-06	5,7788208271967	0,0352963996639702	0,8609	0,059638501	0,020971163	BOVINEHD1400001429	rs110211305	14	5568635	618755	NA	NA
Protein	0,159549	0,0326246	4,8904507641473	1,66409905051552e-06	5,7788208271967	0,0352963996639702	0,8609	0,059638501	0,020971163	BOVINEHD1400001430	rs109229877	14	5569186	618755	NA	NA
Protein	0,159549	0,0326246	4,8904507641473	1,66409905051552e-06	5,7788208271967	0,0352963996639702	0,8609	0,059638501	0,020971163	HAPMAP30091-BTC-005211	rs81115537	14	5569639	618755	NA	NA
Protein	0,163613	0,0326909	5,00484844406242	9,67843702536581e-07	6,01419477141735	0,0252140603819141	0,8625	0,059497217	0,020842678	BOVINEHD1400001431	rs110628343	14	5571828	618755	NA	NA
Protein	0,155834	0,0303478	5,13493564607649	5,16465055922485e-07	6,28695905755856	0,0170427959493824	0,7969	0,056380251	0,022984827	HAPMAP50583-BTA-117950	rs41618577	20	33898976	NA	NA	NA
Protein	0,161815	0,0324329	4,98922390535536	1,04280191037903e-06	5,98179818188968	0,0258085130403527	0,825	0,054035797	0,025147291	BOVINEHD2000009837	rs136826512	20	34294731	NA	NA	NA
Protein	0,146299	0,031945	4,57971513538895	6,90160418727249e-06	5,16104995147928	0,0854045911758222	0,8188	0,055299309	0,024990514	BOVINEHD2000009864	rs43185899	20	34378452	NA	NA	NA
Protein	0,147831	0,0324719	4,55258238661735	7,787113773985e-06	5,10862347997794	0,0876021982795953	0,8203	0,057256461	0,023502099	BOVINEHD2000009938	rs41942100	20	34610060	NA	NA	NA
Protein	0,158793	0,0339034	4,68368954146192	4,32296357266133e-06	5,36421842402194	0,0736483297764465	0,8328	0,057559313	0,023003507	BOVINEHD2000021320	rs109685464	20	36853445	540724	WDR70	WD repeat domain 70
Protein	0,144212	0,0314123	4,59094049146354	6,56429962033205e-06	5,18281160426624	0,0842681838981355	0,8	0,058464765	0,022483332	BOVINEHD2000010713	rs136077395	20	37456601	NA	NA	NA
Casein	0,186736	0,0396983	4,70387900741342	3,94380743295957e-06	5,40408429881317	0,0530013505377134	0,9812	0,010443449	0,0077834036	BOVINEHD0400019599	rs109162173	4	70975845	NA	NA	NA
Casein	0,179168	0,0394148	4,54570364431635	8,02839482326773e-06	5,09537127777024	0,0750334260748946	0,9812	0,010573135	0,0077547031	BOVINEHD0400019607	rs135459399	4	70994250	NA	NA	NA
Casein	0,193279	0,0415284	4,65414029916876	4,94181207208128e-06	5,30611377403105	0,0530013505377134	0,9828	0,010789302	0,0075314873	BOVINEHD0400019614	rs109502855	4	71011480	NA	NA	NA
Casein	0,193279	0,0415284	4,65414029916876	4,94181207208128e-06	5,30611377403105	0,0530013505377134	0,9828	0,010789302	0,0075314873	BOVINEHD0400019619	rs110785727	4	71016893	NA	NA	NA
Casein	0,193279	0,0415284	4,65414029916876	4,94181207208128e-06	5,30611377403105	0,0530013505377134	0,9828	0,010789302	0,0075314873	BOVINEHD0400019748	rs134766878	4	71383484	537304	OSBPL3	oxysterol binding protein-like 3
Casein	0,193279	0,0415284	4,65414029916876	4,94181207208128e-06	5,30611377403105	0,0530013505377134	0,9828	0,010789302	0,0075314873	BOVINEHD0400019783	rs110114859	4	71442761	537304	OSBPL3	oxysterol binding protein-like 3
Casein	0,19714	0,0427226	4,61441953439163	5,90929860305394e-06	5,22846406411035	0,0596940461170215	0,9844	0,010949042	0,0074237976	BOVINEHD0400019784	rs109157067	4	71443552	537304	OSBPL3	oxysterol binding protein-like 3
Casein	0,193279	0,0415284	4,65414029916876	4,94181207208128e-06	5,30611377403105	0,0530013505377134	0,9828	0,010789302	0,0075314873	BOVINEHD0400019785	rs110149218	4	71444036	537304	OSBPL3	oxysterol binding protein-like 3
Casein	0,19714	0,0427226	4,61441953439163	5,90929860305394e-06	5,22846406411035	0,0596940461170215	0,9844	0,010949042	0,0074237976	BOVINEHD0400019787	rs110895555	4	71445982	537304	OSBPL3	oxysterol binding protein-like 3
Casein	0,193279	0,0415284	4,65414029916876	4,94181207208128e-06	5,30611377403105	0,0530013505377134	0,9828	0,010789302	0,0075314873	BOVINEHD0400019936	rs110087713	4	71888088	NA	NA	NA
Casein	0,186736	0,0396983	4,70387900741342	3,94380743295957e-06	5,40408429881317	0,0530013505377134	0,9812	0,010443449	0,0077834036	ARS-BFGL-NGS-42898	rs110118435	4	72328272	NA	NA	NA
Casein	0,186736	0,0396983	4,70387900741342	3,94380743295957e-06	5,40408429881317	0,0530013505377134	0,9812	0,010443449	0,0077834036	BOVINEHD0400020082	rs109260854	4	72526854	NA	NA	NA
Casein	0,138287	0,0306868	4,50640014599111	9,55091792252074e-06	5,0199548871044	0,0844205635171608	0,9672	0,010241235	0,0080395905	BOVINEHD0400020720	rs134510420	4	74862136	NA	NA	NA
Casein	0,186736	0,0396983	4,70387900741342	3,94380743295957e-06	5,40408429881317	0,0530013505377134	0,9812	0,010443449	0,0077834036	BOVINEHD0400020725	rs42772865	4	74906584	504616	STEAP2	STEAP family member 2, metalloreductase
Casein	0,198258	0,0392006	5,05752462972506	7,51634266675612e-07	6,12399342882577	0,0206692742142312	0,9812	0,010972195	0,0071902563	ARS-BFGL-NGS-21411	rs110554452	4	75293134	NA	NA	NA
Casein	0,198258	0,0392006	5,05752462972506	7,51634266675612e-07	6,12399342882577	0,0206692742142312	0,9812	0,010972195	0,0071902563	BOVINEHD0400020836	rs134218776	4	75299952	NA	NA	NA
Casein	0,193279	0,0415284	4,65414029916876	4,94181207208128e-06	5,30611377403105	0,0530013505377134	0,9828	0,010789302	0,0075314873	BOVINEHD0400020841	rs43408656	4	75314421	NA	NA	NA
Casein	0,193279	0,0415284	4,65414029916876	4,94181207208128e-06	5,30611377403105	0,0530013505377134	0,9828	0,010789302	0,0075314873	ARS-BFGL-NGS-109601	rs109158792	4	75319441	NA	NA	NA
Casein	0,193279	0,0415284	4,65414029916876	4,94181207208128e-06	5,30611377403105	0,0530013505377134	0,9828	0,010789302	0,0075314873	BOVINEHD0400020842	rs110345158	4	75320472	NA	NA	NA
Casein	0,193279	0,0415284	4,65414029916876	4,94181207208128e-06	5,30611377403105	0,0530013505377134	0,9828	0,010789302	0,0075314873	BOVINEHD0400020843	rs136529437	4	75322061	NA	NA	NA
Casein	0,193279	0,0415284	4,65414029916876	4,94181207208128e-06	5,30611377403105	0,0530013505377134	0,9828	0,010789302	0,0075314873	BOVINEHD0400020844	rs136829064	4	75323286	NA	NA	NA
Casein	0,193279	0,0415284	4,65414029916876	4,94181207208128e-06	5,30611377403105	0,0530013505377134	0,9828	0,010789302	0,0075314873	BOVINEHD0400020845	rs134674714	4	75324416	NA	NA	NA
Casein	0,193279	0,0415284	4,65414029916876	4,94181207208128e-06	5,30611377403105	0,0530013505377134	0,9828	0,010789302	0,0075314873	BOVINEHD0400020848	rs43407706	4	75341118	NA	NA	NA
Casein	0,193279	0,0415284	4,65414029916876	4,94181207208128e-06	5,30611377403105	0,0530013505377134	0,9828	0,010789302	0,0075314873	BOVINEHD0400020849	rs136026391	4	75346071	NA	NA	NA
Casein	0,193279	0,0415284	4,65414029916876	4,94181207208128e-06	5,30611377403105	0,0530013505377134	0,9828	0,010789302	0,0075314873	BOVINEHD0400020850	rs43407672	4	75349964	NA	NA	NA
Casein	0,226252	0,0429305	5,27019252046913	2,65300801286725e-07	6,57626143831817	0,00820747823900677	0,9844	0,010727435	0,007275056	BOVINEHD0400021104	rs136496474	4	76284059	NA	NA	NA
Casein	0,226252	0,0429305	5,27019252046913	2,65300801286725e-07	6,57626143831817	0,00820747823900677	0,9844	0,010727435	0,007275056	ARS-BFGL-NGS-112329	rs109846161	4	76583547	NA	NA	NA
Casein	-0,0624934	0,0139372	-4,48392790517464	1,05422365779774e-05	4,9770672420238	0,0869706405052261	0,6625	0,010904346	0,0075199919	HAPMAP53172-RS29012675	rs29012675	6	82706745	100337226	NA	NA
Casein	0,0592037	0,0130614	4,53272237279312	8,50343965708066e-06	5,07040536582433	0,0779456773188966	0,7188	0,0097517409	0,0084250138	BOVINEHD1400000216	rs134432442	14	1736599	282703	CPSF1	cleavage and polyadenylation specific factor 1, 160kDa
Casein	0,0885895	0,0141109	6,27808998717304	1,23758895526947e-09	8,90742357510614	0,000204195577145034	0,8312	0,0092583662	0,0079003881	ARS-BFGL-NGS-4939	rs109421300	14	1801116	282609	DGAT1	diacylglycerol O-acyltransferase 1
Casein	0,0885895	0,0141109	6,27808998717304	1,23758895526947e-09	8,90742357510614	0,000204195577145034	0,8312	0,0092583662	0,0079003881	BOVINEHD1400000239	rs133299034	14	1855090	515055	MROH1	HEAT repeat containing 7A
Casein	0,0885895	0,0141109	6,27808998717304	1,23758895526947e-09	8,90742357510614	0,000204195577145034	0,8312	0,0092583662	0,0079003881	BOVINEHD1400000241	rs110966735	14	1861799	515055	MROH1	HEAT repeat containing 7A
Casein	0,0620329	0,0133401	4,65010757040802	5,03261413555293e-06	5,29820636688566	0,0530013505377134	0,7578	0,0094426087	0,0086229429	BOVINEHD1400000243	rs133119726	14	1868636	515055	MROH1	HEAT repeat containing 7A
Casein	0,0620329	0,0133401	4,65010757040802	5,03261413555293e-06	5,29820636688566	0,0530013505377134	0,7578	0,0094426087	0,0086229429	BOVINEHD1400000246	rs137787931	14	1880378	515055	MROH1	HEAT repeat containing 7A
Casein	0,0620329	0,0133401	4,65010757040802	5,03261413555293e-06	5,29820636688566	0,0530013505377134	0,7578	0,0094426087	0,0086229429	BOVINEHD1400000249	rs137205809	14	1892559	515055	MROH1	HEAT repeat containing 7A
Casein	0,0764059	0,0126654	6,03264800164227	4,87353647081084e-09	8,31215577957109	0,000603080644116958	0,7922	0,010008784	0,0074342614	BOVINEHD1400000331	rs109744480	14	2306572	512526	PYCRL	pyrroline-5-carboxylate reductase-like
Casein	0,0591403	0,0123822	4,77623524091034	2,83099364521735e-06	5,54806110550248	0,0530013505377134	0,7188	0,010089912	0,0080328582	BOVINEHD1400000341	rs110303254	14	2342883	513939	GSDMD	gasdermin D
Casein	0,0586368	0,0123609	4,74373225250589	3,28720986718537e-06	5,48317256812677	0,0530013505377134	0,7203	0,010001167	0,0081205549	BOVINEHD1400000358	rs110663644	14	2395671	515615	ZC3H3	zinc finger CCCH-type containing 3
Casein	0,0591403	0,0123822	4,77623524091034	2,83099364521735e-06	5,54806110550248	0,0530013505377134	0,7188	0,010089912	0,0080328582	BOVINEHD4100010534	rs110706284	14	2398876	515615	ZC3H3	zinc finger CCCH-type containing 3
Casein	0,0616114	0,0123146	5,00311824988225	9,75880304871964e-07	6,01060344680199	0,0254234282540392	0,7203	0,010437552	0,0076412053	BOVINEHD4100010536	rs110459807	14	2420538	NA	NA	NA
Casein	0,0591403	0,0123822	4,77623524091034	2,83099364521735e-06	5,54806110550248	0,0530013505377134	0,7188	0,010089912	0,0080328582	BOVINEHD4100010538	rs110519121	14	2439582	NA	NA	NA
Casein	0,0910877	0,0167383	5,44187283057419	1,11757991644051e-07	6,95172141134755	0,00820747823900677	0,8766	0,0099329591	0,0078195159	BOVINEHD1400000485	rs108986779	14	2947862	NA	NA	NA
Casein	0,0910877	0,0167383	5,44187283057419	1,11757991644051e-07	6,95172141134755	0,00820747823900677	0,8766	0,0099329591	0,0078195159	BOVINEHD1400000487	rs110131375	14	2952832	524070	BAI1	brain-specific angiogenesis inhibitor 1
Casein	0,0895938	0,0167991	5,33324999553547	1,93597279817093e-07	6,71310074913881	0,00820747823900677	0,8781	0,0099146859	0,0078917716	BOVINEHD1400000489	rs110834527	14	2959222	524070	BAI1	brain-specific angiogenesis inhibitor 1
Casein	0,0904343	0,0171364	5,27732195793749	2,56052801374096e-07	6,59167046835661	0,00820747823900677	0,8828	0,0099842341	0,0078648996	BOVINEHD1400000503	rs110886949	14	3028762	NA	NA	NA
Casein	0,0904343	0,0171364	5,27732195793749	2,56052801374096e-07	6,59167046835661	0,00820747823900677	0,8828	0,0099842341	0,0078648996	BOVINEHD1400000504	rs109289245	14	3033413	NA	NA	NA
Casein	0,0904343	0,0171364	5,27732195793749	2,56052801374096e-07	6,59167046835661	0,00820747823900677	0,8828	0,0099842341	0,0078648996	BOVINEHD1400000505	rs110354121	14	3034003	NA	NA	NA
Casein	0,0904343	0,0171364	5,27732195793749	2,56052801374096e-07	6,59167046835661	0,00820747823900677	0,8828	0,0099842341	0,0078648996	BOVINEHD1400000506	rs109675651	14	3037252	NA	NA	NA
Casein	0,0907664	0,0169865	5,34344332263857	1,83934184119026e-07	6,73533754974715	0,00820747823900677	0,8797	0,0099083431	0,0078915428	BOVINEHD1400000539	rs110213317	14	3133709	535306	TSNARE1	t-SNARE domain containing 1
Casein	0,0907664	0,0169865	5,34344332263857	1,83934184119026e-07	6,73533754974715	0,00820747823900677	0,8797	0,0099083431	0,0078915428	ARS-BFGL-NGS-13653	rs109295487	14	3137184	535306	TSNARE1	t-SNARE domain containing 1
Casein	0,0907664	0,0169865	5,34344332263857	1,83934184119026e-07	6,73533754974715	0,00820747823900677	0,8797	0,0099083431	0,0078915428	BOVINEHD1400000540	rs110304574	14	3138146	535306	TSNARE1	t-SNARE domain containing 1
Casein	0,0711145	0,0158365	4,49054399646386	1,02405606021712e-05	4,98967626799248	0,0859137906627985	0,8609	0,0099824231	0,0082566589	BOVINEHD1400001429	rs110211305	14	5568635	618755	NA	NA
Casein	0,0711145	0,0158365	4,49054399646386	1,02405606021712e-05	4,98967626799248	0,0859137906627985	0,8609	0,0099824231	0,0082566589	BOVINEHD1400001430	rs109229877	14	5569186	618755	NA	NA
Casein	0,0711145	0,0158365	4,49054399646386	1,02405606021712e-05	4,98967626799248	0,0859137906627985	0,8609	0,0099824231	0,0082566589	HAPMAP30091-BTC-005211	rs81115537	14	5569639	618755	NA	NA
Casein	0,0728101	0,0158712	4,58756111699178	6,66414013039379e-06	5,17625587936584	0,0659728547660568	0,8625	0,009914185	0,0082663851	BOVINEHD1400001431	rs110628343	14	5571828	618755	NA	NA
Casein	0,0556038	0,0122326	4,54554223958929	8,03414167320442e-06	5,09506051423387	0,0750334260748946	0,6125	0,0087497431	0,009251608	BOVINEHD1600016617	rs41814712	16	59459035	NA	NA	NA
Casein	0,05518	0,0122176	4,51643530644316	9,13773579340526e-06	5,03916140319922	0,0822369638902347	0,6109	0,0086327375	0,0093644957	BOVINEHD1600016618	rs41814716	16	59462537	NA	NA	NA
Casein	0,0555949	0,0122089	4,55363710080351	7,75074000243957e-06	5,11065683121836	0,0750334260748946	0,6156	0,0089629529	0,0090683909	BOVINEHD1600016631	rs41814673	16	59507671	536162	ASTN1	astrotactin 1
Casein	0,0714301	0,0145591	4,90621673042977	1,54522638209051e-06	5,81100788563043	0,0382431167756345	0,7969	0,0097593466	0,0082371066	HAPMAP50583-BTA-117950	rs41618577	20	33898976	NA	NA	NA
Casein	0,0745957	0,0156025	4,7810094536132	2,76935425879665e-06	5,5576214852802	0,0530013505377134	0,825	0,0093509165	0,0086346929	BOVINEHD2000009837	rs136826512	20	34294731	NA	NA	NA
KappaCN_totalprot	-0,00318188	0,000651221	-4,88602179598017	1,69905183753513e-06	5,76979337074129	0,0525627171719056	0,7141	7,6965728e-06	3,8128609e-05	BOVINEHD0600023779	rs109472767	6	86627280	781553	NA	NA
KappaCN_totalprot	-0,00311141	0,000610116	-5,09970235168394	6,12986452295081e-07	6,21254912378257	0,0233398835463714	0,6266	8,2489071e-06	3,7297535e-05	BOVINEHD0600023955	rs137754062	6	87543239	NA	NA	NA
KappaCN_totalprot	-0,00311141	0,000610116	-5,09970235168394	6,12986452295081e-07	6,21254912378257	0,0233398835463714	0,6266	8,2489071e-06	3,7297535e-05	BOVINEHD0600023956	rs133745548	6	87548682	NA	NA	NA
KappaCN_totalprot	-0,00343025	0,000625946	-5,48010531259885	9,19226945384558e-08	7,03657725361882	0,00650003757620329	0,725	8,1420477e-06	3,6836661e-05	BOVINEHD0600023974	rs136801816	6	87598182	NA	NA	NA
KappaCN_totalprot	-0,00323565	0,000608132	-5,32063762472621	2,06237858087987e-07	6,68563161039311	0,012760554993478	0,6203	8,3872554e-06	3,6841316e-05	BOVINEHD0600023975	rs109708618	6	87599572	NA	NA	NA
KappaCN_totalprot	-0,00343025	0,000625946	-5,48010531259885	9,19226945384558e-08	7,03657725361882	0,00650003757620329	0,725	8,1420477e-06	3,6836661e-05	BOVINEHD0600023977	rs110118185	6	87602929	NA	NA	NA
KappaCN_totalprot	-0,00343025	0,000625946	-5,48010531259885	9,19226945384558e-08	7,03657725361882	0,00650003757620329	0,725	8,1420477e-06	3,6836661e-05	BOVINEHD0600023978	rs135203089	6	87603797	NA	NA	NA
KappaCN_totalprot	-0,00343025	0,000625946	-5,48010531259885	9,19226945384558e-08	7,03657725361882	0,00650003757620329	0,725	8,1420477e-06	3,6836661e-05	BOVINEHD0600023979	rs135983032	6	87604483	NA	NA	NA
KappaCN_totalprot	-0,00343025	0,000625946	-5,48010531259885	9,19226945384558e-08	7,03657725361882	0,00650003757620329	0,725	8,1420477e-06	3,6836661e-05	BOVINEHD0600023981	rs137370056	6	87606636	NA	NA	NA
KappaCN_totalprot	-0,00343025	0,000625946	-5,48010531259885	9,19226945384558e-08	7,03657725361882	0,00650003757620329	0,725	8,1420477e-06	3,6836661e-05	BOVINEHD0600023982	rs133024540	6	87607336	NA	NA	NA
KappaCN_totalprot	-0,00343025	0,000625946	-5,48010531259885	9,19226945384558e-08	7,03657725361882	0,00650003757620329	0,725	8,1420477e-06	3,6836661e-05	BOVINEHD0600023985	rs110108928	6	87610091	618393	AMTN	amelotin
KappaCN_totalprot	-0,00348895	0,000692668	-5,03697297984027	8,29756053067792e-07	6,08104957073093	0,0293368550122649	0,7641	8,6670375e-06	3,6987053e-05	BOVINEHD0600024000	rs109424896	6	87650085	NA	NA	NA
KappaCN_totalprot	-0,00364205	0,000697069	-5,22480557878775	3,32246450079559e-07	6,47853965062329	0,0149506069860164	0,7906	8,4786289e-06	3,689508e-05	BOVINEHD0600024002	rs109104306	6	87658297	NA	NA	NA
KappaCN_totalprot	-0,00364205	0,000697069	-5,22480557878775	3,32246450079559e-07	6,47853965062329	0,0149506069860164	0,7906	8,4786289e-06	3,689508e-05	BOVINEHD0600024003	rs137722596	6	87663548	NA	NA	NA
KappaCN_totalprot	-0,00364205	0,000697069	-5,22480557878775	3,32246450079559e-07	6,47853965062329	0,0149506069860164	0,7906	8,4786289e-06	3,689508e-05	BOVINEHD0600024016	rs109693908	6	87693351	NA	NA	NA
KappaCN_totalprot	-0,00355192	0,00072225	-4,91785392869505	1,46279155105505e-06	5,83481755677039	0,0482705608738289	0,8094	8,181182e-06	3,7621073e-05	BOVINEHD0600024019	rs135412171	6	87703727	280995	AMBN	ameloblastin (enamel matrix protein)
KappaCN_totalprot	-0,00344179	0,000714587	-4,8164744110934	2,35031513056675e-06	5,62887390356199	0,0580821647098176	0,8047	8,6731066e-06	3,729345e-05	BOVINEHD0600024020	rs133525759	6	87705515	280995	AMBN	ameloblastin (enamel matrix protein)
KappaCN_totalprot	-0,00344179	0,000714587	-4,8164744110934	2,35031513056675e-06	5,62887390356199	0,0580821647098176	0,8047	8,6731066e-06	3,729345e-05	BOVINEHD0600024021	rs137303335	6	87707764	NA	NA	NA
KappaCN_totalprot	-0,00344424	0,000716614	-4,80626948398999	2,46417148616151e-06	5,6083290721155	0,0580821647098176	0,8062	8,8531275e-06	3,7136246e-05	BOVINEHD0600024022	rs136130799	6	87709730	NA	NA	NA
KappaCN_totalprot	-0,00344179	0,000714587	-4,8164744110934	2,35031513056675e-06	5,62887390356199	0,0580821647098176	0,8047	8,6731066e-06	3,729345e-05	BOVINEHD0600024023	rs110436204	6	87710812	NA	NA	NA
KappaCN_totalprot	-0,00344179	0,000714587	-4,8164744110934	2,35031513056675e-06	5,62887390356199	0,0580821647098176	0,8047	8,6731066e-06	3,729345e-05	BOVINEHD0600024024	rs134517747	6	87714272	NA	NA	NA
aS2_totalprot	0,0080791	0,00165751	4,87423906944754	1,79552739843341e-06	5,74580796347154	0,0584661471874055	0,95	8,1949429e-06	6,9571896e-05	BOVINEHD0200026781	rs109813952	2	93786952	535378	PARD3B	par-3 partitioning defective 3 homolog B (C, elegans)
aS2_totalprot	0,0080791	0,00165751	4,87423906944754	1,79552739843341e-06	5,74580796347154	0,0584661471874055	0,95	8,1949429e-06	6,9571896e-05	BOVINEHD0200026782	rs109769185	2	93787639	535378	PARD3B	par-3 partitioning defective 3 homolog B (C, elegans)
aS2_totalprot	0,0080791	0,00165751	4,87423906944754	1,79552739843341e-06	5,74580796347154	0,0584661471874055	0,95	8,1949429e-06	6,9571896e-05	BOVINEHD0200026783	rs134024354	2	93789469	535378	PARD3B	par-3 partitioning defective 3 homolog B (C, elegans)
aS2_totalprot	0,00829466	0,00164002	5,05765783344106	7,51151940181973e-07	6,12427220665977	0,0413120213287815	0,9484	8,9500779e-06	6,8417562e-05	BOVINEHD0200026784	rs110613747	2	93794468	535378	PARD3B	par-3 partitioning defective 3 homolog B (C, elegans)
aS2_totalprot	0,00829466	0,00164002	5,05765783344106	7,51151940181973e-07	6,12427220665977	0,0413120213287815	0,9484	8,9500779e-06	6,8417562e-05	BOVINEHD0200026785	rs136546912	2	93797510	535378	PARD3B	par-3 partitioning defective 3 homolog B (C, elegans)
aS2_totalprot	0,00801783	0,00158007	5,07435113634206	6,93020376281518e-07	6,15925399601369	0,0413120213287815	0,9469	9,8070558e-06	6,7573989e-05	BOVINEHD0200026786	rs109649678	2	93798592	535378	PARD3B	par-3 partitioning defective 3 homolog B (C, elegans)
aS2_totalprot	-0,00712493	0,00151424	-4,70528449915469	3,91864051741325e-06	5,40686457537481	0,0923649694224419	0,9328	7,7189028e-06	7,0421411e-05	BOVINEHD0600023003	rs109168832	6	83720494	NA	NA	NA
aS2_totalprot	-0,00384212	0,000796401	-4,82435356058066	2,2658976931576e-06	5,64475970272512	0,0590306896710485	0,6266	1,1876108e-05	6,6260272e-05	BOVINEHD0600023955	rs137754062	6	87543239	NA	NA	NA
aS2_totalprot	-0,00384212	0,000796401	-4,82435356058066	2,2658976931576e-06	5,64475970272512	0,0590306896710485	0,6266	1,1876108e-05	6,6260272e-05	BOVINEHD0600023956	rs133745548	6	87548682	NA	NA	NA
aS2_totalprot	-0,0039065	0,000798172	-4,89430849491087	1,63422129331337e-06	5,78668913510006	0,0584661471874055	0,6203	1,3489762e-05	6,4632273e-05	BOVINEHD0600023975	rs109708618	6	87599572	NA	NA	NA
aS2_totalprot	-0,00340952	0,000695059	-4,90536774575971	1,55141296366608e-06	5,80927258389536	0,0584661471874055	0,5016	1,7883516e-06	7,5862077e-05	BOVINEHD0900029906	rs134059912	9	102342990	NA	NA	NA
aS2_totalprot	-0,00340952	0,000695059	-4,90536774575971	1,55141296366608e-06	5,80927258389536	0,0584661471874055	0,5016	1,7883516e-06	7,5862077e-05	BOVINEHD0900029910	rs109300488	9	102351089	NA	NA	NA
aS2_totalprot	-0,0034978	0,000739452	-4,73025970583621	3,49640761586699e-06	5,4563779424557	0,0865332913666153	0,5734	1,3112457e-08	7,8170882e-05	BOVINEHD0900030214	rs109383352	9	103217738	517953	RPS6KA2	ribosomal protein S6 kinase, 90kDa, polypeptide 2
aS2_totalprot	-0,00392269	0,000744079	-5,27187301348378	2,63092159415996e-07	6,57989209441945	0,0389508113972872	0,6672	5,3264234e-06	7,1376754e-05	BOVINEHD0900030427	rs134789789	9	103741674	NA	NA	NA
aS2_totalprot	-0,00375394	0,000723233	-5,19049877425394	3,93455257112222e-07	6,40510464753385	0,0389508113972872	0,5328	5,0582883e-06	7,1844799e-05	BOVINEHD0900030436	rs134754817	9	103766887	NA	NA	NA
aS2_totalprot	-0,00375394	0,000723233	-5,19049877425394	3,93455257112222e-07	6,40510464753385	0,0389508113972872	0,5328	5,0582883e-06	7,1844799e-05	BOVINEHD0900030437	rs137835498	9	103769517	NA	NA	NA
aS2_totalprot	-0,00370443	0,000726428	-5,09951433590115	6,13545663311609e-07	6,21215310924299	0,0413120213287815	0,5312	5,2358741e-06	7,1893747e-05	BOVINEHD0900030439	rs137418234	9	103772659	NA	NA	NA
aS2_totalprot	-0,00375394	0,000723233	-5,19049877425394	3,93455257112222e-07	6,40510464753385	0,0389508113972872	0,5328	5,0582883e-06	7,1844799e-05	BOVINEHD0900030440	rs132902810	9	103774052	NA	NA	NA
aS2_totalprot	-0,00378161	0,000719529	-5,25567419798229	2,85146528621697e-07	6,54493191115451	0,0389508113972872	0,5344	4,6035152e-06	7,2133769e-05	BOVINEHD0900030444	rs134581769	9	103778855	NA	NA	NA
aS2_totalprot	0,00346189	0,000713746	4,8503108949122	2,00799319207468e-06	5,69723776396198	0,0584661471874055	0,5406	8,7639341e-08	7,7804901e-05	BOVINEHD1300004269	rs110398294	13	15014712	NA	NA	NA
aS2_totalprot	0,00346189	0,000713746	4,8503108949122	2,00799319207468e-06	5,69723776396198	0,0584661471874055	0,5406	8,7639341e-08	7,7804901e-05	BOVINEHD1300004271	rs133048239	13	15027093	NA	NA	NA
8P_totalaS1	0,0316998	0,00598236	5,29887870338796	2,29954318987182e-07	6,6383584291224	0,0186251656844679	0,9375	0,00012128311	0,0010287714	BOVINEHD1200019300	rs41668561	12	70217022	NA	NA	NA
8P_totalaS1	0,0316998	0,00598236	5,29887870338796	2,29954318987182e-07	6,6383584291224	0,0186251656844679	0,9375	0,00012128311	0,0010287714	BOVINEHD1200019842	rs134086955	12	72157470	100337053	NA	NA
8P_totalaS1	0,0316998	0,00598236	5,29887870338796	2,29954318987182e-07	6,6383584291224	0,0186251656844679	0,9375	0,00012128311	0,0010287714	BOVINEHD1200019848	rs135231437	12	72163818	100337053	NA	NA
8P_totalaS1	0,0240712	0,00461051	5,22094085036146	3,3865032235428e-07	6,47024850666143	0,0186251656844679	0,9219	0,00013078653	0,0010219941	BOVINEHD1200019852	rs137372890	12	72174261	100337053	NA	NA
8P_totalaS1	0,0240712	0,00461051	5,22094085036146	3,3865032235428e-07	6,47024850666143	0,0186251656844679	0,9219	0,00013078653	0,0010219941	ARS-BFGL-NGS-111261	rs110409477	12	72188538	100337053	NA	NA
8P_totalaS1	0,0240712	0,00461051	5,22094085036146	3,3865032235428e-07	6,47024850666143	0,0186251656844679	0,9219	0,00013078653	0,0010219941	BOVINEHD1200019858	rs135672464	12	72189726	100337053	NA	NA
8P_totalaS1	0,0298522	0,00566166	5,27269387423476	2,62019816430471e-07	6,58166586195905	0,0186251656844679	0,9312	0,00014410705	0,0010065712	BOVINEHD1200021639	rs137393919	12	76778820	506545	CLDN10	claudin 10
8P_totalaS1	0,0288989	0,00557288	5,18563112789079	4,02981061453295e-07	6,39471536353531	0,0199469177722398	0,9297	0,00013713588	0,0010168681	BOVINEHD1200021664	rs42705052	12	76806727	506545	CLDN10	claudin 10
8P_totalaS1	0,0282057	0,00569674	4,95120016009156	1,24943408190375e-06	5,90328665159885	0,0562227163270042	0,9266	0,00016142184	0,0010011118	BOVINEHD4100009713	rs41631454	12	78000056	NA	NA	NA
8P_totalaS1	0,0260864	0,00496065	5,25866569905154	2,80942891962619e-07	6,55138195136215	0,0186251656844679	0,9125	0,00062455534	0,00057111692	BTA-35941-NO-RS	rs41627764	14	2276443	NA	NA	NA
8P_totalaS1	0,0672549	0,0118926	5,65518894102215	3,70785367154821e-08	7,4308774133876	0,0183532824175762	0,9844	0,00072782861	0,00047267434	BOVINEHD2300002883	rs109972509	23	11673611	NA	NA	NA
B_lac_totalprot	0,00695029	0,00156711	4,43510028013349	1,30477017550234e-05	4,88446597897789	0,0652364000556414	0,8688	2,8398332e-06	0,00014942429	BOVINEHD0700004921	rs137273379	7	17536368	522521	NA	NA
B_lac_totalprot	0,00695029	0,00156711	4,43510028013349	1,30477017550234e-05	4,88446597897789	0,0652364000556414	0,8688	2,8398332e-06	0,00014942429	BOVINEHD0700004924	rs134851871	7	17541698	522521	NA	NA
B_lac_totalprot	0,00695029	0,00156711	4,43510028013349	1,30477017550234e-05	4,88446597897789	0,0652364000556414	0,8688	2,8398332e-06	0,00014942429	BOVINEHD0700004932	rs137368911	7	17566176	NA	NA	NA
B_lac_totalprot	-0,00526486	0,00105347	-4,99763638262124	1,00177175887213e-06	5,9992312157478	0,00751304533778125	0,5016	2,7554488e-05	0,00012259169	BOVINEHD1100029443	rs109253810	11	101258740	518914	NA	NA
B_lac_totalprot	-0,00522075	0,00105009	-4,97171670999629	1,13346634012281e-06	5,94559137233145	0,00837384631193058	0,5031	2,8113314e-05	0,00012220778	BOVINEHD1100029444	rs136525600	11	101262040	518914	NA	NA
B_lac_totalprot	0,0048749	0,00110266	4,42103640288031	1,38693831190362e-05	4,85794285500144	0,0686512273379301	0,65	1,4050654e-05	0,00013782793	BOVINEHD4100009240	rs41623519	11	101427509	784219	NUP214	nucleoporin 214kDa
B_lac_totalprot	0,00601847	0,00111154	5,41453299026576	1,28434686331039e-07	6,89131767059888	0,00113523419248005	0,6969	2,1142481e-05	0,00012646684	BTA-118669-NO-RS	rs41601379	11	101452171	NA	NA	NA
B_lac_totalprot	0,00499734	0,00110434	4,52518246192296	8,79163616630239e-06	5,05593029308647	0,0488957217543935	0,6641	2,3443026e-05	0,00012844691	BOVINEHD4100009241	rs41572603	11	101454199	NA	NA	NA
B_lac_totalprot	0,00501555	0,00109964	4,56108362736896	7,49853924474789e-06	5,12502333123942	0,0421779198809351	0,6672	2,3919066e-05	0,00012785307	BOVINEHD1100029504	rs110622921	11	101459120	NA	NA	NA
B_lac_totalprot	-0,00602578	0,00102904	-5,85572961206561	1,27686651135044e-08	7,89385450321754	0,00014045077627873	0,5812	2,8721088e-05	0,00011735305	BOVINEHD1100029542	rs134137501	11	101586894	NA	NA	NA
B_lac_totalprot	0,00763037	0,00162504	4,69549672623443	4,09716629975862e-06	5,38751640812356	0,0256712881483509	0,8922	1,8106481e-05	0,00013271383	ARS-BFGL-NGS-119429	rs109600548	11	101630457	505073	PRRC2B	proline-rich coiled-coil 2B
B_lac_totalprot	0,0060325	0,00113546	5,31282475824776	2,14466540962397e-07	6,66864045270463	0,00186241239143388	0,7359	2,1957572e-05	0,00012620258	BOVINEHD1100029571	rs136299004	11	101704644	784457	NA	NA
B_lac_totalprot	-0,00763106	0,00118974	-6,41405685275775	5,69507582372051e-10	9,24450048938924	7,41834581981177e-06	0,7609	3,2121608e-05	0,00011143915	ARS-BFGL-NGS-102267	rs110781601	11	101802657	520454	RAPGEF1	Rap guanine nucleotide exchange factor (GEF) 1
B_lac_totalprot	-0,00509594	0,00112704	-4,5215254116979	8,93477532935832e-06	5,04891636363362	0,0491396759069678	0,6828	3,3387379e-05	0,00011951808	BOVINEHD1100029635	rs134241642	11	101904053	NA	NA	NA
B_lac_totalprot	0,00763037	0,00162504	4,69549672623443	4,09716629975862e-06	5,38751640812356	0,0256712881483509	0,8922	1,8106481e-05	0,00013271383	BOVINEHD1100029637	rs133245616	11	101914740	NA	NA	NA
B_lac_totalprot	-0,00493618	0,00100503	-4,9114752793449	1,50743493426049e-06	5,82176142432975	0,0106593739071428	0,5609	2,6669861e-05	0,00012378333	BOVINEHD1100029641	rs133762056	11	101934998	NA	NA	NA
B_lac_totalprot	0,00479727	0,0011079	4,33005686433794	2,05125906040076e-05	4,68797948765811	0,099543177917001	0,5828	1,392577e-05	0,00013833916	BOVINEHD1100029647	rs110335883	11	101954144	NA	NA	NA
B_lac_totalprot	-0,00683079	0,00102574	-6,65937762005966	1,36286900094028e-10	9,86554588657393	1,95596740539782e-06	0,6469	2,2320224e-05	0,00011889446	BOVINEHD1100029648	rs135147910	11	101955834	NA	NA	NA
B_lac_totalprot	-0,00683079	0,00102574	-6,65937762005966	1,36286900094028e-10	9,86554588657393	1,95596740539782e-06	0,6469	2,2320224e-05	0,00011889446	BOVINEHD1100029650	rs134224541	11	101957832	NA	NA	NA
B_lac_totalprot	0,00773352	0,00134247	5,76066504279425	2,12378727404755e-08	7,67288898586458	0,000223668238310032	0,8281	8,7688216e-06	0,00013681991	BOVINEHD1100029655	rs109049557	11	101979103	525389	MED27	mediator complex subunit 27
B_lac_totalprot	0,00750178	0,00158313	4,7385748485595	3,36582625835725e-06	5,47290830576488	0,0232087145929614	0,8828	1,7126878e-05	0,00013346099	BOVINEHD1100029677	rs110335438	11	102037251	525389	MED27	mediator complex subunit 27
B_lac_totalprot	0,00795528	0,00130396	6,10086198963158	3,3429720621243e-09	8,47586725287676	3,93980400761556e-05	0,8062	6,2844516e-06	0,00013763659	BOVINEHD1100029684	rs110832399	11	102064215	525389	MED27	mediator complex subunit 27
B_lac_totalprot	0,00795528	0,00130396	6,10086198963158	3,3429720621243e-09	8,47586725287676	3,93980400761556e-05	0,8062	6,2844516e-06	0,00013763659	BOVINEHD1100029685	rs137267844	11	102066493	525389	MED27	mediator complex subunit 27
B_lac_totalprot	-0,00757735	0,00116611	-6,49797188944439	3,50678811848788e-10	9,45509047356857	4,69136218930163e-06	0,7562	3,0838236e-05	0,00011211439	BOVINEHD1100029694	rs137443668	11	102097321	525389	MED27	mediator complex subunit 27
B_lac_totalprot	-0,00855461	0,00103636	-8,25447720869196	5,32128947894657e-15	14,2739831147476	1,09748047976954e-10	0,6422	3,9287587e-05	9,5006399e-05	BOVINEHD1100029861	rs109671651	11	102561632	617847	NA	NA
B_lac_totalprot	-0,00855461	0,00103636	-8,25447720869196	5,32128947894657e-15	14,2739831147476	1,09748047976954e-10	0,6422	3,9287587e-05	9,5006399e-05	BOVINEHD1100029863	rs110180750	11	102563610	617847	NA	NA
B_lac_totalprot	-0,00855461	0,00103636	-8,25447720869196	5,32128947894657e-15	14,2739831147476	1,09748047976954e-10	0,6422	3,9287587e-05	9,5006399e-05	BOVINEHD1100029868	rs109725074	11	102571126	617847	NA	NA
B_lac_totalprot	-0,00864741	0,00103627	-8,34474606038967	2,87777489870797e-15	14,5409431798478	6,7831072879146e-11	0,6469	3,7143911e-05	9,6237977e-05	BOVINEHD1100029878	rs109285996	11	102606758	617847	NA	NA
B_lac_totalprot	0,00489044	0,00109485	4,46676713705074	1,1364999772443e-05	4,94443056863472	0,0592157162880308	0,6562	2,3161317e-05	0,00012895835	BOVINEHD1100029880	rs110260146	11	102607988	617847	NA	NA
B_lac_totalprot	0,00671087	0,00104943	6,39477621184834	6,36225748282246e-10	9,19638875882089	8,07491194327537e-06	0,5625	2,0723228e-05	0,00012181202	BOVINEHD1100029881	rs133286815	11	102612394	617847	NA	NA
B_lac_totalprot	-0,00682527	0,00102603	-6,65211543522119	1,42256773136751e-10	9,84692704678956	1,95596740539782e-06	0,5656	3,998742e-05	0,00010343419	BOVINEHD1100029883	rs109678403	11	102619372	617847	NA	NA
B_lac_totalprot	-0,00682527	0,00102603	-6,65211543522119	1,42256773136751e-10	9,84692704678956	1,95596740539782e-06	0,5656	3,998742e-05	0,00010343419	BOVINEHD1100029884	rs133868668	11	102619949	617847	NA	NA
B_lac_totalprot	-0,00864741	0,00103627	-8,34474606038967	2,87777489870797e-15	14,5409431798478	6,7831072879146e-11	0,6469	3,7143911e-05	9,6237977e-05	BOVINEHD1100029886	rs108954001	11	102621600	617847	NA	NA
B_lac_totalprot	-0,00682527	0,00102603	-6,65211543522119	1,42256773136751e-10	9,84692704678956	1,95596740539782e-06	0,5656	3,998742e-05	0,00010343419	BOVINEHD1100029887	rs109056405	11	102622489	617847	NA	NA
B_lac_totalprot	0,00631265	0,0011309	5,58197011229994	5,43438738503423e-08	7,26484940655372	0,000537986961078757	0,7359	1,3571898e-05	0,00013289107	BOVINEHD1100029915	rs133774256	11	102725943	507640	DDX31	DEAD (Asp-Glu-Ala-Asp) box polypeptide 31
B_lac_totalprot	0,0063818	0,00114434	5,5768390513309	5,58116219514727e-08	7,25327535619076	0,000541683527059368	0,7406	1,4932576e-05	0,00013158276	BOVINEHD1100029917	rs136565620	11	102731521	507640	DDX31	DEAD (Asp-Glu-Ala-Asp) box polypeptide 31
B_lac_totalprot	0,00643281	0,00113384	5,67347244761166	3,36830141642879e-08	7,47258905207899	0,000340256185369304	0,7391	1,5417594e-05	0,0001306241	BOVINEHD1100029920	rs133131756	11	102741737	507640	DDX31	DEAD (Asp-Glu-Ala-Asp) box polypeptide 31
B_lac_totalprot	0,00643281	0,00113384	5,67347244761166	3,36830141642879e-08	7,47258905207899	0,000340256185369304	0,7391	1,5417594e-05	0,0001306241	BOVINEHD1100029921	rs137160704	11	102743919	507640	DDX31	DEAD (Asp-Glu-Ala-Asp) box polypeptide 31
B_lac_totalprot	0,00528737	0,00115841	4,56433387142722	7,39094901949742e-06	5,13129979334145	0,0420505920628381	0,7266	2,1855459e-05	0,00012975105	BOVINEHD1100029929	rs137810739	11	102770296	507640	DDX31	DEAD (Asp-Glu-Ala-Asp) box polypeptide 31
B_lac_totalprot	0,00864774	0,00150074	5,76231725681997	2,10520105112354e-08	7,67670642181216	0,000223668238310032	0,8766	1,2231454e-05	0,00013330463	BOVINEHD1100029957	rs111004336	11	102850760	615606	AK8	adenylate kinase 8
B_lac_totalprot	0,00879582	0,00150017	5,86321550224308	1,22639926552466e-08	7,91136811824719	0,000137965457737831	0,875	1,2257474e-05	0,00013275893	BOVINEHD1100029958	rs108983608	11	102852011	615606	AK8	adenylate kinase 8
B_lac_totalprot	0,00823412	0,00121787	6,76108287419839	7,45113673458291e-11	10,1277774668628	1,22939782181026e-06	0,7594	1,8859744e-05	0,00012155809	BOVINEHD1100029979	rs135777467	11	102913327	615606	AK8	adenylate kinase 8
B_lac_totalprot	0,00828841	0,00116539	7,11213413535383	8,83694081961843e-12	11,0536980534369	1,56219439809215e-07	0,7453	1,8771829e-05	0,0001196879	BOVINEHD1100029980	rs136426666	11	102916885	615606	AK8	adenylate kinase 8
B_lac_totalprot	0,00828841	0,00116539	7,11213413535383	8,83694081961843e-12	11,0536980534369	1,56219439809215e-07	0,7453	1,8771829e-05	0,0001196879	BOVINEHD1100029981	rs134099972	11	102917583	615606	AK8	adenylate kinase 8
B_lac_totalprot	0,00828841	0,00116539	7,11213413535383	8,83694081961843e-12	11,0536980534369	1,56219439809215e-07	0,7453	1,8771829e-05	0,0001196879	BOVINEHD1100029983	rs137499973	11	102921821	615606	AK8	adenylate kinase 8
B_lac_totalprot	0,00823412	0,00121787	6,76108287419839	7,45113673458291e-11	10,1277774668628	1,22939782181026e-06	0,7594	1,8859744e-05	0,00012155809	BOVINEHD1100029984	rs132703288	11	102926370	615606	AK8	adenylate kinase 8
B_lac_totalprot	0,00820706	0,00157837	5,19970602583678	3,76030733782129e-07	6,42477665782098	0,00295443169413354	0,8844	1,7768863e-05	0,00013072086	BOVINEHD1100029996	rs133467236	11	102944335	615606	AK8	adenylate kinase 8
B_lac_totalprot	0,00809711	0,00158287	5,11546115600144	5,67830016607351e-07	6,24578165354603	0,00439166832719333	0,8859	1,733183e-05	0,00013153462	BOVINEHD1100029999	rs136399560	11	102952632	539447	C11H9orf9	chromosome 11 open reading frame, human C9orf9
B_lac_totalprot	-0,00673323	0,00107952	-6,23724433081369	1,5589296154422e-09	8,80717349245395	1,9291130419251e-05	0,7094	3,2206701e-05	0,00011230019	ARS-BFGL-NGS-119318	rs110996839	11	102974570	NA	NA	NA
B_lac_totalprot	0,0048588	0,00106112	4,57893546441496	6,9256409384936e-06	5,15954002830391	0,0398614122592944	0,5359	3,0819885e-05	0,00012155064	BOVINEHD1100030026	rs136958981	11	103048100	537773	GFI1B	growth factor independent 1B transcription repressor
B_lac_totalprot	0,00754201	0,00112799	6,68623835317689	1,1626946424125e-10	9,93453432871784	1,85650078993519e-06	0,6906	2,0969047e-05	0,00011999715	BOVINEHD1100030031	rs133030230	11	103067729	NA	NA	NA
B_lac_totalprot	0,00597499	0,00132878	4,49659838347958	9,9717719016546e-06	5,00122766428236	0,0536507341627022	0,8062	2,5160671e-05	0,00012699019	BOVINEHD1100030032	rs133688534	11	103071791	NA	NA	NA
B_lac_totalprot	0,0060533	0,00111176	5,44479024249838	1,10108117701799e-07	6,95818066156289	0,000990941027863769	0,6578	2,6689494e-05	0,00012122806	BOVINEHD1100030034	rs132769089	11	103077071	NA	NA	NA
B_lac_totalprot	0,00608282	0,00111521	5,4544166569525	1,04830467950799e-07	6,97951247555997	0,000960914895336265	0,6562	2,76081e-05	0,00012035339	BOVINEHD1100030038	rs134606233	11	103090566	783869	GTF3C5	general transcription factor IIIC, polypeptide 5, 63kDa
B_lac_totalprot	0,0107856	0,000837365	12,8804046025329	2,2881634579319e-30	29,6405129543798	2,26520860212193e-25	0,5344	1,0927133e-05	9,2657426e-05	BOVINEHD1100030059	rs109816251	11	103275439	NA	NA	NA
B_lac_totalprot	0,0112817	0,000836117	13,4929680893942	1,40784770854464e-32	31,8514443216966	2,32287363388753e-27	0,5094	3,7304512e-06	9,644634e-05	ARS-BFGL-NGS-31097	rs110436636	11	103289035	NA	NA	NA
B_lac_totalprot	0,00935427	0,000954931	9,79575487653035	8,94062113570141e-20	19,0486323082246	3,68788701019502e-15	0,7109	8,3961136e-06	0,00011378167	BOVINEHD1100030063	rs110116939	11	103291346	NA	NA	NA
B_lac_totalprot	0,00945123	0,000956617	9,87984742065006	4,77316860295778e-20	19,3211932247494	2,62515787529606e-15	0,7141	1,188465e-05	0,00010973621	BOVINEHD1100030065	rs109788776	11	103294881	NA	NA	NA
B_lac_totalprot	0,0112252	0,000834787	13,446783430983	2,07058449056696e-32	31,6839070433368	2,56226548369699e-27	0,5078	1,4271431e-06	9,9230085e-05	BOVINEHD1100030066	rs110186753	11	103302351	280838	PAEP	progestagen-associated endometrial protein
B_lac_totalprot	0,0113308	0,000834442	13,5788946385728	6,86303854259536e-33	32,1634835621192	1,69854713498401e-27	0,5094	6,3000529e-07	9,9354003e-05	BOVINEHD1100030069	rs110143060	11	103304643	280838	PAEP	progestagen-associated endometrial protein
B_lac_totalprot	0,0113308	0,000834442	13,5788946385728	6,86303854259536e-33	32,1634835621192	1,69854713498401e-27	0,5094	6,3000529e-07	9,9354003e-05	BOVINEHD1100030070	rs109087963	11	103308330	NA	NA	NA
B_lac_totalprot	0,00919295	0,000952517	9,65121882339108	2,61323294136277e-19	18,5828218759063	8,62338996165006e-15	0,7078	9,8867955e-06	0,00011315424	BOVINEHD1100030071	rs109569159	11	103311949	NA	NA	NA
B_lac_totalprot	0,00945123	0,000956617	9,87984742065006	4,77316860295778e-20	19,3211932247494	2,62515787529606e-15	0,7141	1,188465e-05	0,00010973621	BOVINEHD1100030072	rs109349627	11	103314079	NA	NA	NA
B_lac_totalprot	0,00935427	0,000954931	9,79575487653035	8,94062113570141e-20	19,0486323082246	3,68788701019502e-15	0,7109	8,3961136e-06	0,00011378167	BOVINEHD1100030076	rs135959879	11	103322672	529958	GLT6D1	glycosyltransferase 6 domain containing 1
B_lac_totalprot	0,00935427	0,000954931	9,79575487653035	8,94062113570141e-20	19,0486323082246	3,68788701019502e-15	0,7109	8,3961136e-06	0,00011378167	BOVINEHD1100030077	rs136569185	11	103324682	529958	GLT6D1	glycosyltransferase 6 domain containing 1
B_lac_totalprot	0,00924717	0,000957955	9,65303171860891	2,57843789311715e-19	18,5886433249908	8,62338996165006e-15	0,7078	8,3667777e-06	0,00011464305	BOVINEHD1100030078	rs133763052	11	103326092	NA	NA	NA
B_lac_totalprot	0,00924717	0,000957955	9,65303171860891	2,57843789311715e-19	18,5886433249908	8,62338996165006e-15	0,7078	8,3667777e-06	0,00011464305	BOVINEHD1100030079	rs137477095	11	103326693	NA	NA	NA
B_lac_totalprot	0,00945123	0,000956617	9,87984742065006	4,77316860295778e-20	19,3211932247494	2,62515787529606e-15	0,7141	1,188465e-05	0,00010973621	BOVINEHD1100030081	rs109102971	11	103329144	788658	LCN9	lipocalin 9
B_lac_totalprot	0,00945123	0,000956617	9,87984742065006	4,77316860295778e-20	19,3211932247494	2,62515787529606e-15	0,7141	1,188465e-05	0,00010973621	BOVINEHD1100030082	rs110824859	11	103330574	NA	NA	NA
B_lac_totalprot	0,00811538	0,00154	5,26972727272727	2,65915442813796e-07	6,57525644065238	0,00223091338213125	0,8812	2,8837323e-05	0,00012014519	ARS-BFGL-NGS-110096	rs110080645	11	103410170	529468	KCNT1	potassium channel, subfamily T, member 1
B_lac_totalprot	0,00811538	0,00154	5,26972727272727	2,65915442813796e-07	6,57525644065238	0,00223091338213125	0,8812	2,8837323e-05	0,00012014519	BOVINEHD1100030111	rs134689252	11	103426955	529468	KCNT1	potassium channel, subfamily T, member 1
B_lac_totalprot	0,00718582	0,00142813	5,03162877329095	8,51324809456676e-07	6,06990471013737	0,00648295629975544	0,8609	2,9307949e-05	0,00012085995	BOVINEHD1100030112	rs137732161	11	103429019	529468	KCNT1	potassium channel, subfamily T, member 1
B_lac_totalprot	0,00921192	0,00109543	8,40941000337767	1,84829531387142e-15	14,7332286375865	4,81514004021753e-11	0,7656	1,3479021e-05	0,00011714304	BOVINEHD1100030113	rs133372096	11	103435596	529468	KCNT1	potassium channel, subfamily T, member 1
B_lac_totalprot	0,00921192	0,00109543	8,40941000337767	1,84829531387142e-15	14,7332286375865	4,81514004021753e-11	0,7656	1,3479021e-05	0,00011714304	BOVINEHD1100030117	rs135221142	11	103462349	506553	CAMSAP1	calmodulin regulated spectrin-associated protein 1
B_lac_totalprot	0,00921192	0,00109543	8,40941000337767	1,84829531387142e-15	14,7332286375865	4,81514004021753e-11	0,7656	1,3479021e-05	0,00011714304	BOVINEHD1100030122	rs134258648	11	103480083	506553	CAMSAP1	calmodulin regulated spectrin-associated protein 1
B_lac_totalprot	-0,00535423	0,00101673	-5,2661276838492	2,70717830533003e-07	6,56748313895771	0,0022333499104758	0,6234	1,5435057e-05	0,0001326231	BOVINEHD1100030145	rs136598047	11	103588528	528023	NACC2	NACC family member 2, BEN and BTB (POZ) domain containing
B_lac_totalprot	-0,00567337	0,00102219	-5,55021082186286	6,40709047937355e-08	7,19333914296378	0,00060988601420043	0,6312	1,4976078e-05	0,00013167312	BOVINEHD1100030147	rs109289014	11	103591478	528023	NACC2	NACC family member 2, BEN and BTB (POZ) domain containing
B_lac_totalprot	0,00740793	0,0010162	7,28983467821295	2,92186242203242e-12	11,5343402369845	5,78510059642918e-08	0,5812	2,8106149e-05	0,00011018422	BOVINEHD4100009262	rs109608280	11	103596127	528023	NACC2	NACC family member 2, BEN and BTB (POZ) domain containing
B_lac_totalprot	0,00868807	0,000978951	8,87487729212187	7,20601863054299e-17	16,1423046193809	2,22928995363793e-12	0,5375	2,9154366e-05	9,9978905e-05	BOVINEHD1100030149	rs109403609	11	103599900	528023	NACC2	NACC family member 2, BEN and BTB (POZ) domain containing
B_lac_totalprot	0,00575516	0,00110594	5,20386277736586	3,68411645094059e-07	6,43366665067888	0,00294125596347158	0,6969	3,3845119e-05	0,0001160373	BOVINEHD1100030155	rs109028698	11	103627603	NA	NA	NA
B_lac_totalprot	-0,00467549	0,00106614	-4,3854371846099	1,61769052349321e-05	4,79110455861658	0,0792802897109666	0,5188	3,2817961e-05	0,00012059665	BOVINEHD1100030501	rs108980439	11	104936387	100125836	WDR5	WD repeat domain 5
B_lac_totalprot	-0,00480052	0,00107146	-4,48035390961865	1,07087309516398e-05	4,97026199260003	0,0569962417351234	0,5203	3,3237919e-05	0,0001198264	BOVINEHD1100030502	rs137117377	11	104939199	100125836	WDR5	WD repeat domain 5
B_lac_totalprot	-0,00501583	0,00106064	-4,72905981294313	3,51564929560429e-06	5,45399445458245	0,0232087145929614	0,6422	3,9059174e-05	0,0001137072	BOVINEHD1100030507	rs135376677	11	104956507	NA	NA	NA
B_lac_totalprot	-0,00501583	0,00106064	-4,72905981294313	3,51564929560429e-06	5,45399445458245	0,0232087145929614	0,6422	3,9059174e-05	0,0001137072	BOVINEHD1100030508	rs133247797	11	104958297	NA	NA	NA
B_lac_totalprot	-0,00501583	0,00106064	-4,72905981294313	3,51564929560429e-06	5,45399445458245	0,0232087145929614	0,6422	3,9059174e-05	0,0001137072	BOVINEHD1100030510	rs134764118	11	104962647	NA	NA	NA
B_lac_totalprot	0,00518036	0,00109678	4,72324440635314	3,61036119078198e-06	5,4424493478681	0,0232087145929614	0,6328	1,9783808e-05	0,000130996	BOVINEHD1100030528	rs133148193	11	105018387	NA	NA	NA
B_lac_totalprot	0,00518036	0,00109678	4,72324440635314	3,61036119078198e-06	5,4424493478681	0,0232087145929614	0,6328	1,9783808e-05	0,000130996	BOVINEHD1100030531	rs136804806	11	105029492	NA	NA	NA
B_lac_totalprot	0,00518036	0,00109678	4,72324440635314	3,61036119078198e-06	5,4424493478681	0,0232087145929614	0,6328	1,9783808e-05	0,000130996	BOVINEHD1100030533	rs137712670	11	105031989	NA	NA	NA
B_lac_totalprot	-0,00510165	0,00114001	-4,47509232375155	1,0958441459334e-05	4,96025120805436	0,0577048211415636	0,6688	2,1332919e-05	0,00013062374	BOVINEHD1100030751	rs133592869	11	105993791	507554	RXRA	retinoid X receptor, alpha
B_lac_totalprot	0,00516359	0,00116268	4,44111019369044	1,27109955182656e-05	4,895820434406	0,0652364000556414	0,7031	3,6010833e-05	0,00011757509	BOVINEHD1100031780	rs135091333	11	106024200	NA	NA	NA
B_lac_totalprot	-0,00572795	0,00104998	-5,45529438655974	1,0436168564548e-07	6,98145891480928	0,000960914895336265	0,5469	2,1280742e-05	0,000126163	ARS-BFGL-NGS-79458	rs109883989	11	106682471	NA	NA	NA
B_lac_totalprot	-0,00616321	0,00133916	-4,60229546880134	6,23925548381482e-06	5,20486723059992	0,0363333133694188	0,8219	1,8264312e-05	0,00013297969	BOVINEHD1100031017	rs134280443	11	106720462	NA	NA	NA
B_lac_totalprot	-0,00583795	0,00111663	-5,22818659717185	3,26740574905091e-07	6,48579693114068	0,00265133371686593	0,6922	2,9476279e-05	0,0001197917	BOVINEHD1100031051	rs110056074	11	106779337	NA	NA	NA
B_lac_totalprot	0,00500994	0,00101117	4,95459714983633	1,22947076898662e-06	5,91028179227599	0,00881983129153729	0,5109	2,9436899e-05	0,00012110187	BOVINEHD1100031061	rs135801453	11	106796337	NA	NA	NA
B_lac_totalprot	0,00500994	0,00101117	4,95459714983633	1,22947076898662e-06	5,91028179227599	0,00881983129153729	0,5109	2,9436899e-05	0,00012110187	BOVINEHD1100031065	rs136142736	11	106799888	NA	NA	NA
B_lac_totalprot	-0,00628983	0,00106829	-5,88775519755872	1,07424729330919e-08	7,96889573189806	0,000123659354007292	0,6016	3,2234432e-05	0,0001140851	BOVINEHD1100031077	rs135162299	11	106839868	NA	NA	NA
B_lac_totalprot	-0,00489188	0,00104823	-4,66680022514143	4,66688977990072e-06	5,33097245592782	0,0285189601335108	0,675	1,7404396e-05	0,00013350024	BOVINEHD1600020651	rs41820197	16	72676025	506867	NSL1	NSL1, MIND kinetochore complex component, homolog (S, cerevisiae)
B_lac_totalprot	-0,00474377	0,00105187	-4,50984437240343	9,4071254345956e-06	5,02654306505453	0,0511689733639326	0,6734	1,7464471e-05	0,0001341297	BOVINEHD1600020652	rs109990221	16	72679246	506867	NSL1	NSL1, MIND kinetochore complex component, homolog (S, cerevisiae)
B_lac_totalprot	-0,00489188	0,00104823	-4,66680022514143	4,66688977990072e-06	5,33097245592782	0,0285189601335108	0,675	1,7404396e-05	0,00013350024	BOVINEHD1600020654	rs41821316	16	72688003	506867	NSL1	NSL1, MIND kinetochore complex component, homolog (S, cerevisiae)
B_lac_totalprot	-0,00484774	0,00104197	-4,65247559910554	4,97910215159322e-06	5,30284896361846	0,0293401892786216	0,6734	1,6927229e-05	0,00013402219	BOVINEHD1600020656	rs41821287	16	72696486	506867	NSL1	NSL1, MIND kinetochore complex component, homolog (S, cerevisiae)
B_lac_totalprot	-0,00484774	0,00104197	-4,65247559910554	4,97910215159322e-06	5,30284896361846	0,0293401892786216	0,6734	1,6927229e-05	0,00013402219	BOVINEHD1600020657	rs41821284	16	72697134	506867	NSL1	NSL1, MIND kinetochore complex component, homolog (S, cerevisiae)
B_lac_totalprot	-0,00484774	0,00104197	-4,65247559910554	4,97910215159322e-06	5,30284896361846	0,0293401892786216	0,6734	1,6927229e-05	0,00013402219	HAPMAP60338-SS46526653	rs41257108	16	72700904	506867	NSL1	NSL1, MIND kinetochore complex component, homolog (S, cerevisiae)
Glyc_total_Kappa	-0,0793002	0,0140606	-5,63988734477903	4,01748148117023e-08	7,39604611646732	0,0198858905347556	0,9844	0,00015771321	0,0019894154	BOVINEHD0500019223	rs110716044	5	68566121	528860	CHST11	carbohydrate (chondroitin 4) sulfotransferase 11
X11P_aS2_totprot	0,00664726	0,0013793	4,819299645	2,60E-06	5,584305254	0,089978799	0,9423	4,35E-07	4,79E-05	BOVINEHD0200026781	rs109813952	2	93786952	535378	PARD3B	par-3 partitioning defective 3 homolog B (C, elegans)
X11P_aS2_totprot	0,00664726	0,0013793	4,819299645	2,60E-06	5,584305254	0,089978799	0,9423	4,35E-07	4,79E-05	BOVINEHD0200026782	rs109769185	2	93787639	535378	PARD3B	par-3 partitioning defective 3 homolog B (C, elegans)
X11P_aS2_totprot	0,00664726	0,0013793	4,819299645	2,60E-06	5,584305254	0,089978799	0,9423	4,35E-07	4,79E-05	BOVINEHD0200026783	rs134024354	2	93789469	535378	PARD3B	par-3 partitioning defective 3 homolog B (C, elegans)
X11P_aS2_totprot	0,00673987	0,00136021	4,955021651	1,39E-06	5,855573068	0,089978799	0,9404	1,19E-06	4,69E-05	BOVINEHD0200026784	rs110613747	2	93794468	535378	PARD3B	par-3 partitioning defective 3 homolog B (C, elegans)
X11P_aS2_totprot	0,00673987	0,00136021	4,955021651	1,39E-06	5,855573068	0,089978799	0,9404	1,19E-06	4,69E-05	BOVINEHD0200026785	rs136546912	2	93797510	535378	PARD3B	par-3 partitioning defective 3 homolog B (C, elegans)
X11P_aS2_totprot	0,00640243	0,00130354	4,911571567	1,71E-06	5,768120252	0,089978799	0,9385	1,95E-06	4,62E-05	BOVINEHD0200026786	rs109649678	2	93798592	535378	PARD3B	par-3 partitioning defective 3 homolog B (C, elegans)
X11P_aS2_totprot	-0,00660096	0,00130813	-5,04610398	9,10E-07	6,040741661	0,089978799	0,9308	2,80E-07	4,77E-05	BOVINEHD0600023003	rs109168832	6	83720494	NA	NA	NA
X11P_aS2_totprot	-0,00794835	0,00166482	-4,774299924	3,19E-06	5,495606031	0,089978799	0,9615	1,29E-07	4,83E-05	BOVINEHD0600023787	rs109691409	6	86662518	NA	NA	NA
X11P_aS2_totprot	-0,00774436	0,00163653	-4,732183339	3,86E-06	5,413154659	0,089978799	0,9596	3,85E-08	4,85E-05	BOVINEHD0600023788	rs133627704	6	86665030	NA	NA	NA
X11P_aS2_totprot	-0,00347863	0,000738242	-4,712045644	4,23E-06	5,373924987	0,089978799	0,7788	2,37E-08	4,85E-05	BTB-00133241	rs43338568	6	88743637	NA	NA	NA
X11P_aS2_totprot	-0,00333359	0,000708765	-4,703378412	4,39E-06	5,357079285	0,089978799	0,7077	1,89E-08	4,85E-05	BOVINEHD0600024410	rs110682384	6	89066109	NA	NA	NA
X11P_aS2_totprot	-0,00333359	0,000708765	-4,703378412	4,39E-06	5,357079285	0,089978799	0,7077	1,89E-08	4,85E-05	BOVINEHD0600024411	rs110579462	6	89067342	NA	NA	NA
X11P_aS2_totprot	-0,00333359	0,000708765	-4,703378412	4,39E-06	5,357079285	0,089978799	0,7077	1,89E-08	4,85E-05	BOVINEHD0600024412	rs110255601	6	89068359	NA	NA	NA
X11P_aS2_totprot	-0,00333359	0,000708765	-4,703378412	4,39E-06	5,357079285	0,089978799	0,7077	1,89E-08	4,85E-05	BOVINEHD0600024413	rs132879841	6	89070462	NA	NA	NA
X11P_aS2_totprot	-0,00333359	0,000708765	-4,703378412	4,39E-06	5,357079285	0,089978799	0,7077	1,89E-08	4,85E-05	BOVINEHD0600024414	rs110586436	6	89071227	NA	NA	NA
X11P_aS2_totprot	-0,00333359	0,000708765	-4,703378412	4,39E-06	5,357079285	0,089978799	0,7077	1,89E-08	4,85E-05	BOVINEHD0600024415	rs109164521	6	89072600	NA	NA	NA
X11P_aS2_totprot	-0,00333359	0,000708765	-4,703378412	4,39E-06	5,357079285	0,089978799	0,7077	1,89E-08	4,85E-05	BOVINEHD0600024416	rs109240776	6	89073649	NA	NA	NA
X11P_aS2_totprot	-0,00349882	0,000745084	-4,695873217	4,54E-06	5,342510961	0,089978799	0,7846	3,03E-08	4,85E-05	HAPMAP44452-BTA-22099	rs41606699	6	89399736	534082	ADAMTS3	ADAM metallopeptidase with thrombospondin type 1 motif, 3
X11P_aS2_totprot	-0,00349882	0,000745084	-4,695873217	4,54E-06	5,342510961	0,089978799	0,7846	3,03E-08	4,85E-05	BOVINEHD0600024532	rs134194438	6	89403814	534082	ADAMTS4	ADAM metallopeptidase with thrombospondin type 1 motif, 4
X11P_aS2_totprot	-0,00297067	0,000627001	-4,737903129	3,76E-06	5,424320109	0,089978799	0,5308	2,20E-08	4,85E-05	BOVINEHD0900029906	rs134059912	9	102342990	NA	NA	NA
X11P_aS2_totprot	-0,00297067	0,000627001	-4,737903129	3,76E-06	5,424320109	0,089978799	0,5308	2,20E-08	4,85E-05	BOVINEHD0900029910	rs109300488	9	102351089	NA	NA	NA
X11P_aS2_totprot	-0,00306477	0,000651427	-4,704702139	4,37E-06	5,359650584	0,089978799	0,55	5,25E-08	4,85E-05	BOVINEHD0900030436	rs134754817	9	103766887	NA	NA	NA
X11P_aS2_totprot	-0,00306477	0,000651427	-4,704702139	4,37E-06	5,359650584	0,089978799	0,55	5,25E-08	4,85E-05	BOVINEHD0900030437	rs137835498	9	103769517	NA	NA	NA
X11P_aS2_totprot	-0,00306477	0,000651427	-4,704702139	4,37E-06	5,359650584	0,089978799	0,55	5,25E-08	4,85E-05	BOVINEHD0900030440	rs132902810	9	103774052	NA	NA	NA
X11P_aS2_totprot	-0,00309131	0,000647497	-4,774246058	3,20E-06	5,495500229	0,089978799	0,5519	3,99E-08	4,84E-05	BOVINEHD0900030444	rs134581769	9	103778855	NA	NA	NA
