# Supplementary material for: Estimation of genetic parameters and detection of chromosomal regions affecting the major milk proteins and their post translational modifications in Danish Holstein and Danish Jersey cattle
Source: BMC Genet. 2016 Aug 2;17:114. doi: 10.1186/s12863-016-0421-2 (PMC4969662; doi:10.1186/s12863-016-0421-2)
Supplement: Additional file 10: Table S3. — Significant SNP markers (FDR < 0.10) unique for G-k-CN compared to U-k-CN in Danish Holstein cattle. (TXT 87 kb) [file 12863_2016_421_MOESM10_ESM.txt]

snp	rs_names	CHROM	DIST	SNP_GENE	wikigene_name
BOVINEHD0100004818	rs42353806	1	15761957	NA	NA
BOVINEHD0100005227	rs109826984	1	17316509	NA	NA
BOVINEHD0100005252	rs133377964	1	17431129	NA	NA
BOVINEHD0100005818	rs110679728	1	19576119	NA	NA
BOVINEHD0100005824	rs110111142	1	19583432	NA	NA
HAPMAP51222-BTA-39456	rs41639690	1	19805218	NA	NA
HAPMAP43356-BTA-79201	rs81111876	1	36399349	NA	NA
BOVINEHD0100010419	rs110820824	1	36413406	NA	NA
BOVINEHD0100010421	rs110017137	1	36416442	NA	NA
BOVINEHD0100010423	rs110550773	1	36423510	NA	NA
BOVINEHD0100013518	rs110899355	1	47824761	NA	NA
BOVINEHD0100013524	rs133019449	1	47860670	NA	NA
BOVINEHD0100013680	rs137043696	1	48447445	NA	NA
BOVINEHD0100013682	rs110751179	1	48450510	NA	NA
BOVINEHD0100013683	rs134184956	1	48451642	NA	NA
BOVINEHD0100013695	rs133773329	1	48493020	NA	NA
BOVINEHD0100013701	rs109346855	1	48507246	NA	NA
BOVINEHD0100013702	rs109820437	1	48507842	NA	NA
BOVINEHD0100013703	rs110596959	1	48508916	NA	NA
BOVINEHD0100013704	rs134101686	1	48509891	NA	NA
BOVINEHD0100013705	rs135960876	1	48510777	NA	NA
BOVINEHD0100013707	rs109322951	1	48512920	NA	NA
BOVINEHD0100013708	rs137577658	1	48514081	NA	NA
BOVINEHD0100014357	rs109099838	1	51049140	NA	NA
BOVINEHD0100014358	rs110013922	1	51050648	NA	NA
BOVINEHD0100014491	rs109936247	1	51560964	NA	NA
BOVINEHD0100014492	rs109912562	1	51566481	NA	NA
BOVINEHD0100014828	rs133503944	1	52806503	533187	BBX
BOVINEHD0100014940	rs43232949	1	53105127	282661	CD47
BOVINEHD0100014941	rs43232948	1	53108489	282661	CD47
BTB-00025760	rs43241717	1	53238076	NA	NA
BOVINEHD0100015022	rs137588690	1	53360643	531436	IFT57
BTB-00025322	rs43237224	1	53364989	531436	IFT57
BOVINEHD0100015024	rs134037963	1	53366993	531436	IFT57
BOVINEHD0100015029	rs43236492	1	53383775	NA	NA
BTB-00025197	rs43236501	1	53388440	NA	NA
BOVINEHD0100015030	rs43236511	1	53392264	NA	NA
BOVINEHD0100015051	rs109195616	1	53494621	NA	NA
BOVINEHD0100015056	rs43236431	1	53520007	NA	NA
BOVINEHD0100015076	rs109355589	1	53581922	526674	MYH15
BOVINEHD0100015077	rs110571856	1	53584577	526674	MYH15
BOVINEHD0100015078	rs110151115	1	53585725	526674	MYH15
BOVINEHD0100015079	rs109696272	1	53592437	526674	MYH15
BOVINEHD0100015092	rs110897479	1	53619301	526674	MYH15
BOVINEHD0100015093	rs134162398	1	53622077	526674	MYH15
BOVINEHD0100015094	rs109861909	1	53623582	526674	MYH15
BOVINEHD0100015096	rs109148772	1	53625013	526674	MYH15
BOVINEHD0100015097	rs134788752	1	53626670	526674	MYH15
BOVINEHD0100015098	rs135489315	1	53627164	526674	MYH15
BOVINEHD0100015099	rs110017915	1	53628600	526674	MYH15
BOVINEHD0100015100	rs109675060	1	53629280	526674	MYH15
BOVINEHD0100015101	rs109078292	1	53630867	526674	MYH15
BOVINEHD0100015104	rs110285679	1	53633101	526674	MYH15
BOVINEHD0100015107	rs135889636	1	53637605	526674	MYH15
BOVINEHD0100015108	rs132922912	1	53638690	526674	MYH15
BOVINEHD0100015109	rs110578028	1	53639350	526674	MYH15
BOVINEHD0100015113	rs108996371	1	53645193	526674	MYH15
BOVINEHD0100015116	rs110843598	1	53647979	526674	MYH15
BOVINEHD0100015117	rs110936273	1	53650767	526674	MYH15
BOVINEHD0100015119	rs110751302	1	53652258	526674	MYH15
BOVINEHD0100015127	rs109846156	1	53687279	526674	MYH15
BOVINEHD0100015143	rs109228048	1	53759816	537349	DZIP3
BOVINEHD0100015146	rs109393715	1	53770101	537349	DZIP3
BOVINEHD0100015158	rs134791767	1	53824269	537349	DZIP3
BTB-01907132	rs43020781	1	53841826	537349	DZIP3
BOVINEHD0100015161	rs108956237	1	53857343	537349	DZIP3
BOVINEHD0100015165	rs135762165	1	53871161	537349	DZIP3
BOVINEHD0100015272	rs43765077	1	54226452	521713	MORC1
BOVINEHD0100015739	rs133283775	1	56001065	NA	NA
BOVINEHD0100015741	rs136260574	1	56004282	NA	NA
BOVINEHD0100015742	rs110714076	1	56005614	NA	NA
BOVINEHD0100015743	rs135164987	1	56006752	NA	NA
BOVINEHD0100015744	rs110636095	1	56008760	NA	NA
BOVINEHD4100000306	rs110193121	1	56009533	NA	NA
BOVINEHD0100015745	rs110523978	1	56010359	NA	NA
BOVINEHD0100015746	rs110156553	1	56011940	NA	NA
BOVINEHD0100015753	rs135502179	1	56030206	NA	NA
BOVINEHD0100015755	rs134048432	1	56031908	NA	NA
BOVINEHD0100015756	rs135923765	1	56034617	NA	NA
BOVINEHD0100015804	rs110374744	1	56160972	NA	NA
BOVINEHD0200005373	rs43279257	2	18683292	533634	OSBPL6
BOVINEHD0200005374	rs109794045	2	18684247	533634	OSBPL6
BOVINEHD0200005375	rs43279270	2	18685033	533634	OSBPL6
HAPMAP43615-BTA-54400	rs41603483	2	18685872	533634	OSBPL6
BOVINEHD0200007014	rs133475432	2	24422897	NA	NA
BOVINEHD0200007015	rs43300757	2	24423751	NA	NA
BOVINEHD0200008379	rs133823727	2	28580839	NA	NA
BOVINEHD0200012193	rs133235037	2	42138049	532545	GALNT13
BOVINEHD0200012194	rs135419985	2	42138907	532545	GALNT13
BOVINEHD0200012198	rs43308482	2	42146661	532545	GALNT13
BOVINEHD0200012203	rs43308471	2	42156737	532545	GALNT13
BOVINEHD0200012214	rs43308491	2	42191293	532545	GALNT13
BOVINEHD0200012218	rs109417530	2	42202251	532545	GALNT13
BOVINEHD0200012223	rs43309183	2	42219916	532545	GALNT13
BOVINEHD0200012228	rs41755545	2	42233529	532545	GALNT13
BOVINEHD0200012234	rs41755564	2	42254744	532545	GALNT13
ARS-BFGL-NGS-38341	rs109732000	2	49808137	NA	NA
BOVINEHD0200014354	rs135969537	2	49822386	NA	NA
BOVINEHD0200018610	rs109159187	2	64476112	786958	NCKAP5
BOVINEHD0200018611	rs110997363	2	64481889	786958	NCKAP5
BOVINEHD0200018637	rs109689423	2	64555708	786958	NCKAP5
BOVINEHD0200018638	rs110661922	2	64556594	786958	NCKAP5
BOVINEHD0200040246	rs133278699	2	100939268	NA	NA
BOVINEHD0200034314	rs109353834	2	118925075	NA	NA
BOVINEHD0200034408	rs134519434	2	119179256	100139208	SP140L
BOVINEHD0200035463	rs135101816	2	122256433	538775	KHDRBS1
BOVINEHD0200036845	rs132987092	2	126925384	537861	NA
BOVINEHD0200037103	rs134541616	2	127780270	NA	NA
BOVINEHD0200037104	rs109915467	2	127783833	NA	NA
BOVINEHD0200037197	rs109244432	2	128069851	NA	NA
BOVINEHD0200037577	rs133852043	2	129325915	616826	IFNLR1
ARS-BFGL-NGS-111807	rs109127985	2	129651238	NA	NA
BOVINEHD0200037705	rs136298771	2	129721964	506494	PITHD1
BOVINEHD0200037706	rs133270742	2	129725751	NA	NA
BOVINEHD0200038107	rs137020913	2	131020038	NA	NA
BOVINEHD0200038279	rs109524160	2	131655456	100141158	USP48
BOVINEHD0200038280	rs109630241	2	131656082	100141158	USP48
BOVINEHD4100001733	rs41584699	2	134753003	NA	NA
BTB-00156558	rs43363539	3	110818143	784489	KIAA0319L
BOVINEHD0300031891	rs43363533	3	110828192	784489	KIAA0319L
BOVINEHD0300031896	rs133310204	3	110852213	784489	KIAA0319L
BOVINEHD0300032788	rs43366464	3	113502343	507329	INPP5D
BOVINEHD0400027659	rs135315228	4	98693578	529920	LRGUK
BOVINEHD0400034647	rs133144909	4	118325497	NA	NA
BOVINEHD0400034648	rs134486570	4	118326829	NA	NA
BOVINEHD0500011408	rs110461685	5	39792785	511963	NA
BOVINEHD0500011437	rs135407028	5	39913516	NA	NA
BOVINEHD0500014975	rs109846579	5	52092182	100297656	FAM19A2
BOVINEHD0500019364	rs136535648	5	69047530	515605	NA
BOVINEHD0500019367	rs132884588	5	69055330	515605	NA
BOVINEHD0500022878	rs109521723	5	80783754	NA	NA
BOVINEHD0500035302	rs137043841	5	120870313	NA	NA
BOVINEHD0500035304	rs43766759	5	120878322	NA	NA
BOVINEHD0600003777	rs109923408	6	14169538	505053	LARP7
BOVINEHD0600006715	rs109518016	6	24281092	100299906	NA
BOVINEHD0600006718	rs42579832	6	24289135	100299906	NA
BOVINEHD0600006722	rs42579023	6	24303687	100299906	NA
BOVINEHD0600007444	rs110558014	6	27049070	281751	EIF4E
BOVINEHD0600007464	rs109990987	6	27134194	NA	NA
BOVINEHD0600007477	rs135570120	6	27153407	NA	NA
BOVINEHD0600008835	rs137485969	6	31528923	503621	PDLIM5
BOVINEHD0600010297	rs137587473	6	36935705	NA	NA
BOVINEHD0600010301	rs133628072	6	36940920	NA	NA
BOVINEHD0600010302	rs109450472	6	36941730	NA	NA
BOVINEHD0600010303	rs109282342	6	36942426	NA	NA
BOVINEHD0600013232	rs109884459	6	48230495	NA	NA
BOVINEHD0600013233	rs109431019	6	48231052	NA	NA
BOVINEHD0600013235	rs110134749	6	48235889	NA	NA
BOVINEHD0600014899	rs137691784	6	54262368	NA	NA
BOVINEHD0600014973	rs132652119	6	54646951	NA	NA
BOVINEHD0600014975	rs136319780	6	54660756	NA	NA
BOVINEHD0600014977	rs134483007	6	54671208	NA	NA
BOVINEHD0600015201	rs42001793	6	55383009	NA	NA
ARS-BFGL-NGS-23616	rs109044465	6	55384541	NA	NA
BOVINEHD0600015261	rs136558823	6	55629412	NA	NA
BOVINEHD0600015338	rs110020492	6	55997837	NA	NA
BOVINEHD0600015479	rs135871338	6	56623805	NA	NA
BOVINEHD0600015546	rs41700062	6	56846828	NA	NA
BOVINEHD0600015548	rs41700074	6	56848759	NA	NA
BOVINEHD0600015549	rs110567971	6	56849326	NA	NA
BOVINEHD0600015550	rs41700101	6	56850776	NA	NA
BOVINEHD0600015551	rs109380195	6	56853760	NA	NA
BOVINEHD0600015553	rs134686660	6	56861957	NA	NA
BOVINEHD0600015554	rs41700123	6	56865372	NA	NA
BOVINEHD0600015555	rs41700130	6	56867802	NA	NA
BOVINEHD0600015556	rs41700833	6	56869107	NA	NA
BOVINEHD0600015557	rs41700836	6	56870552	NA	NA
HAPMAP34928-BES10_CONTIG751_552	rs41700841	6	56873006	NA	NA
BOVINEHD0600015559	rs41700849	6	56877951	NA	NA
BOVINEHD0600015561	rs133286523	6	56884829	NA	NA
BOVINEHD0600015562	rs134719025	6	56885670	NA	NA
BOVINEHD0600015570	rs109414210	6	56914030	NA	NA
BOVINEHD0600015577	rs134499895	6	56921061	NA	NA
BOVINEHD0600015580	rs132777010	6	56927054	NA	NA
BOVINEHD0600015581	rs41701902	6	56933797	NA	NA
BOVINEHD0600015582	rs110474380	6	56936790	NA	NA
BOVINEHD0600015583	rs109094474	6	56938017	NA	NA
BOVINEHD0600015584	rs108963365	6	56942009	NA	NA
BOVINEHD0600015585	rs109973232	6	56948404	NA	NA
BOVINEHD0600015586	rs133296025	6	56956689	NA	NA
BOVINEHD0600015588	rs43027904	6	56961994	NA	NA
BOVINEHD0600015848	rs110029027	6	57926717	NA	NA
BOVINEHD0600016966	rs134681782	6	61522429	514013	APBB2
BTA-68404-NO-RS	rs43709351	6	61523195	514013	APBB2
BOVINEHD0600016967	rs43348082	6	61524007	514013	APBB2
BOVINEHD0600016968	rs43348091	6	61525405	514013	APBB2
BOVINEHD0600017093	rs43458366	6	61960252	535165	LIMCH1
HAPMAP41354-BTA-76501	rs41653382	6	62048830	535165	LIMCH1
BOVINEHD0600017107	rs110991391	6	62054997	535165	LIMCH1
BOVINEHD0600017108	rs134989425	6	62060707	535165	LIMCH1
BOVINEHD4100005080	rs41597188	6	62063971	535165	LIMCH1
BOVINEHD0600017139	rs43464647	6	62170287	535165	LIMCH1
BOVINEHD0600017140	rs43464643	6	62171821	535165	LIMCH1
BOVINEHD0600017142	rs110257094	6	62173523	535165	LIMCH1
BOVINEHD0600017144	rs134677283	6	62174965	535165	LIMCH1
BOVINEHD0600017147	rs43464687	6	62186903	535165	LIMCH1
BOVINEHD0600017157	rs41653398	6	62200296	535165	LIMCH1
BOVINEHD0600017163	rs133361475	6	62208333	535165	LIMCH1
BOVINEHD0600017167	rs43464700	6	62222766	NA	NA
BOVINEHD0600017247	rs43470147	6	62453156	NA	NA
BOVINEHD0600017248	rs133346724	6	62454690	NA	NA
BOVINEHD0600017249	rs43470195	6	62459380	NA	NA
BOVINEHD0600017250	rs43470193	6	62459945	NA	NA
BOVINEHD0600017251	rs43470190	6	62460667	NA	NA
BOVINEHD0600017252	rs43470183	6	62461488	NA	NA
BOVINEHD0600017253	rs43470180	6	62462721	NA	NA
BOVINEHD0600017254	rs43470175	6	62463602	NA	NA
BOVINEHD0600017278	rs133753109	6	62547253	522345	SLC30A9
BOVINEHD0600017299	rs43472756	6	62615878	NA	NA
BOVINEHD0600017400	rs110500856	6	62972413	317692	ATP8A1
BOVINEHD0600017534	rs110655522	6	63385004	527289	NA
ARS-BFGL-NGS-103013	rs110037763	6	63402550	527289	NA
BOVINEHD0600017575	rs134522319	6	63512222	NA	NA
HAPMAP31190-BTA-161167	rs81174828	6	63893575	NA	NA
BOVINEHD0600017688	rs110653297	6	63903278	NA	NA
BOVINEHD0600017709	rs137659724	6	63967137	NA	NA
BOVINEHD0600017888	rs135693895	6	64662856	539881	NA
BOVINEHD0600018021	rs109594486	6	65093783	100336842	NA
BOVINEHD0600018026	rs43759723	6	65106842	100336842	NA
BOVINEHD0600018030	rs43765681	6	65110438	100336842	NA
BOVINEHD0600018031	rs43756519	6	65111385	100336842	NA
BOVINEHD0600018037	rs43758707	6	65119635	100336842	NA
BOVINEHD0600018146	rs137179181	6	65664825	NA	NA
BOVINEHD0600018147	rs135231748	6	65665566	NA	NA
BOVINEHD0600018148	rs110386880	6	65666762	NA	NA
BOVINEHD0600018237	rs43025602	6	66085166	NA	NA
BOVINEHD0600018241	rs110428959	6	66098949	NA	NA
BOVINEHD0600018244	rs43634973	6	66109820	NA	NA
BOVINEHD0600018272	rs109238375	6	66231162	NA	NA
BTB-01601425	rs42716880	6	66235480	NA	NA
BOVINEHD0600018288	rs43208497	6	66308365	NA	NA
BOVINEHD0600018290	rs43132142	6	66310298	NA	NA
BOVINEHD0600018291	rs134830679	6	66311317	NA	NA
BOVINEHD0600018628	rs110838509	6	67463459	282239	GABRB1
BOVINEHD0600018629	rs110555780	6	67465941	282239	GABRB1
BOVINEHD0600018630	rs136308122	6	67470062	282239	GABRB1
BOVINEHD0600018631	rs133354715	6	67472705	282239	GABRB1
BOVINEHD0600018718	rs134408043	6	67790769	536495	ATP10D
BOVINEHD0600018721	rs110295691	6	67797091	536495	ATP10D
BOVINEHD0600018727	rs109305155	6	67820415	536495	ATP10D
BOVINEHD0600018728	rs134808549	6	67821422	536495	ATP10D
BOVINEHD0600018729	rs109367965	6	67823490	536495	ATP10D
BOVINEHD0600018731	rs109081480	6	67825270	536495	ATP10D
BOVINEHD0600018752	rs110459081	6	67871406	536495	ATP10D
BOVINEHD0600018753	rs134819054	6	67872126	536495	ATP10D
BOVINEHD0600018754	rs137845083	6	67873019	536495	ATP10D
BOVINEHD0600018755	rs133852610	6	67873497	536495	ATP10D
BOVINEHD0600018892	rs110165692	6	68468386	NA	NA
BOVINEHD0600018893	rs110632716	6	68472848	504733	TEC
BOVINEHD0600019059	rs133543228	6	69026130	NA	NA
ARS-BFGL-NGS-99368	rs111012634	6	69026906	NA	NA
BOVINEHD0600019063	rs137447178	6	69041411	NA	NA
BOVINEHD0600019064	rs110017731	6	69045059	NA	NA
BOVINEHD0600019065	rs136949974	6	69046851	NA	NA
BOVINEHD0600019066	rs109879193	6	69047811	NA	NA
BOVINEHD0600019067	rs110265852	6	69048996	NA	NA
BOVINEHD0600019068	rs133784381	6	69049622	NA	NA
BOVINEHD0600019070	rs132638999	6	69052107	NA	NA
BOVINEHD0600019074	rs137099301	6	69076589	NA	NA
BOVINEHD0600019082	rs133860287	6	69119772	NA	NA
BOVINEHD0600019099	rs41255468	6	69176203	505877	OCIAD2
BOVINEHD0600019105	rs109196424	6	69205803	NA	NA
BOVINEHD0600019106	rs109282564	6	69206564	NA	NA
BOVINEHD0600019109	rs110781067	6	69217941	NA	NA
BOVINEHD0600019122	rs135986004	6	69240222	NA	NA
BOVINEHD0600019230	rs109038189	6	69573902	615729	SPATA18
BOVINEHD0600019266	rs135178540	6	69672571	NA	NA
BOVINEHD0600019267	rs132937166	6	69677050	NA	NA
BOVINEHD0600019511	rs110469663	6	70355958	535130	SCFD2
BOVINEHD0600019512	rs109531609	6	70356653	535130	SCFD2
BOVINEHD0600019654	rs136800716	6	70758888	540694	LNX1
BOVINEHD0600019704	rs137700533	6	70851459	NA	NA
BOVINEHD0600019706	rs137507334	6	70862916	NA	NA
BOVINEHD0600019707	rs136059931	6	70864815	NA	NA
BOVINEHD0600019713	rs109004536	6	70887487	NA	NA
BOVINEHD0600019714	rs110079722	6	70888518	NA	NA
BOVINEHD0600019741	rs137678716	6	70932645	NA	NA
BOVINEHD0600019742	rs110199435	6	70935635	NA	NA
BOVINEHD0600019743	rs134564724	6	70936394	NA	NA
BOVINEHD0600019744	rs109221794	6	70937216	NA	NA
BOVINEHD0600019745	rs133442113	6	70938630	NA	NA
BOVINEHD0600019746	rs110035824	6	70939356	NA	NA
BOVINEHD0600019747	rs110490856	6	70939975	NA	NA
BOVINEHD0600019748	rs110509949	6	70944134	NA	NA
BOVINEHD0600019749	rs110657627	6	70945325	NA	NA
BOVINEHD0600019750	rs110523981	6	70946049	NA	NA
BOVINEHD0600019763	rs134097895	6	70992402	NA	NA
BOVINEHD0600019768	rs133282125	6	71001520	NA	NA
BOVINEHD0600019769	rs135424418	6	71002653	NA	NA
BOVINEHD0600019770	rs110274007	6	71004089	NA	NA
BOVINEHD0600019771	rs134033659	6	71004914	NA	NA
BOVINEHD0600019772	rs135516402	6	71005809	NA	NA
BOVINEHD0600019776	rs110395538	6	71014465	NA	NA
BOVINEHD0600019778	rs109586886	6	71016938	NA	NA
BOVINEHD0600019797	rs109258770	6	71082832	NA	NA
BOVINEHD0600019798	rs137473945	6	71084527	NA	NA
BOVINEHD0600019799	rs132815026	6	71089953	NA	NA
BOVINEHD0600019804	rs134503808	6	71099891	NA	NA
BOVINEHD0600019805	rs136119592	6	71101998	NA	NA
BOVINEHD0600019806	rs110356235	6	71105493	NA	NA
BOVINEHD0600019808	rs110243809	6	71109518	NA	NA
BOVINEHD0600020116	rs109564076	6	72470433	535834	SRD5A3
BOVINEHD0600020117	rs42800456	6	72471934	535834	SRD5A3
BOVINEHD4100005164	rs41587891	6	72747213	782109	NMU
BOVINEHD0600020225	rs136757480	6	72825029	504440	EXOC1
BOVINEHD0600020227	rs137663892	6	72826555	504440	EXOC1
BOVINEHD0600020228	rs133511980	6	72827549	504440	EXOC1
BOVINEHD0600020229	rs135306490	6	72828406	504440	EXOC1
BOVINEHD0600020230	rs136450387	6	72829706	504440	EXOC1
BOVINEHD0600020231	rs133915191	6	72831445	504440	EXOC1
BOVINEHD0600020329	rs132719320	6	73123222	782369	NA
BOVINEHD0600020385	rs133238213	6	73270877	782369	NA
BOVINEHD0600020411	rs43466884	6	73327198	782369	NA
BOVINEHD0600020413	rs43466876	6	73333877	782369	NA
BOVINEHD0600020415	rs136577380	6	73341285	782369	NA
BOVINEHD0600020721	rs110763958	6	74462284	NA	NA
BOVINEHD0600020722	rs134635143	6	74467050	NA	NA
BOVINEHD0600020723	rs110650385	6	74470359	NA	NA
BOVINEHD0600021128	rs109963373	6	75982965	NA	NA
BOVINEHD0600021130	rs134172401	6	76013651	NA	NA
BOVINEHD0600021131	rs110680652	6	76020302	NA	NA
BOVINEHD0600021132	rs136422714	6	76026876	NA	NA
BOVINEHD0600021133	rs134224769	6	76028709	NA	NA
BOVINEHD0600021150	rs109576832	6	76112555	NA	NA
BOVINEHD0600021153	rs110638007	6	76128472	NA	NA
BOVINEHD0600021154	rs109357941	6	76131859	NA	NA
BOVINEHD0600021156	rs110549977	6	76134024	NA	NA
HAPMAP53262-RS29021769	rs29021769	6	76134600	NA	NA
BOVINEHD0600021157	rs109266940	6	76135325	NA	NA
BOVINEHD0600021158	rs109734250	6	76136326	NA	NA
BOVINEHD0600021169	rs110271886	6	76187006	NA	NA
BOVINEHD0600021244	rs135121282	6	76486527	NA	NA
BOVINEHD0600021245	rs132642659	6	76492787	NA	NA
BOVINEHD0600021246	rs133907749	6	76496589	NA	NA
BOVINEHD0600021269	rs134377493	6	76594160	100141023	NA
BOVINEHD0600021283	rs109918835	6	76668060	NA	NA
BOVINEHD0600021331	rs109737496	6	76888588	NA	NA
BOVINEHD0600021332	rs109700021	6	76889422	NA	NA
BOVINEHD0600021490	rs132672190	6	77514916	NA	NA
BOVINEHD0600021702	rs137792421	6	78278169	NA	NA
BOVINEHD0600021726	rs134721943	6	78330901	NA	NA
BOVINEHD0600021728	rs109535336	6	78336312	NA	NA
BOVINEHD0600021732	rs110287545	6	78357076	NA	NA
BOVINEHD0600022025	rs132945374	6	79715292	NA	NA
BOVINEHD0600022026	rs134119633	6	79716360	NA	NA
BOVINEHD0600022028	rs133449754	6	79719269	NA	NA
BTB-00264414	rs43468580	6	79843283	NA	NA
BOVINEHD0600022058	rs110100117	6	79844588	NA	NA
BOVINEHD0600022059	rs43468570	6	79847304	NA	NA
BOVINEHD0600022060	rs135093917	6	79853041	NA	NA
BOVINEHD0600022069	rs43467826	6	79882350	NA	NA
BOVINEHD0600022334	rs133436933	6	81056190	NA	NA
BOVINEHD0600022345	rs109863652	6	81106675	NA	NA
BOVINEHD0600022419	rs109694675	6	81379470	NA	NA
BOVINEHD0600022423	rs110879923	6	81385612	NA	NA
BOVINEHD0600022424	rs110400712	6	81387052	NA	NA
BOVINEHD0600022426	rs110115268	6	81390949	NA	NA
BOVINEHD0600022432	rs110354394	6	81411810	NA	NA
BOVINEHD0600022433	rs110104485	6	81413165	NA	NA
BOVINEHD0600022435	rs136617801	6	81416847	NA	NA
BOVINEHD0600022436	rs111021011	6	81417735	NA	NA
BOVINEHD0600022438	rs109808365	6	81424042	NA	NA
BOVINEHD0600022440	rs136146766	6	81428078	NA	NA
BOVINEHD0600022442	rs109755001	6	81435124	NA	NA
BOVINEHD0600022443	rs109164531	6	81435738	NA	NA
BOVINEHD0600022444	rs136754060	6	81437877	NA	NA
BOVINEHD0600022445	rs111000751	6	81438850	NA	NA
BOVINEHD0600022447	rs110325274	6	81447732	NA	NA
BOVINEHD0600022448	rs110127492	6	81449219	NA	NA
BOVINEHD0600022450	rs110091790	6	81450957	NA	NA
BOVINEHD0600022451	rs133564925	6	81452131	NA	NA
BOVINEHD0600022452	rs110420580	6	81453761	NA	NA
BOVINEHD0600022454	rs110096107	6	81461954	NA	NA
BOVINEHD0600022455	rs110091545	6	81463356	NA	NA
BOVINEHD0600022457	rs109044588	6	81469691	NA	NA
BOVINEHD0600022458	rs109676630	6	81471415	NA	NA
BOVINEHD0600022459	rs43758151	6	81472999	NA	NA
BOVINEHD0600022462	rs109403682	6	81481074	NA	NA
BOVINEHD0600022464	rs110759698	6	81487600	NA	NA
BOVINEHD0600022465	rs109431436	6	81488316	NA	NA
BOVINEHD0600022467	rs109410109	6	81493316	NA	NA
BOVINEHD0600022468	rs111010949	6	81495577	NA	NA
BOVINEHD0600022469	rs41580225	6	81496639	NA	NA
BOVINEHD0600022470	rs110162833	6	81497286	NA	NA
BOVINEHD0600022471	rs134559007	6	81501942	NA	NA
BOVINEHD0600022472	rs109544962	6	81502707	NA	NA
BOVINEHD0600022474	rs110175658	6	81504756	NA	NA
BOVINEHD0600022478	rs135928933	6	81508746	NA	NA
BOVINEHD0600022479	rs110169524	6	81510224	NA	NA
BOVINEHD0600022480	rs136947449	6	81510788	NA	NA
BOVINEHD0600022482	rs110715460	6	81512898	616643	TECRL
BOVINEHD0600022485	rs109046841	6	81515544	616643	TECRL
BOVINEHD0600022486	rs110012389	6	81516456	616643	TECRL
BOVINEHD0600022487	rs109656234	6	81516955	616643	TECRL
BOVINEHD0600022488	rs110386042	6	81517506	616643	TECRL
BOVINEHD0600022490	rs110488058	6	81518801	616643	TECRL
BOVINEHD0600022492	rs109505751	6	81522572	616643	TECRL
BOVINEHD0600022493	rs109298001	6	81523345	616643	TECRL
BOVINEHD0600022494	rs110459653	6	81524115	616643	TECRL
BOVINEHD0600022495	rs108964530	6	81525045	616643	TECRL
BOVINEHD0600022496	rs110013766	6	81525805	616643	TECRL
BOVINEHD0600022497	rs109083811	6	81530606	616643	TECRL
BOVINEHD0600022498	rs108952834	6	81532255	616643	TECRL
BOVINEHD0600022499	rs110506647	6	81533088	616643	TECRL
BOVINEHD0600022500	rs109797976	6	81535567	616643	TECRL
BOVINEHD0600022501	rs136879717	6	81536686	616643	TECRL
BOVINEHD0600022502	rs110950666	6	81537139	616643	TECRL
BOVINEHD0600022504	rs134191837	6	81540904	616643	TECRL
BOVINEHD0600022505	rs135009659	6	81543576	616643	TECRL
BOVINEHD0600022506	rs109298439	6	81544546	616643	TECRL
BOVINEHD0600022507	rs109494087	6	81547826	616643	TECRL
BOVINEHD0600022508	rs109825571	6	81548406	616643	TECRL
BOVINEHD0600022509	rs133255150	6	81550061	616643	TECRL
HAPMAP27224-BTA-161106	rs81174774	6	81551479	616643	TECRL
BOVINEHD0600022512	rs133565301	6	81558644	616643	TECRL
BOVINEHD0600022513	rs110783137	6	81559099	616643	TECRL
BOVINEHD0600022515	rs110650422	6	81562733	616643	TECRL
BOVINEHD0600022516	rs110792387	6	81564513	616643	TECRL
BOVINEHD0600022517	rs110566322	6	81565587	616643	TECRL
BOVINEHD0600022519	rs133730578	6	81576130	616643	TECRL
BOVINEHD0600022521	rs109182007	6	81578063	616643	TECRL
BOVINEHD0600022522	rs109389321	6	81578720	616643	TECRL
BOVINEHD0600022524	rs109109135	6	81580677	616643	TECRL
BOVINEHD0600022526	rs110710063	6	81587175	616643	TECRL
BOVINEHD0600022529	rs110613258	6	81594167	616643	TECRL
BOVINEHD0600022530	rs41256627	6	81594732	616643	TECRL
BOVINEHD0600022531	rs132666022	6	81595185	616643	TECRL
BOVINEHD0600022532	rs110775146	6	81599106	616643	TECRL
BOVINEHD0600022533	rs110381456	6	81599757	616643	TECRL
BOVINEHD0600022534	rs109068276	6	81600474	616643	TECRL
BOVINEHD0600022535	rs110926002	6	81602272	616643	TECRL
BOVINEHD0600022536	rs110136993	6	81603050	616643	TECRL
BOVINEHD0600022538	rs109657604	6	81605545	616643	TECRL
BOVINEHD0600022540	rs134721314	6	81618861	616643	TECRL
BOVINEHD0600022542	rs110401634	6	81627102	616643	TECRL
BOVINEHD0600022543	rs109802162	6	81629696	616643	TECRL
BOVINEHD0600022611	rs136130501	6	81756277	NA	NA
BOVINEHD0600022612	rs109064955	6	81759143	NA	NA
BOVINEHD0600022614	rs109705671	6	81763700	NA	NA
BOVINEHD0600022615	rs133579168	6	81766092	NA	NA
HAPMAP56688-RS29025335	rs29025335	6	81767374	NA	NA
BOVINEHD0600022616	rs109333912	6	81770100	NA	NA
BOVINEHD0600022617	rs111002878	6	81771861	NA	NA
BOVINEHD0600022618	rs109159696	6	81772445	NA	NA
BOVINEHD0600022619	rs110050537	6	81774760	NA	NA
BOVINEHD0600022620	rs110748278	6	81778536	NA	NA
BOVINEHD0600022621	rs134833335	6	81782613	NA	NA
BOVINEHD0600022622	rs109622592	6	81787030	NA	NA
BOVINEHD0600022624	rs110334311	6	81793326	NA	NA
BOVINEHD0600022625	rs110154992	6	81796516	NA	NA
BOVINEHD0600022626	rs109800211	6	81797603	NA	NA
BOVINEHD0600022627	rs133422617	6	81799241	NA	NA
BOVINEHD0600022628	rs109592677	6	81800565	NA	NA
BOVINEHD0600022629	rs110838218	6	81801273	NA	NA
BOVINEHD0600022630	rs133552448	6	81802044	NA	NA
BOVINEHD0600022631	rs110408338	6	81804444	NA	NA
BOVINEHD0600022632	rs136229275	6	81806171	NA	NA
BOVINEHD0600022633	rs109176588	6	81807443	NA	NA
BOVINEHD0600022634	rs134960259	6	81809906	NA	NA
BOVINEHD0600022635	rs109713976	6	81811022	NA	NA
BOVINEHD0600022636	rs110110678	6	81812151	NA	NA
BOVINEHD0600022637	rs135835212	6	81814339	NA	NA
BOVINEHD0600022638	rs132763719	6	81818460	NA	NA
BOVINEHD0600022639	rs134495995	6	81820695	NA	NA
BOVINEHD0600022640	rs110358527	6	81821735	NA	NA
BOVINEHD0600022641	rs110907459	6	81822574	NA	NA
BOVINEHD0600022688	rs110759072	6	82087767	NA	NA
BOVINEHD0600022689	rs132868826	6	82094736	784470	NA
BOVINEHD0600022690	rs110775587	6	82100280	784470	NA
BOVINEHD0600022691	rs110791784	6	82103638	784470	NA
BOVINEHD0600022692	rs133554793	6	82104461	784470	NA
BOVINEHD0600022693	rs135258934	6	82105168	784470	NA
BOVINEHD0600022694	rs136237297	6	82106622	784470	NA
BOVINEHD4100005220	rs41654408	6	82108611	784470	NA
BOVINEHD0600022696	rs110225411	6	82114076	784470	NA
BOVINEHD4100005240	rs136989253	6	82381476	NA	NA
HAPMAP26296-BTC-051940	rs81140664	6	82388706	NA	NA
BOVINEHD4100005243	rs109029685	6	82395727	NA	NA
BOVINEHD0600022731	rs110674413	6	82400947	NA	NA
BOVINEHD4100005245	rs41654988	6	82416284	NA	NA
BOVINEHD0600022733	rs110205780	6	82421429	NA	NA
BOVINEHD4100005247	rs110923522	6	82428137	NA	NA
BOVINEHD0600022734	rs109140489	6	82428845	NA	NA
BOVINEHD0600022736	rs134514982	6	82432807	NA	NA
BOVINEHD0600022737	rs136263778	6	82438719	NA	NA
BOVINEHD0600022738	rs110694477	6	82440302	NA	NA
BOVINEHD4100005249	rs110527581	6	82473445	NA	NA
BOVINEHD0600022755	rs109883742	6	82523121	NA	NA
BOVINEHD0600022756	rs109655508	6	82528729	NA	NA
BOVINEHD4100005254	rs109786908	6	82579538	100337226	EPHA5
BOVINEHD0600022770	rs110061925	6	82587025	100337226	EPHA5
BOVINEHD0600022774	rs110184897	6	82598273	100337226	EPHA5
BOVINEHD0600022775	rs110144552	6	82602141	100337226	EPHA5
BOVINEHD0600022776	rs110027418	6	82607462	100337226	EPHA5
BOVINEHD4100005260	rs133313712	6	82609768	100337226	EPHA5
BOVINEHD4100005261	rs109286558	6	82612204	100337226	EPHA5
BOVINEHD0600022808	rs109101513	6	82792569	100337226	EPHA5
BOVINEHD0600022906	rs135147137	6	83238377	NA	NA
BOVINEHD0600022910	rs132995496	6	83251996	NA	NA
BOVINEHD0600022913	rs133166585	6	83275998	NA	NA
BOVINEHD0600022914	rs137159855	6	83282592	NA	NA
BOVINEHD0600022915	rs135582565	6	83283318	NA	NA
BOVINEHD0600022916	rs133259143	6	83284107	NA	NA
BOVINEHD0600022919	rs136850117	6	83289548	NA	NA
BTA-76959-NO-RS	rs41654428	6	83290843	NA	NA
BOVINEHD0600022920	rs134728370	6	83291401	NA	NA
BOVINEHD0600022921	rs109616112	6	83292214	NA	NA
BOVINEHD0600022922	rs110031486	6	83293507	NA	NA
BOVINEHD0600022923	rs136033028	6	83294282	NA	NA
BOVINEHD0600022925	rs134010762	6	83296409	NA	NA
BOVINEHD0600022926	rs135717790	6	83298083	NA	NA
BOVINEHD0600022928	rs137004902	6	83313431	NA	NA
BOVINEHD0600022929	rs135135811	6	83314092	NA	NA
BOVINEHD0600022930	rs108998335	6	83320156	NA	NA
BOVINEHD0600022931	rs109306155	6	83322546	NA	NA
BOVINEHD0600022933	rs109396853	6	83326809	NA	NA
BOVINEHD0600022934	rs110953887	6	83327873	NA	NA
BOVINEHD0600022935	rs135441369	6	83332973	NA	NA
BOVINEHD0600022936	rs133161769	6	83336050	NA	NA
BOVINEHD0600022938	rs135828419	6	83345310	NA	NA
HAPMAP32099-BTA-151095	rs81162977	6	83345994	NA	NA
BOVINEHD0600022948	rs110856682	6	83409770	NA	NA
BOVINEHD0600022949	rs111017689	6	83413168	NA	NA
HAPMAP43417-BTA-96760	rs41591323	6	83416784	NA	NA
BOVINEHD0600022951	rs108995132	6	83429351	NA	NA
BOVINEHD0600022957	rs109664687	6	83454816	NA	NA
BOVINEHD0600023074	rs136032154	6	83955525	NA	NA
BOVINEHD0600023285	rs109207768	6	84674206	NA	NA
ARS-BFGL-NGS-114609	rs109825631	6	84713584	NA	NA
BOVINEHD0600023298	rs109412958	6	84721598	NA	NA
BOVINEHD0600023482	rs110443916	6	85362867	517049	TMPRSS11A
BOVINEHD0600023486	rs109417537	6	85375950	517049	TMPRSS11A
BOVINEHD0600023598	rs109826073	6	85835091	NA	NA
BOVINEHD0600023608	rs135230876	6	85860143	613858	YTHDC1
BOVINEHD0600023609	rs136617775	6	85861013	613858	YTHDC1
BOVINEHD0600023631	rs108947720	6	85953851	NA	NA
BOVINEHD0600023691	rs109466972	6	86240710	NA	NA
BOVINEHD0600023779	rs109472767	6	86627280	781553	NA
ARS-BFGL-NGS-94898	rs110162019	6	86642355	781553	NA
BOVINEHD0600023868	rs136932909	6	87075744	280934	SULT1E1
BOVINEHD0600023869	rs109979061	6	87077382	280934	SULT1E1
HAPMAP25708-BTC-043671	rs81132874	6	87113639	NA	NA
BOVINEHD4100005289	rs110786992	6	87136725	NA	NA
BOVINEHD4100005290	rs110899052	6	87145250	282208	CSN1S1
BOVINEHD0600023943	rs135331122	6	87504949	NA	NA
BOVINEHD0600023944	rs133038813	6	87509644	NA	NA
BOVINEHD0600023962	rs109277436	6	87562773	NA	NA
BOVINEHD0600024058	rs134909294	6	87910173	514798	RUFY3
BOVINEHD0600024152	rs135302063	6	88350890	282360	SLC4A4
BOVINEHD0600024153	rs136479039	6	88355475	282360	SLC4A4
BOVINEHD0600024155	rs109880133	6	88364506	282360	SLC4A4
BOVINEHD0600024159	rs43767889	6	88371675	282360	SLC4A4
BOVINEHD0600024186	rs135081937	6	88463166	282360	SLC4A4
BOVINEHD0600024187	rs136575174	6	88465698	282360	SLC4A4
BOVINEHD0600024189	rs136361792	6	88469658	282360	SLC4A4
BOVINEHD0600024190	rs110503564	6	88474081	282360	SLC4A4
BOVINEHD0600024191	rs111019930	6	88476481	282360	SLC4A4
BOVINEHD0600024192	rs109257784	6	88477330	282360	SLC4A4
BOVINEHD0600024193	rs133559641	6	88480285	282360	SLC4A4
BOVINEHD0600024205	rs133927792	6	88499233	282360	SLC4A4
BOVINEHD0600024249	rs43337860	6	88620285	NA	NA
BOVINEHD0600024260	rs43337908	6	88633651	NA	NA
BOVINEHD0600024261	rs43337907	6	88634241	NA	NA
BOVINEHD0600024262	rs43337904	6	88635024	NA	NA
BOVINEHD0600024291	rs109547247	6	88732184	530076	GC
BOVINEHD0600024406	rs137844449	6	89050323	NA	NA
BOVINEHD0600024533	rs110584414	6	89406570	534082	ADAMTS3
BOVINEHD0600024536	rs135744623	6	89419440	534082	ADAMTS3
BOVINEHD0600024546	rs136923988	6	89458909	534082	ADAMTS3
BOVINEHD0600024547	rs109478947	6	89461842	NA	NA
BOVINEHD0600024548	rs109952396	6	89468529	NA	NA
BOVINEHD0600024549	rs133816799	6	89469872	NA	NA
BOVINEHD0600024550	rs135128511	6	89475822	NA	NA
BOVINEHD0600024553	rs109321284	6	89494392	NA	NA
BOVINEHD0600024555	rs110419374	6	89501006	NA	NA
BOVINEHD0600024558	rs109920294	6	89514569	NA	NA
BOVINEHD0600024582	rs135985214	6	89617909	NA	NA
BOVINEHD0600024585	rs134497399	6	89626766	NA	NA
BOVINEHD0600024642	rs133713186	6	89884312	NA	NA
BOVINEHD0600024707	rs110281621	6	90245678	280717	ALB
BTA-64031-NO-RS	rs41646332	6	90325414	100140503	NA
BOVINEHD0600024736	rs108967769	6	90351090	100140503	NA
BOVINEHD0600024737	rs109021084	6	90353549	100140503	NA
BOVINEHD0600024738	rs110989399	6	90354648	100140503	NA
BOVINEHD0600024744	rs110969803	6	90368205	100140503	NA
BOVINEHD0600024746	rs135247183	6	90371709	100140503	NA
BOVINEHD0600024791	rs109793149	6	90557327	NA	NA
BOVINEHD0600024800	rs110641786	6	90604958	NA	NA
BOVINEHD0600024848	rs133178795	6	90759728	NA	NA
BOVINEHD0600024853	rs134531302	6	90781487	NA	NA
BOVINEHD0600024854	rs110112263	6	90782326	NA	NA
ARS-BFGL-NGS-80814	rs109411896	6	90783153	NA	NA
BOVINEHD0600024855	rs136982890	6	90786213	NA	NA
BOVINEHD0600024858	rs109688547	6	90796987	NA	NA
BOVINEHD0600024859	rs133579056	6	90797634	NA	NA
BOVINEHD0600024864	rs133120025	6	90812234	613667	CXCL3
BOVINEHD0600024925	rs110789319	6	90982259	536269	MTHFD2L
BOVINEHD0600024931	rs132761939	6	90995336	100295331	NA
BOVINEHD0600024949	rs109810027	6	91090532	NA	NA
BOVINEHD0600024950	rs134059278	6	91093171	NA	NA
BOVINEHD0600025061	rs134530926	6	91409231	NA	NA
BOVINEHD0600025062	rs136534955	6	91410901	NA	NA
ARS-BFGL-NGS-115014	rs110199757	6	91411581	NA	NA
BOVINEHD0600025063	rs42608672	6	91412603	NA	NA
BOVINEHD0600025064	rs135846443	6	91413525	NA	NA
BOVINEHD0600025065	rs132750461	6	91414233	NA	NA
BOVINEHD0600025068	rs137519920	6	91422376	NA	NA
BOVINEHD0600025070	rs137102693	6	91426394	NA	NA
BOVINEHD0600025071	rs42608647	6	91427129	NA	NA
BOVINEHD0600025073	rs42607625	6	91429200	NA	NA
BOVINEHD0600025076	rs109950907	6	91431182	280737	BTC
BOVINEHD0600025077	rs42607598	6	91432294	280737	BTC
BOVINEHD0600025093	rs42606203	6	91472682	280737	BTC
BOVINEHD0600025133	rs42590962	6	91568612	NA	NA
HAPMAP48129-BTA-95633	rs41598313	6	91578337	NA	NA
BOVINEHD0600025136	rs136665610	6	91583617	NA	NA
BOVINEHD0600025137	rs42590980	6	91584637	NA	NA
BOVINEHD0600025149	rs42591023	6	91620163	518368	PARM1
BOVINEHD0600025151	rs133055167	6	91624358	518368	PARM1
BOVINEHD0600025152	rs42592134	6	91625207	518368	PARM1
BOVINEHD0600025154	rs42592147	6	91627211	518368	PARM1
BOVINEHD0600025155	rs42592153	6	91628097	518368	PARM1
BOVINEHD0600025162	rs42592178	6	91636147	518368	PARM1
BOVINEHD0600025170	rs137073114	6	91656338	518368	PARM1
BOVINEHD0600025312	rs134494821	6	92213089	539249	G3BP2
BOVINEHD0600025325	rs42554943	6	92290318	NA	NA
BOVINEHD0600025328	rs42555005	6	92302998	317724	USO1
BOVINEHD0600025329	rs42555007	6	92307570	317724	USO1
BTB-01428873	rs42555832	6	92309468	317724	USO1
BOVINEHD0600025334	rs134267080	6	92339122	317724	USO1
BOVINEHD0600025335	rs135457389	6	92341405	317724	USO1
BOVINEHD0600034369	rs109324112	6	92344287	317724	USO1
BOVINEHD0600025339	rs42555861	6	92360218	317724	USO1
BTB-01428914	rs42555873	6	92363326	317724	USO1
BOVINEHD0600025340	rs42555887	6	92364793	317724	USO1
BOVINEHD0600025341	rs110030379	6	92365397	317724	USO1
BOVINEHD0600025342	rs42555898	6	92366637	317724	USO1
BOVINEHD0600025343	rs42555901	6	92367313	317724	USO1
BOVINEHD0600025345	rs42555911	6	92368666	317724	USO1
BOVINEHD0600025346	rs109668659	6	92371025	317724	USO1
BOVINEHD0600025347	rs42554978	6	92373546	317724	USO1
BOVINEHD0600025348	rs42554981	6	92374028	317724	USO1
BOVINEHD0600025349	rs42554991	6	92377129	317724	USO1
BOVINEHD0600025350	rs43478695	6	92382606	NA	NA
BOVINEHD0600025351	rs43478669	6	92390184	NA	NA
BOVINEHD0600025352	rs110056186	6	92391378	NA	NA
BOVINEHD0600025353	rs43478648	6	92392568	NA	NA
BOVINEHD0600025354	rs43478634	6	92393600	NA	NA
BOVINEHD0600025457	rs135473158	6	92648735	407147	ART3
BOVINEHD0600025498	rs137644646	6	92751891	407147	ART3
BOVINEHD4100005355	rs41655018	6	92871043	533177	SCARB2
BOVINEHD0600025604	rs43478136	6	92939933	508540	NA
BOVINEHD0600025605	rs43478145	6	92940728	508540	NA
BOVINEHD0600025606	rs43469966	6	92942885	508540	NA
BOVINEHD0600025607	rs43469946	6	92945559	508540	NA
BOVINEHD0600025608	rs43469942	6	92946466	508540	NA
BOVINEHD0600025609	rs135998376	6	92947429	508540	NA
BOVINEHD0600025610	rs43469934	6	92948219	508540	NA
BOVINEHD0600025611	rs43478227	6	92948820	508540	NA
BOVINEHD0600025612	rs43478223	6	92949789	508540	NA
BOVINEHD0600025613	rs109510145	6	92951049	NA	NA
BOVINEHD0600025741	rs43475562	6	93168987	100139141	SHROOM3
BOVINEHD0600025810	rs134707992	6	93304361	100139141	SHROOM3
BOVINEHD0600025829	rs110528822	6	93366870	100139141	SHROOM3
BOVINEHD0600026206	rs43477617	6	94577996	537989	NA
BOVINEHD0600026208	rs43477613	6	94584504	537989	NA
BOVINEHD0600026211	rs43477594	6	94592191	537989	NA
BOVINEHD0600026212	rs43477604	6	94594309	537989	NA
BOVINEHD0600026219	rs43476493	6	94622320	537989	NA
HAPMAP40589-BTA-77348	rs41653142	6	94627787	537989	NA
BOVINEHD0600026222	rs43476511	6	94634374	537989	NA
BOVINEHD4100005369	rs41589024	6	94635708	537989	NA
BOVINEHD0600026224	rs135275861	6	94638637	537989	NA
BOVINEHD4100005370	rs43477545	6	94639398	537989	NA
BOVINEHD0600026226	rs41605988	6	94642253	537989	NA
BOVINEHD0600026227	rs43477570	6	94643186	537989	NA
BOVINEHD0600026228	rs133096225	6	94643778	537989	NA
BOVINEHD0600026229	rs43476114	6	94646280	537989	NA
BOVINEHD0600026230	rs43476119	6	94646872	537989	NA
BOVINEHD0600026231	rs43476438	6	94649092	537989	NA
BOVINEHD0600026423	rs110300345	6	95143591	NA	NA
BOVINEHD0600026424	rs109176092	6	95146282	NA	NA
BOVINEHD0600026444	rs42790089	6	95211218	NA	NA
BOVINEHD0600026445	rs42790090	6	95211906	NA	NA
BOVINEHD0600026526	rs109239054	6	95449456	NA	NA
BOVINEHD0600026528	rs136117069	6	95451557	NA	NA
BOVINEHD0600026529	rs109328550	6	95456783	NA	NA
BOVINEHD0600026530	rs110548001	6	95459341	NA	NA
BOVINEHD0600026818	rs134341855	6	96440777	510080	ANTXR2
BOVINEHD0600026827	rs133996268	6	96473459	510080	ANTXR2
BTB-00272418	rs43476636	6	96493695	510080	ANTXR2
BOVINEHD0600026838	rs43476686	6	96526381	NA	NA
BOVINEHD0600026839	rs110535609	6	96529785	NA	NA
BOVINEHD0600026840	rs110033763	6	96532763	NA	NA
BOVINEHD0600026841	rs135789395	6	96533510	NA	NA
BOVINEHD0600026842	rs133552353	6	96557073	NA	NA
BOVINEHD0600026846	rs134965173	6	96586824	NA	NA
BOVINEHD0600026847	rs136693071	6	96592035	NA	NA
BOVINEHD0600026851	rs134374777	6	96604977	NA	NA
BOVINEHD0600026855	rs43477443	6	96622397	NA	NA
BOVINEHD0600026858	rs43477440	6	96634730	NA	NA
BOVINEHD0600026862	rs43477454	6	96658706	NA	NA
BOVINEHD0600027034	rs110675928	6	97320843	615662	C6H4orf22
BOVINEHD0600027036	rs110470136	6	97326676	615662	C6H4orf22
BOVINEHD0600027037	rs135596144	6	97330391	615662	C6H4orf22
BOVINEHD0600027042	rs42972969	6	97352880	615662	C6H4orf22
BOVINEHD0600027144	rs133361221	6	97741560	NA	NA
BOVINEHD0600027188	rs135569538	6	97907606	NA	NA
BOVINEHD0600027387	rs43481484	6	98486304	NA	NA
BOVINEHD0600030014	rs135863173	6	106830910	523110	NSG1
BOVINEHD0600030016	rs134085890	6	106832135	523110	NSG1
BOVINEHD0600032802	rs136428318	6	115666741	NA	NA
BOVINEHD0700001043	rs132920145	7	3671452	519770	PBX4
BOVINEHD0700001045	rs109240434	7	3675009	519770	PBX4
ARS-BFGL-NGS-32148	rs109373725	7	3873859	528175	MAU2
BOVINEHD0700001095	rs136102161	7	3875084	528175	MAU2
BOVINEHD0700001096	rs133060554	7	3879741	528175	MAU2
BOVINEHD0700001098	rs136057885	7	3890085	528175	MAU2
BOVINEHD0700002322	rs132709204	7	9087959	NA	NA
BOVINEHD0700002323	rs109795295	7	9089625	NA	NA
BOVINEHD0700002324	rs109622268	7	9090356	NA	NA
BOVINEHD0700002325	rs110413496	7	9093861	NA	NA
BOVINEHD0700002327	rs135340814	7	9097418	NA	NA
BOVINEHD0700002328	rs133289500	7	9105976	NA	NA
BOVINEHD0700002329	rs134758150	7	9106789	NA	NA
BOVINEHD0700004209	rs110410151	7	15333627	100124511	ZNF177
BOVINEHD0700004210	rs110158149	7	15334329	100124511	ZNF177
BOVINEHD0700004211	rs132682602	7	15335233	100124511	ZNF177
BOVINEHD0700004212	rs110830377	7	15338348	100124511	ZNF177
BOVINEHD0700004213	rs110833139	7	15340045	100124511	ZNF177
BOVINEHD0700004217	rs110470196	7	15343270	100124511	ZNF177
BOVINEHD0700004223	rs109153076	7	15350060	NA	NA
BOVINEHD0700007451	rs136191269	7	26857350	540017	NA
BOVINEHD0700007452	rs133378985	7	26858764	540017	NA
ARS-BFGL-NGS-63017	rs42228636	7	27497043	100125915	CTXN3
BOVINEHD0700007669	rs42227698	7	27505259	NA	NA
BOVINEHD0700007671	rs42227706	7	27512318	NA	NA
BOVINEHD0700007674	rs42227714	7	27515569	NA	NA
BOVINEHD0700008599	rs133500777	7	30512493	NA	NA
BOVINEHD0700008922	rs136016033	7	31575024	407190	CSNK1G3
BOVINEHD0700008969	rs137671654	7	31691893	534400	CEP120
BOVINEHD0700009008	rs134544092	7	31852331	NA	NA
BOVINEHD0700009009	rs135476674	7	31856537	NA	NA
BOVINEHD0700009015	rs135655040	7	31877747	NA	NA
BOVINEHD4100005896	rs29026777	7	31880392	NA	NA
BOVINEHD0700009016	rs133330595	7	31884461	NA	NA
BOVINEHD0700009017	rs134587043	7	31886650	NA	NA
BOVINEHD0700009018	rs135968754	7	31888083	NA	NA
BOVINEHD0700009019	rs136913385	7	31890234	NA	NA
BOVINEHD0700009020	rs134885656	7	31891107	NA	NA
BOVINEHD4100005897	rs110118920	7	31892145	NA	NA
BOVINEHD0700009021	rs137800775	7	31893345	NA	NA
BOVINEHD0700009025	rs133072850	7	31910788	NA	NA
BOVINEHD0700009075	rs110850442	7	32007376	519857	PRDM6
BOVINEHD0700009180	rs43761565	7	32243707	614112	SNX24
BOVINEHD0700009181	rs43760554	7	32244288	614112	SNX24
BOVINEHD0700009182	rs43759348	7	32244753	614112	SNX24
BOVINEHD0700009183	rs43759351	7	32245501	614112	SNX24
BOVINEHD0700009185	rs43768391	7	32248690	614112	SNX24
BOVINEHD0700009188	rs136912395	7	32254838	614112	SNX24
BOVINEHD0700009191	rs133728409	7	32262520	614112	SNX24
BOVINEHD0700009193	rs43770392	7	32264142	614112	SNX24
BOVINEHD0700009197	rs43768900	7	32269956	614112	SNX24
BOVINEHD0700009201	rs43762541	7	32277810	614112	SNX24
BOVINEHD0700009202	rs43765620	7	32279617	614112	SNX24
BOVINEHD0700009204	rs43768881	7	32281437	614112	SNX24
BOVINEHD0700009205	rs43765490	7	32283846	614112	SNX24
BOVINEHD0700009209	rs43506508	7	32291813	614112	SNX24
BOVINEHD0700009211	rs110762314	7	32299202	614112	SNX24
BOVINEHD0700009212	rs43506512	7	32299740	614112	SNX24
BOVINEHD0700009215	rs43506521	7	32313776	NA	NA
BOVINEHD0700009217	rs43506527	7	32321317	NA	NA
BOVINEHD0700009264	rs43750973	7	32424372	NA	NA
HAPMAP40159-BTA-104763	rs41570059	7	32429732	NA	NA
BOVINEHD0700009265	rs42689521	7	32430458	NA	NA
BOVINEHD0700009266	rs42689528	7	32431593	NA	NA
BOVINEHD0700009268	rs136780080	7	32433222	NA	NA
BOVINEHD0700009269	rs42690236	7	32434188	NA	NA
BOVINEHD0700009270	rs42690247	7	32436636	NA	NA
BOVINEHD0700009271	rs42690270	7	32439187	NA	NA
BOVINEHD0700009272	rs42690271	7	32439891	NA	NA
BOVINEHD4100005900	rs42690282	7	32441261	NA	NA
BOVINEHD0700009273	rs42690300	7	32443889	NA	NA
BOVINEHD0700009274	rs42690304	7	32444663	NA	NA
BOVINEHD0700009276	rs42689473	7	32455835	NA	NA
BOVINEHD0700009277	rs43195208	7	32459967	NA	NA
BOVINEHD0700009278	rs42689508	7	32471471	NA	NA
ARS-BFGL-NGS-77121	rs111031035	7	32492061	NA	NA
BOVINEHD0700009284	rs42689444	7	32501973	NA	NA
BOVINEHD0700009436	rs136609232	7	32974670	781423	LOC781423
BOVINEHD0700009438	rs109802009	7	32976411	781423	LOC781423
BOVINEHD0700009439	rs109069266	7	32977055	781423	LOC781423
BOVINEHD0700009493	rs43509547	7	33124798	NA	NA
BOVINEHD0700009519	rs136303226	7	33219938	NA	NA
BOVINEHD0700009524	rs133739250	7	33252784	NA	NA
BOVINEHD0700009747	rs42583756	7	34073023	NA	NA
BOVINEHD0700009759	rs135764416	7	34122606	NA	NA
BOVINEHD0700009762	rs110737020	7	34138456	NA	NA
BTB-01701380	rs42813037	7	34192804	NA	NA
BOVINEHD0700009774	rs109561609	7	34202425	NA	NA
BOVINEHD0700018378	rs43520351	7	63544968	NA	NA
ARS-BFGL-NGS-101886	rs41625563	7	93073890	NA	NA
BOVINEHD0700027192	rs136880244	7	93074810	NA	NA
BOVINEHD0700027193	rs135017592	7	93075709	NA	NA
BOVINEHD0700027194	rs136666824	7	93076407	NA	NA
BOVINEHD0700029525	rs137350699	7	100971057	NA	NA
BOVINEHD0700029526	rs136250588	7	100971940	NA	NA
BOVINEHD0700029529	rs134569693	7	100993815	NA	NA
BOVINEHD0700029531	rs133992418	7	101002188	NA	NA
BOVINEHD0700029583	rs132960587	7	101212249	NA	NA
BOVINEHD0700032331	rs41704421	7	110840075	536759	FER
BOVINEHD0700032333	rs41704406	7	110845161	536759	FER
BOVINEHD0700032337	rs41704379	7	110851248	536759	FER
BOVINEHD0700032340	rs41704344	7	110859831	536759	FER
BOVINEHD0700032344	rs41704339	7	110877590	NA	NA
BOVINEHD0700032754	rs43543185	7	112077071	100294978	NA
BOVINEHD0700032755	rs43543187	7	112077998	100294978	NA
BOVINEHD0800018076	rs109696977	8	60577659	NA	NA
BOVINEHD0800019414	rs42250998	8	64749013	NA	NA
BOVINEHD0800019433	rs42251737	8	64813478	NA	NA
BOVINEHD0800019434	rs42251733	8	64815835	NA	NA
BOVINEHD0800019440	rs43563340	8	64856371	NA	NA
BOVINEHD0800019444	rs43563348	8	64872492	NA	NA
BOVINEHD0800020102	rs109260512	8	66993404	NA	NA
BOVINEHD0900001189	rs135810992	9	5764657	NA	NA
BOVINEHD0900002567	rs110246555	9	10452070	NA	NA
ARS-BFGL-NGS-4479	rs108942371	9	24272399	536284	ECHDC1
BOVINEHD0900010484	rs133506969	9	37710170	NA	NA
BOVINEHD0900010485	rs109126315	9	37714695	NA	NA
BOVINEHD0900010489	rs136046475	9	37724159	NA	NA
BOVINEHD0900010603	rs133861372	9	38179855	NA	NA
BOVINEHD0900010604	rs135313159	9	38184589	NA	NA
BOVINEHD0900010605	rs132717824	9	38188695	NA	NA
BOVINEHD0900010606	rs133685252	9	38193344	NA	NA
BOVINEHD0900010607	rs135104144	9	38194211	NA	NA
BOVINEHD0900010608	rs132903145	9	38195131	NA	NA
BOVINEHD0900010609	rs137162302	9	38196189	NA	NA
BOVINEHD0900010611	rs136621503	9	38198636	NA	NA
BOVINEHD0900010654	rs137512329	9	38374639	100139706	NA
BOVINEHD0900011378	rs111018563	9	40950620	534118	FIG4
BOVINEHD0900013029	rs111005801	9	47284670	NA	NA
BOVINEHD0900013030	rs137162875	9	47288565	NA	NA
BTA-84028-NO-RS	rs41661126	9	66183555	512152	CEP162
BOVINEHD0900018244	rs137327103	9	66191082	512152	CEP162
BOVINEHD0900018245	rs136145154	9	66192148	512152	CEP162
BOVINEHD0900018292	rs135016615	9	66332640	NA	NA
BOVINEHD0900018349	rs110066531	9	66467627	NA	NA
ARS-BFGL-NGS-50415	rs109284624	9	66481382	NA	NA
BOVINEHD0900018355	rs134712010	9	66490698	NA	NA
ARS-BFGL-NGS-58983	rs108943085	9	66527271	781965	NA
BOVINEHD0900018388	rs110360168	9	66588972	781965	NA
BOVINEHD0900020645	rs109869401	9	74235104	317776	MYB
BOVINEHD0900020647	rs109564191	9	74242031	317776	MYB
BOVINEHD0900020648	rs110478333	9	74244549	317776	MYB
BOVINEHD0900020649	rs110448556	9	74249760	317776	MYB
BOVINEHD0900020650	rs136124164	9	74250794	317776	MYB
BOVINEHD0900027635	rs110908345	9	97016129	514844	NA
BOVINEHD0900027636	rs110901865	9	97017685	514844	NA
BOVINEHD0900028670	rs135693950	9	99219680	530858	PARK2
BOVINEHD1000000634	rs134544858	10	2115008	NA	NA
BOVINEHD1000000937	rs132775733	10	2974097	NA	NA
BOVINEHD1000000938	rs109362770	10	2980252	NA	NA
BOVINEHD1000006684	rs137705382	10	20535115	506254	TBC1D21
BOVINEHD1000008598	rs109916471	10	26410786	NA	NA
BOVINEHD1000013420	rs42732558	10	44691377	NA	NA
BOVINEHD1000015762	rs43627472	10	52762817	NA	NA
BOVINEHD1000015763	rs137287368	10	52767560	NA	NA
BOVINEHD1000016898	rs133320525	10	56823252	525892	WDR72
BOVINEHD1000018369	rs109045731	10	63545339	782100	NA
BOVINEHD1000018370	rs110949859	10	63546245	782100	NA
BTA-98729-NO-RS	rs41666412	10	68570791	NA	NA
BOVINEHD1000019973	rs133933190	10	69683997	NA	NA
BOVINEHD1000019975	rs137445971	10	69686888	NA	NA
BTB-01653149	rs42768815	10	72339726	NA	NA
BOVINEHD1000020692	rs132942592	10	72372708	NA	NA
BOVINEHD1000020694	rs134567350	10	72376446	NA	NA
BOVINEHD1000020695	rs136061111	10	72379907	NA	NA
ARS-BFGL-NGS-40559	rs110826777	10	72380552	NA	NA
BOVINEHD1000020933	rs42624291	10	73653655	NA	NA
BTB-01501723	rs42624287	10	73655817	NA	NA
BOVINEHD1000020934	rs42624286	10	73656632	NA	NA
BOVINEHD1000021104	rs110271301	10	74104445	281814	HIF1A
BOVINEHD1000021107	rs135085707	10	74120847	281814	HIF1A
BOVINEHD1000021137	rs109492288	10	74226473	NA	NA
BOVINEHD1000021139	rs137091888	10	74231952	NA	NA
BOVINEHD1000021153	rs121919030	10	74262744	NA	NA
BOVINEHD1000021154	rs134930791	10	74264129	NA	NA
BOVINEHD1000021155	rs109527186	10	74265979	NA	NA
ARS-BFGL-NGS-103001	rs109418481	10	74608049	NA	NA
BOVINEHD1000021481	rs110418517	10	75541964	537813	KCNH5
BOVINEHD1000021482	rs132929365	10	75544751	537813	KCNH5
BOVINEHD1000021617	rs133180608	10	75926120	NA	NA
BOVINEHD1000021618	rs110506066	10	75930855	NA	NA
BOVINEHD1000021619	rs135734797	10	75936948	NA	NA
BOVINEHD1000021724	rs136434725	10	76262919	516881	SGPP1
BOVINEHD1000021729	rs134181484	10	76282757	NA	NA
BOVINEHD1000021730	rs137400229	10	76283506	NA	NA
BOVINEHD1000021731	rs133028282	10	76284179	NA	NA
BOVINEHD1000021732	rs134341172	10	76284828	NA	NA
BOVINEHD1000021733	rs110970468	10	76285558	NA	NA
BOVINEHD1000021734	rs110593349	10	76287733	NA	NA
BOVINEHD1000021735	rs134041862	10	76288955	NA	NA
BOVINEHD1000021736	rs135919772	10	76289900	NA	NA
BOVINEHD1000021753	rs134177520	10	76341753	NA	NA
BOVINEHD1000021754	rs137565996	10	76344206	NA	NA
BOVINEHD1000021755	rs133134480	10	76345726	NA	NA
BOVINEHD1000021756	rs137167658	10	76346938	NA	NA
BOVINEHD1000021762	rs133604006	10	76383352	100301070	NA
BOVINEHD1000021817	rs136700724	10	76510451	540504	SYNE2
ARS-BFGL-NGS-93256	rs110488234	10	76530287	540504	SYNE2
BOVINEHD1000021821	rs134050402	10	76531738	540504	SYNE2
BOVINEHD1000021822	rs110304470	10	76538911	540504	SYNE2
BOVINEHD1000021823	rs133418536	10	76546802	540504	SYNE2
BOVINEHD1000021862	rs134626857	10	76723557	281146	ESR2
BOVINEHD1000021863	rs109536258	10	76724952	281146	ESR2
BOVINEHD1000021875	rs135334695	10	76764024	NA	NA
BOVINEHD1000021890	rs133068078	10	76814974	NA	NA
BOVINEHD1000021891	rs134834007	10	76817663	NA	NA
BOVINEHD1000021896	rs136986107	10	76832220	100297513	LOC100297513
BOVINEHD1000021897	rs135818424	10	76832933	100297513	LOC100297513
BOVINEHD1000021898	rs136426982	10	76837974	100297513	LOC100297513
BOVINEHD1000021900	rs135963211	10	76843669	100297513	LOC100297513
BOVINEHD1000021903	rs137401517	10	76851507	NA	NA
BOVINEHD1000021904	rs133131658	10	76853249	NA	NA
BOVINEHD1000021980	rs135962206	10	77080070	NA	NA
BOVINEHD1000021981	rs109599329	10	77081229	NA	NA
BOVINEHD1000021983	rs109415366	10	77085863	NA	NA
BOVINEHD1000021986	rs136428724	10	77091346	NA	NA
BOVINEHD1000021987	rs133833172	10	77092453	NA	NA
BOVINEHD1000021991	rs134979955	10	77104114	NA	NA
BOVINEHD1000021992	rs109244512	10	77105016	NA	NA
BOVINEHD1000021994	rs109214427	10	77111107	NA	NA
BOVINEHD1000021996	rs134084402	10	77114476	NA	NA
BOVINEHD1000021997	rs135676251	10	77115346	NA	NA
BOVINEHD1000022000	rs135622124	10	77123927	NA	NA
BOVINEHD1000022001	rs109934425	10	77124900	NA	NA
BOVINEHD1000022002	rs109386789	10	77126310	NA	NA
BOVINEHD1000022884	rs109307248	10	80304139	617007	RAD51B
BOVINEHD1000022888	rs41748663	10	80321940	617007	RAD51B
BOVINEHD1000023000	rs109261167	10	80747755	NA	NA
BOVINEHD1000023002	rs136459202	10	80756063	NA	NA
BOVINEHD1000023888	rs109551582	10	83852953	517545	NA
BOVINEHD1000023892	rs135800684	10	83865631	517545	NA
BOVINEHD1000023893	rs109503424	10	83869653	517545	NA
BOVINEHD1000023896	rs137096718	10	83872108	517545	NA
BOVINEHD1000023897	rs134956142	10	83872712	517545	NA
BOVINEHD1000023898	rs133145096	10	83873292	517545	NA
BOVINEHD1000023899	rs109063613	10	83874730	517545	NA
BOVINEHD1000023900	rs43646876	10	83875249	517545	NA
BOVINEHD1000023901	rs43646868	10	83876014	517545	NA
BOVINEHD1000023902	rs134017328	10	83876584	517545	NA
BOVINEHD1000023903	rs137664243	10	83877322	517545	NA
BOVINEHD1000024527	rs137071653	10	86089087	NA	NA
BOVINEHD1000024528	rs110386638	10	86089652	NA	NA
BOVINEHD1000024530	rs42810987	10	86091337	NA	NA
BOVINEHD1000024531	rs136093474	10	86095026	NA	NA
BOVINEHD1000024533	rs133348696	10	86096896	NA	NA
BOVINEHD1000024534	rs42810934	10	86097913	NA	NA
BOVINEHD1000024535	rs42810948	10	86099169	NA	NA
BOVINEHD1000024536	rs42810953	10	86099839	NA	NA
BOVINEHD1000024538	rs42810975	10	86101964	NA	NA
BOVINEHD1000024769	rs135297281	10	86925236	NA	NA
BOVINEHD1000024770	rs136707331	10	86929147	NA	NA
BOVINEHD1000026594	rs43646321	10	92038963	614412	NA
BOVINEHD1000026596	rs137500916	10	92044220	614412	NA
BOVINEHD1000026598	rs134522419	10	92053433	614412	NA
BOVINEHD1000026600	rs133050593	10	92055936	614412	NA
BOVINEHD1000026602	rs135563756	10	92062583	614412	NA
BOVINEHD1000026606	rs133066768	10	92075652	614412	NA
BOVINEHD1000026614	rs134714381	10	92106149	614412	NA
BOVINEHD1000026615	rs136497450	10	92107068	614412	NA
BOVINEHD1000026618	rs132860123	10	92111413	614412	NA
BOVINEHD1000026750	rs42263105	10	92565013	NA	NA
BOVINEHD1000027770	rs42304277	10	96202136	NA	NA
BOVINEHD1000028349	rs109149136	10	98148608	NA	NA
BOVINEHD1000029709	rs110457966	10	102179992	505469	NA
BOVINEHD1000029710	rs109815443	10	102180552	505469	NA
BOVINEHD1000029711	rs109184217	10	102181551	505469	NA
BOVINEHD1000029712	rs134647234	10	102182218	505469	NA
BOVINEHD1000029715	rs134947768	10	102187217	505469	NA
BOVINEHD1000029718	rs135226109	10	102193713	505469	NA
BOVINEHD1000029721	rs136192313	10	102197668	505469	NA
BOVINEHD4100008423	rs41575001	10	102219323	505469	NA
BOVINEHD1000029734	rs137835093	10	102225282	505469	NA
BOVINEHD1100000816	rs134618910	11	2348505	510529	SNRNP200
BOVINEHD1100001234	rs43660527	11	3411987	536340	VWA3B
BOVINEHD1100001372	rs43656945	11	3730613	535487	INPP4A
BOVINEHD1100002026	rs43660984	11	5569777	NA	NA
BOVINEHD1100002128	rs135788195	11	5846372	NA	NA
BOVINEHD1100002137	rs137267253	11	5863996	NA	NA
BOVINEHD1100002281	rs110272749	11	6165823	NA	NA
BOVINEHD1100002282	rs41901644	11	6168763	NA	NA
BOVINEHD1100002295	rs137268223	11	6191465	NA	NA
BOVINEHD1100002297	rs110119278	11	6194566	NA	NA
BOVINEHD1100002298	rs41900955	11	6196515	506268	CNOT11
BOVINEHD1100002300	rs136949397	11	6198709	506268	CNOT11
BOVINEHD1100002309	rs110618326	11	6209414	NA	NA
ARS-BFGL-NGS-5681	rs109474265	11	6243988	NA	NA
BOVINEHD1100002757	rs133426085	11	7443553	NA	NA
BOVINEHD1100002758	rs134433523	11	7444732	NA	NA
BOVINEHD1100002761	rs137348940	11	7452624	618298	TMEM182
BOVINEHD1100002762	rs110018663	11	7454126	618298	TMEM182
ARS-BFGL-NGS-37576	rs43657949	11	7540560	NA	NA
BOVINEHD1100002799	rs43657959	11	7541633	NA	NA
BOVINEHD1100002800	rs43657965	11	7542180	NA	NA
BOVINEHD1100002802	rs43657980	11	7543711	NA	NA
BOVINEHD1100002803	rs43657991	11	7545082	NA	NA
BOVINEHD1100002804	rs110431384	11	7545977	NA	NA
BOVINEHD1100002806	rs43658024	11	7548048	NA	NA
BOVINEHD1100002807	rs43703400	11	7549001	NA	NA
BOVINEHD1100002808	rs43658027	11	7550089	NA	NA
BOVINEHD1100002903	rs132738007	11	7841679	NA	NA
BOVINEHD1100003021	rs133417868	11	8347580	NA	NA
BOVINEHD1100003082	rs109186676	11	8628728	NA	NA
BOVINEHD1100006529	rs43666598	11	21689694	507624	MAP4K3
BOVINEHD1100006530	rs43666600	11	21691321	507624	MAP4K3
BOVINEHD1100006532	rs43666609	11	21695276	507624	MAP4K3
BOVINEHD1100006533	rs137506694	11	21696432	507624	MAP4K3
BOVINEHD1100006534	rs132967423	11	21697745	507624	MAP4K3
BOVINEHD1100006536	rs110263396	11	21700397	507624	MAP4K3
BTB-00465155	rs43667552	11	21704414	507624	MAP4K3
BOVINEHD1100006980	rs43011943	11	23060282	NA	NA
BOVINEHD1100006985	rs43011600	11	23073869	NA	NA
BOVINEHD1100006988	rs42874435	11	23103966	NA	NA
BOVINEHD1100006990	rs134925151	11	23119318	NA	NA
BTA-119578-NO-RS	rs41618504	11	23121908	NA	NA
BOVINEHD1100007105	rs42563814	11	23565917	NA	NA
BOVINEHD1100007106	rs42563811	11	23567172	NA	NA
BOVINEHD1100007107	rs42563799	11	23568145	NA	NA
BOVINEHD1100007108	rs42563791	11	23569324	NA	NA
BOVINEHD1100007110	rs135490600	11	23571322	NA	NA
HAPMAP59290-RS29022016	rs29022016	11	23599074	NA	NA
BOVINEHD1100007113	rs109259729	11	23601386	NA	NA
BOVINEHD1100007116	rs110609524	11	23611072	NA	NA
BOVINEHD4100008634	rs135332317	11	23638960	NA	NA
BOVINEHD1100007126	rs42670583	11	23647370	NA	NA
BOVINEHD1100007128	rs42671198	11	23653225	NA	NA
HAPMAP43993-BTA-103701	rs41616745	11	23654532	NA	NA
BOVINEHD1100007130	rs42671176	11	23657204	NA	NA
BOVINEHD1100007282	rs43671537	11	24213011	NA	NA
BOVINEHD1100007619	rs109916509	11	25415933	NA	NA
BOVINEHD1100007620	rs110794858	11	25416854	NA	NA
BOVINEHD1100007621	rs110193461	11	25417802	NA	NA
ARS-BFGL-NGS-20828	rs109733774	11	25418833	NA	NA
BOVINEHD1100007622	rs110444934	11	25419419	NA	NA
BOVINEHD1100007623	rs109112499	11	25423472	NA	NA
BOVINEHD1100007625	rs133922866	11	25425540	NA	NA
BOVINEHD4100008652	rs41662182	11	25438067	NA	NA
BOVINEHD1100007739	rs132721469	11	25830261	514187	THADA
ARS-BFGL-NGS-5488	rs110641280	11	25837168	514187	THADA
BOVINEHD1100008954	rs109043068	11	29855374	NA	NA
BOVINEHD1100008961	rs136635329	11	29885158	NA	NA
BOVINEHD1100012180	rs133432124	11	41612411	NA	NA
BOVINEHD1100012269	rs135749018	11	41889783	NA	NA
BOVINEHD1100012450	rs110653304	11	42561404	NA	NA
BOVINEHD1100012452	rs109021526	11	42569472	NA	NA
BOVINEHD1100012455	rs109086187	11	42571954	NA	NA
BOVINEHD1100012464	rs110199042	11	42588783	NA	NA
BOVINEHD1100012500	rs137759277	11	42686404	NA	NA
BOVINEHD1100012507	rs137189991	11	42702558	NA	NA
BOVINEHD1100012509	rs133398082	11	42704528	NA	NA
BOVINEHD1100012510	rs134569241	11	42708621	NA	NA
BOVINEHD1100012511	rs136099946	11	42711111	NA	NA
BOVINEHD1100012512	rs133625426	11	42711783	NA	NA
HAPMAP41109-BTA-93077	rs41572782	11	42713681	NA	NA
BOVINEHD1100012513	rs134788188	11	42714297	NA	NA
BOVINEHD1100012514	rs109302882	11	42714921	NA	NA
BOVINEHD1100012517	rs110515258	11	42720610	NA	NA
BOVINEHD1100012520	rs109322377	11	42725830	NA	NA
BOVINEHD1100012521	rs110857037	11	42726545	NA	NA
BOVINEHD1100012522	rs109179484	11	42736991	NA	NA
BOVINEHD1100012523	rs109585740	11	42740307	NA	NA
BOVINEHD1100012524	rs136614782	11	42740880	NA	NA
BOVINEHD1100013043	rs134115488	11	44948198	NA	NA
BOVINEHD1100013093	rs136202327	11	45076239	NA	NA
BOVINEHD1100015171	rs110409669	11	51582366	NA	NA
BOVINEHD1100022613	rs137818486	11	78851794	NA	NA
BOVINEHD1100022620	rs110473727	11	78901136	540041	NA
BOVINEHD1100022624	rs134043559	11	78925428	100337107	NA
BOVINEHD1100022625	rs135012019	11	78928650	100337107	NA
BOVINEHD1100022626	rs132818667	11	78932108	100337107	NA
BOVINEHD1100022627	rs134319098	11	78933084	100337107	NA
BOVINEHD1100022628	rs137681063	11	78935378	100337107	NA
BOVINEHD1100022629	rs133162553	11	78942027	100337107	NA
BOVINEHD1100022630	rs137080343	11	78943563	100337107	NA
BOVINEHD1100022631	rs135762618	11	78944743	100337107	NA
BOVINEHD1100022632	rs136846240	11	78946179	100337107	NA
BOVINEHD1100022636	rs133461423	11	78954052	100337107	NA
BOVINEHD1100022637	rs135323923	11	78960940	100337107	NA
BOVINEHD1100022638	rs137821298	11	78961794	100337107	NA
BOVINEHD1100023508	rs134086676	11	82057123	NA	NA
BOVINEHD1100023509	rs110875684	11	82058421	NA	NA
BOVINEHD1100023510	rs133401738	11	82059737	NA	NA
BOVINEHD1100023511	rs134331096	11	82068744	NA	NA
BOVINEHD1100023512	rs109463099	11	82073120	NA	NA
BOVINEHD1100028423	rs137523212	11	97825155	616166	RALGPS1
BOVINEHD1100028425	rs137038397	11	97829305	616166	RALGPS1
BOVINEHD1100028443	rs111012946	11	97893801	616166	RALGPS1
BOVINEHD1100028450	rs137040965	11	97903021	616166	RALGPS1
BOVINEHD1100028458	rs110617960	11	97919703	616166	RALGPS1
BOVINEHD1100028541	rs137180402	11	98103872	507761	GARNL3
BOVINEHD1100028843	rs133842849	11	99274674	540351	ZER1
BOVINEHD1100028844	rs135172047	11	99277672	540351	ZER1
BOVINEHD1100028845	rs136670217	11	99280177	540351	ZER1
BOVINEHD1100028851	rs132871385	11	99305889	509584	TBC1D13
BOVINEHD1100028854	rs136852153	11	99319530	100138783	C11H9orf114
BOVINEHD1100029049	rs134423805	11	100018300	NA	NA
BOVINEHD1100029301	rs110775305	11	100879769	NA	NA
BOVINEHD1100029302	rs110210315	11	100881624	NA	NA
BOVINEHD1100029305	rs110741681	11	100884861	NA	NA
BOVINEHD1100029306	rs137816540	11	100885793	NA	NA
BOVINEHD4100009229	rs41621020	11	100893710	NA	NA
BOVINEHD1100029308	rs109091662	11	100894415	NA	NA
BOVINEHD1100029310	rs133994188	11	100899632	NA	NA
BOVINEHD1100029311	rs137403404	11	100900414	NA	NA
ARS-BFGL-NGS-116589	rs109391018	11	100901534	NA	NA
BOVINEHD4100009230	rs41621832	11	100907050	541080	FUBP3
BOVINEHD1100029313	rs136922741	11	100907606	541080	FUBP3
BOVINEHD1100029317	rs135745793	11	100912895	541080	FUBP3
BOVINEHD1100029677	rs110335438	11	102037251	525389	MED27
BOVINEHD1100030939	rs135241785	11	106556895	NA	NA
ARS-BFGL-NGS-118288	rs43691104	11	106613461	NA	NA
BOVINEHD1100030970	rs135071029	11	106626509	NA	NA
BOVINEHD1100030971	rs136560774	11	106627576	NA	NA
BOVINEHD1100030972	rs43692056	11	106628668	NA	NA
BOVINEHD1100031037	rs43686741	11	106757834	NA	NA
BOVINEHD1100031038	rs43693128	11	106758647	NA	NA
BOVINEHD1200011690	rs132699821	12	41262722	NA	NA
BOVINEHD1200011691	rs137089472	12	41266469	NA	NA
BOVINEHD4100009560	rs41664290	12	41441818	NA	NA
BOVINEHD1200011721	rs133691686	12	41468085	NA	NA
HAPMAP42762-BTA-100328	rs41610527	12	41479027	NA	NA
BOVINEHD1200011722	rs134715321	12	41490327	NA	NA
BOVINEHD1200011723	rs136107777	12	41497510	NA	NA
BOVINEHD1200011731	rs134561807	12	41543987	NA	NA
BOVINEHD1200022798	rs109653229	12	79725899	616045	DOCK9
BOVINEHD1200022799	rs110534505	12	79728899	616045	DOCK9
BOVINEHD1200022803	rs132994229	12	79743911	616045	DOCK9
BOVINEHD1200022804	rs110353491	12	79744973	616045	DOCK9
BOVINEHD1200022807	rs109530592	12	79750647	616045	DOCK9
BOVINEHD1200022808	rs137663490	12	79752198	616045	DOCK9
BOVINEHD1200022811	rs110121573	12	79757776	616045	DOCK9
BOVINEHD1200022845	rs135987932	12	79837450	NA	NA
BOVINEHD1200022846	rs132678947	12	79840093	NA	NA
BOVINEHD1200022847	rs137105649	12	79843323	NA	NA
BOVINEHD1200025192	rs135317706	12	86664900	NA	NA
BOVINEHD1200025194	rs133737453	12	86672601	NA	NA
BOVINEHD1200025196	rs137465840	12	86681139	NA	NA
ARS-BFGL-NGS-31955	rs109524742	12	86684265	NA	NA
BOVINEHD1200025397	rs135809855	12	87148716	NA	NA
BOVINEHD1200025415	rs110770735	12	87176911	NA	NA
ARS-BFGL-NGS-31217	rs109266645	12	88245784	617611	NA
BOVINEHD1200026589	rs136404010	12	90740471	534579	TFDP1
BOVINEHD1200026595	rs41682155	12	90765464	NA	NA
BOVINEHD1200026610	rs41676729	12	90841277	504526	GAS6
BOVINEHD1200026611	rs41677231	12	90841961	504526	GAS6
BOVINEHD1200026614	rs41676726	12	90852658	504526	GAS6
BOVINEHD1200026615	rs41676722	12	90857580	504526	GAS6
BOVINEHD1300002599	rs136109033	13	9694262	NA	NA
BOVINEHD1300002601	rs133499546	13	9700248	NA	NA
BOVINEHD1300002602	rs134737625	13	9700922	NA	NA
BOVINEHD1300002603	rs137769667	13	9702238	NA	NA
BOVINEHD1300002606	rs136201958	13	9707817	NA	NA
BOVINEHD1300002607	rs133952074	13	9711965	NA	NA
ARS-BFGL-NGS-16065	rs110135540	13	15963362	NA	NA
BOVINEHD1300004604	rs109870909	13	16304782	534787	ITIH5
BOVINEHD1300004606	rs41679105	13	16308450	534787	ITIH5
BOVINEHD1300004790	rs134815480	13	16769130	NA	NA
BOVINEHD1300004794	rs136270126	13	16785855	NA	NA
ARS-BFGL-BAC-13111	rs109085284	13	16806019	NA	NA
BOVINEHD4100009961	rs109243778	13	16816078	NA	NA
BOVINEHD1300004803	rs132699519	13	16836093	NA	NA
BOVINEHD1300004807	rs134545312	13	16852876	NA	NA
BOVINEHD1300004809	rs136819681	13	16860325	NA	NA
ARS-BFGL-NGS-74140	rs109344912	13	16866102	NA	NA
BOVINEHD1300004815	rs136467883	13	16882076	NA	NA
BOVINEHD1300004817	rs134044178	13	16889177	NA	NA
BOVINEHD1300004818	rs137392419	13	16892280	NA	NA
BOVINEHD1300004820	rs137016266	13	16900838	NA	NA
UA-IFASA-8290	rs41612999	13	16901756	NA	NA
BOVINEHD1300004821	rs135186250	13	16905117	NA	NA
BOVINEHD1300004823	rs132782602	13	16907100	NA	NA
BOVINEHD1300004824	rs110310289	13	16909480	NA	NA
BOVINEHD1300004825	rs135708675	13	16912149	NA	NA
BOVINEHD1300004826	rs132930841	13	16914685	NA	NA
BOVINEHD1300004828	rs134191311	13	16917354	NA	NA
BOVINEHD1300004829	rs137548517	13	16919398	NA	NA
BOVINEHD1300004830	rs133180871	13	16921463	NA	NA
BOVINEHD1300004831	rs108954348	13	16923024	NA	NA
BOVINEHD1300004832	rs135718890	13	16924173	NA	NA
BOVINEHD1300004837	rs109113636	13	16946298	NA	NA
BOVINEHD1300004873	rs136755897	13	17095959	505901	PRKCQ
BOVINEHD1300004878	rs134625158	13	17100792	505901	PRKCQ
BOVINEHD1300004879	rs135839491	13	17101387	505901	PRKCQ
BOVINEHD1300004883	rs110381492	13	17113022	505901	PRKCQ
BOVINEHD1300004890	rs136055233	13	17129831	505901	PRKCQ
BOVINEHD1300004943	rs110907032	13	17314910	NA	NA
BOVINEHD1300004963	rs137074472	13	17371871	NA	NA
BOVINEHD1300004966	rs41681954	13	17382158	407183	PFKFB3
BOVINEHD1300004969	rs134800382	13	17395721	407183	PFKFB3
BOVINEHD1300004970	rs109962080	13	17396254	407183	PFKFB3
BOVINEHD1300004973	rs109514203	13	17399024	407183	PFKFB3
BOVINEHD1300004975	rs110057692	13	17402371	407183	PFKFB3
BOVINEHD1300004976	rs110095255	13	17404123	407183	PFKFB3
BOVINEHD1300004978	rs133769438	13	17409056	NA	NA
BOVINEHD1300004979	rs136042279	13	17409902	NA	NA
BOVINEHD1300004980	rs133018435	13	17411344	NA	NA
BOVINEHD1300004981	rs41681699	13	17412872	NA	NA
BOVINEHD1300004982	rs137547572	13	17415564	NA	NA
BOVINEHD1300004983	rs132694736	13	17418000	NA	NA
BOVINEHD1300004984	rs110881355	13	17420295	NA	NA
BOVINEHD1300005002	rs41681227	13	17478471	NA	NA
BOVINEHD1300005021	rs109725930	13	17557810	281861	IL2RA
BOVINEHD1300005023	rs135171891	13	17564320	281861	IL2RA
BOVINEHD1300005024	rs109897535	13	17565052	281861	IL2RA
BOVINEHD1300005027	rs111005645	13	17577544	281861	IL2RA
BOVINEHD1300005028	rs109785399	13	17581288	281861	IL2RA
BOVINEHD1300005196	rs110166854	13	18217594	509696	PDSS1
BOVINEHD1300005223	rs132922385	13	18282818	533670	APBB1IP
BOVINEHD1300005230	rs134545785	13	18299719	533670	APBB1IP
BOVINEHD1300005312	rs135439044	13	18610915	535219	CUL2
BOVINEHD1300005315	rs110281139	13	18620467	535219	CUL2
BOVINEHD1300005324	rs42675578	13	18652556	535219	CUL2
BOVINEHD1300005330	rs43702552	13	18677654	NA	NA
BOVINEHD1300005556	rs134042403	13	19254170	527964	PARD3
BOVINEHD1300005733	rs41679667	13	19697650	NA	NA
BOVINEHD1300005780	rs136901304	13	19836989	NA	NA
BOVINEHD1300005784	rs135075117	13	19850752	NA	NA
BOVINEHD1300005848	rs137035050	13	20050038	539369	NRP1
BOVINEHD1300005856	rs133215162	13	20069215	NA	NA
BTB-00516473	rs41687143	13	20137246	NA	NA
BOVINEHD1300005898	rs41680839	13	20215298	NA	NA
BOVINEHD1300005900	rs43149131	13	20227681	NA	NA
BOVINEHD1300006138	rs134769039	13	21133647	524240	NA
BOVINEHD1300022185	rs42056588	13	76584130	506031	ZMYND8
BOVINEHD1300023259	rs137051233	13	80341504	NA	NA
BOVINEHD1400001617	rs42311027	14	6115807	NA	NA
BOVINEHD1400001623	rs109495407	14	6122918	NA	NA
BOVINEHD1400001863	rs109231750	14	6921511	NA	NA
BOVINEHD1400001864	rs42213624	14	6927629	NA	NA
BOVINEHD1400003663	rs133157363	14	12660047	NA	NA
BOVINEHD1400003664	rs137178113	14	12666454	NA	NA
BOVINEHD1400003665	rs136317579	14	12668797	NA	NA
BOVINEHD1400003669	rs109914980	14	12682963	NA	NA
ARS-BFGL-NGS-20645	rs109517754	14	12694203	NA	NA
BOVINEHD1400003673	rs110877746	14	12694989	NA	NA
BOVINEHD1400003678	rs42381919	14	12710789	NA	NA
BOVINEHD1400003679	rs42381868	14	12711922	NA	NA
BOVINEHD1400004458	rs43129273	14	15894880	NA	NA
BOVINEHD1400022759	rs134141798	14	80665624	516989	RALYL
HAPMAP50331-BTA-35792	rs41634571	14	83255426	533574	ZFAND1
BOVINEHD4100011750	rs41634572	14	83260222	533574	ZFAND1
ARS-BFGL-NGS-18046	rs109248528	14	83504134	NA	NA
BOVINEHD1500002239	rs136195701	15	8741764	NA	NA
BOVINEHD1500002240	rs136919159	15	8742690	NA	NA
BOVINEHD1500003485	rs110262317	15	14196029	521194	NA
BOVINEHD1500003511	rs41746847	15	14287836	521194	NA
BOVINEHD1500005706	rs135635711	15	22474652	504346	ALG9
BOVINEHD1500005707	rs133153227	15	22477044	504346	ALG9
BOVINEHD1500005777	rs109775842	15	22660419	541211	DIXDC1
BOVINEHD1500005778	rs41751857	15	22661434	541211	DIXDC1
BOVINEHD1500005780	rs136176575	15	22665521	512723	DLAT
BOVINEHD1500005781	rs133086266	15	22666868	512723	DLAT
BOVINEHD1500005782	rs110208169	15	22668336	512723	DLAT
BOVINEHD1500005785	rs41751868	15	22671214	512723	DLAT
BOVINEHD1500005786	rs41751876	15	22671910	512723	DLAT
BOVINEHD1500005788	rs41751898	15	22675618	512723	DLAT
BOVINEHD1500005790	rs109223947	15	22681468	512723	DLAT
BOVINEHD1500005800	rs132672408	15	22717264	513716	C15H11orf57
ARS-BFGL-NGS-58474	rs109253596	15	23100794	NA	NA
BOVINEHD1500005908	rs136013283	15	23148541	NA	NA
BOVINEHD1500006170	rs133239943	15	23903718	281941	NCAM1
BOVINEHD1500011486	rs133147374	15	41803287	614203	GALNT18
BOVINEHD1600007599	rs110536990	16	27352976	NA	NA
BOVINEHD1600007600	rs109260439	16	27355947	NA	NA
BOVINEHD1600007601	rs109261044	16	27358439	NA	NA
BOVINEHD1600007602	rs110186044	16	27359705	NA	NA
BOVINEHD1600007604	rs110185771	16	27361073	NA	NA
BOVINEHD1600007607	rs110927057	16	27370094	NA	NA
BOVINEHD1600007614	rs137305247	16	27381687	NA	NA
BOVINEHD1600009647	rs109179326	16	33716583	NA	NA
BOVINEHD1600009648	rs110357099	16	33718321	NA	NA
BOVINEHD1600009649	rs110803362	16	33719489	NA	NA
BOVINEHD1600009650	rs110534974	16	33720189	NA	NA
BOVINEHD1600009651	rs135524553	16	33720737	NA	NA
BOVINEHD1600009652	rs109140314	16	33722246	NA	NA
BOVINEHD1600009653	rs109028134	16	33723461	NA	NA
BOVINEHD1600009985	rs41806966	16	34875151	NA	NA
BOVINEHD1600010023	rs137297345	16	34973929	NA	NA
BOVINEHD1600010024	rs41804520	16	34977449	NA	NA
BOVINEHD1600010327	rs41802102	16	35913713	783230	WDR64
BOVINEHD1600010339	rs41802082	16	35970245	NA	NA
BOVINEHD1600010343	rs41802659	16	35991022	515996	KMO
ARS-BFGL-NGS-15956	rs41802094	16	36020987	515996	KMO
BOVINEHD1600010554	rs41802466	16	36836145	NA	NA
BOVINEHD1600010592	rs41802396	16	36984064	NA	NA
BOVINEHD1600016137	rs41815836	16	57855149	NA	NA
BOVINEHD1600016276	rs110009676	16	58285564	NA	NA
BOVINEHD4100012638	rs41604644	16	63505298	NA	NA
ARS-BFGL-NGS-31199	rs109152710	16	64061829	NA	NA
BOVINEHD1600019627	rs110028205	16	69180088	NA	NA
BOVINEHD1600019648	rs108995429	16	69220314	NA	NA
BOVINEHD1600019654	rs110057847	16	69232588	NA	NA
BOVINEHD1600019655	rs110768667	16	69234293	NA	NA
BOVINEHD1600019656	rs110563416	16	69239697	NA	NA
BOVINEHD1600019658	rs137027736	16	69243112	100138376	NA
BOVINEHD1600019660	rs109179100	16	69248336	100138376	NA
BOVINEHD1600019661	rs134665893	16	69249300	100138376	NA
BOVINEHD1600019662	rs109234388	16	69250881	100138376	NA
BOVINEHD1600019663	rs109322228	16	69251396	100138376	NA
BOVINEHD1600019664	rs134075377	16	69253997	100138376	NA
BOVINEHD1600020486	rs133996260	16	72126857	NA	NA
BOVINEHD1600020487	rs41824117	16	72133153	NA	NA
BOVINEHD1600020488	rs41824120	16	72134916	NA	NA
BOVINEHD1600021530	rs134395992	16	75286176	NA	NA
BOVINEHD1600021548	rs41820974	16	75309771	NA	NA
BOVINEHD1600022116	rs110623051	16	76651097	NA	NA
BOVINEHD1600022186	rs41976563	16	76778047	NA	NA
BOVINEHD1800001714	rs135614375	18	5409789	618792	WWOX
BOVINEHD1800003636	rs109377606	18	10157404	512302	CDH13
BOVINEHD1800012118	rs136000925	18	41162339	520269	ZNF536
BOVINEHD1800012119	rs41878652	18	41163560	520269	ZNF536
BOVINEHD1800012428	rs41876321	18	42094474	NA	NA
BOVINEHD1800013591	rs134785706	18	46270144	789198	NA
BOVINEHD1800013592	rs41883027	18	46270856	789198	NA
BOVINEHD1800013593	rs41883022	18	46273760	NA	NA
BOVINEHD1800013594	rs137217174	18	46276595	NA	NA
BOVINEHD1800013595	rs110834879	18	46283019	NA	NA
BOVINEHD1800013597	rs41883000	18	46288790	NA	NA
BOVINEHD1800013598	rs41883011	18	46291048	NA	NA
BOVINEHD1800013599	rs41882982	18	46293612	NA	NA
BOVINEHD1800013605	rs109552893	18	46311770	NA	NA
BOVINEHD1800013606	rs109767657	18	46313951	522431	FFAR2
BOVINEHD1800013607	rs133135553	18	46317945	NA	NA
BOVINEHD1800013608	rs109212542	18	46325223	NA	NA
BOVINEHD1800013610	rs110311676	18	46333570	NA	NA
BOVINEHD1800013611	rs109699867	18	46334625	NA	NA
BOVINEHD1800013612	rs110134515	18	46337285	NA	NA
BOVINEHD1800013621	rs109205139	18	46366132	NA	NA
BOVINEHD1800013622	rs136586420	18	46370253	NA	NA
BOVINEHD1800013623	rs109221042	18	46370980	618159	DMKN
BOVINEHD1800013625	rs109903974	18	46373795	618159	DMKN
BOVINEHD1800013626	rs109855613	18	46374658	618159	DMKN
BOVINEHD1800013627	rs135344212	18	46378035	618159	DMKN
BOVINEHD1800013629	rs137155033	18	46388669	532231	GAPDHS
BOVINEHD1800013630	rs109941190	18	46391451	532231	GAPDHS
BOVINEHD1800013635	rs133513375	18	46413074	521163	ATP4A
BOVINEHD1800013636	rs135082508	18	46413980	521163	ATP4A
BOVINEHD1800013638	rs133989164	18	46416867	NA	NA
BOVINEHD1800013639	rs137478485	18	46417708	NA	NA
BOVINEHD1800013646	rs109240922	18	46434373	NA	NA
BOVINEHD1800013647	rs110279091	18	46438172	NA	NA
BOVINEHD1800013648	rs136578553	18	46443145	NA	NA
BOVINEHD1800014848	rs136696341	18	50459561	NA	NA
BOVINEHD1800014849	rs109069701	18	50464607	NA	NA
BOVINEHD1800014850	rs110615458	18	50470633	NA	NA
BOVINEHD4100013749	rs17872014	18	51696424	516063	RPS19
BOVINEHD1800015315	rs110821971	18	52150512	NA	NA
BOVINEHD1800015316	rs109740660	18	52153428	616834	IRGQ
BOVINEHD1800015317	rs110336034	18	52155491	NA	NA
ARS-BFGL-NGS-17754	rs110920643	18	52453472	NA	NA
BOVINEHD1800015673	rs110127963	18	53254240	NA	NA
BOVINEHD1800016041	rs135747792	18	54747877	NA	NA
BOVINEHD1900003579	rs109064808	19	13532276	NA	NA
BOVINEHD1900008335	rs42882095	19	28361552	517001	ALOXE3
BOVINEHD1900008340	rs111016594	19	28391529	516318	PER1
BOVINEHD1900008781	rs137754918	19	29873946	100140275	NA
BOVINEHD4100014117	rs41611797	19	29893501	NA	NA
BOVINEHD1900008835	rs41910300	19	30031823	281339	MYH8
BOVINEHD1900011825	rs109791113	19	41511751	NA	NA
BOVINEHD1900013957	rs110360879	19	50047231	782067	NA
BOVINEHD1900017682	rs137621340	19	61582230	NA	NA
BOVINEHD2000000447	rs109245738	20	1473888	510083	NA
HAPMAP50989-BTA-50241	rs41580309	20	34264853	NA	NA
BOVINEHD2000012059	rs137186015	20	42011684	784368	NA
BOVINEHD2000012096	rs110208136	20	42161055	540168	NA
BOVINEHD2000014259	rs110349183	20	51611016	540672	NA
BOVINEHD2100000099	rs109493900	21	852381	NA	NA
BOVINEHD2100000102	rs133986051	21	872356	NA	NA
BOVINEHD2100000104	rs110969023	21	894564	NA	NA
BOVINEHD2100000121	rs136900836	21	1042286	NA	NA
BOVINEHD2100004672	rs109240705	21	16903269	504288	AKAP13
BOVINEHD2100004676	rs43722073	21	16911913	504288	AKAP13
BOVINEHD2200000233	rs42349576	22	937728	407217	EGFR
BOVINEHD2200010780	rs109066029	22	37826815	NA	NA
BOVINEHD2200011131	rs42004333	22	39031552	534328	NA
BOVINEHD4100015668	rs41584555	22	39129566	613635	C22H3orf14
BOVINEHD2200011155	rs42010839	22	39131136	613635	C22H3orf14
BOVINEHD2200011156	rs137499642	22	39133962	613635	C22H3orf14
BOVINEHD2200011157	rs132945950	22	39135718	NA	NA
BOVINEHD2200011158	rs42010421	22	39137453	NA	NA
BOVINEHD2200011160	rs133157101	22	39138723	NA	NA
BOVINEHD2200011161	rs134789419	22	39147761	NA	NA
BOVINEHD2200011165	rs110680204	22	39153250	NA	NA
BOVINEHD2200011429	rs41572136	22	40150457	NA	NA
BOVINEHD2200011430	rs134826363	22	40151065	NA	NA
BOVINEHD2200011431	rs135992805	22	40158310	NA	NA
BOVINEHD2200011432	rs109612770	22	40158984	NA	NA
BOVINEHD2200011433	rs137372628	22	40159484	NA	NA
BOVINEHD2200011434	rs136287036	22	40162359	NA	NA
BOVINEHD2200011436	rs136994335	22	40171486	NA	NA
BOVINEHD2200011437	rs135082893	22	40172586	100313172	MIR2369
BOVINEHD2200011438	rs109249044	22	40174323	NA	NA
BOVINEHD2200011439	rs110874243	22	40176147	NA	NA
BOVINEHD2200011440	rs135926050	22	40177840	NA	NA
BOVINEHD2200011441	rs132930605	22	40179626	NA	NA
BOVINEHD2200011442	rs134198890	22	40180222	NA	NA
BOVINEHD2200011443	rs110705879	22	40180970	NA	NA
BOVINEHD2200011444	rs110154207	22	40182555	NA	NA
BOVINEHD2200011445	rs110136061	22	40183216	NA	NA
BOVINEHD2200011446	rs109530870	22	40184060	NA	NA
BOVINEHD2200011447	rs109223175	22	40185043	NA	NA
BOVINEHD2200011448	rs134441544	22	40185861	NA	NA
BOVINEHD2200011449	rs136101161	22	40186530	NA	NA
BOVINEHD4100015678	rs41591487	22	40187137	NA	NA
BOVINEHD2200011450	rs136825363	22	40187889	NA	NA
BOVINEHD2200011451	rs110113758	22	40190727	NA	NA
BOVINEHD2200011452	rs137712685	22	40191641	NA	NA
BOVINEHD2200011454	rs133966739	22	40193528	NA	NA
BOVINEHD2200011455	rs109829221	22	40194322	NA	NA
BOVINEHD2200011462	rs136599112	22	40211246	NA	NA
BOVINEHD2200011463	rs134036509	22	40211987	NA	NA
BOVINEHD2200012852	rs134424832	22	44528840	782214	IL17RD
BOVINEHD2200013216	rs109632719	22	45894445	NA	NA
BOVINEHD2200013218	rs110310417	22	45899739	NA	NA
BOVINEHD2200013219	rs42019214	22	45900760	NA	NA
BOVINEHD2200013220	rs42019212	22	45901578	NA	NA
BOVINEHD2200013221	rs109771736	22	45903075	NA	NA
BOVINEHD2200013234	rs42019196	22	45932273	NA	NA
BOVINEHD2200013237	rs110985925	22	45949120	NA	NA
BOVINEHD2200013240	rs42019174	22	45961409	NA	NA
BOVINEHD2200013245	rs42019167	22	45968659	NA	NA
BOVINEHD2200013246	rs110461542	22	45970845	NA	NA
BOVINEHD2200013260	rs132709394	22	46017076	NA	NA
BOVINEHD2200013261	rs137033717	22	46019201	NA	NA
BOVINEHD2200013262	rs135256035	22	46020298	NA	NA
BOVINEHD2200013263	rs132877007	22	46022432	NA	NA
ARS-BFGL-NGS-1679	rs110373849	22	46024016	NA	NA
BOVINEHD2200013264	rs134119702	22	46026481	NA	NA
BOVINEHD2200015796	rs110354960	22	55422597	NA	NA
BOVINEHD2200015812	rs135520853	22	55501073	616071	SLC6A11
BOVINEHD2200015813	rs110259727	22	55508173	616071	SLC6A11
BOVINEHD2200015815	rs137720125	22	55509805	616071	SLC6A11
BOVINEHD2200015816	rs109606246	22	55510706	616071	SLC6A11
ARS-BFGL-NGS-99335	rs110264113	22	55511639	616071	SLC6A11
BOVINEHD2200015818	rs109903255	22	55515076	616071	SLC6A11
BOVINEHD2200015819	rs109134383	22	55516323	616071	SLC6A11
BOVINEHD2200015820	rs41566895	22	55517392	616071	SLC6A11
BOVINEHD2200015821	rs109967242	22	55518877	616071	SLC6A11
BOVINEHD2200015853	rs137621123	22	55627656	NA	NA
BOVINEHD2200015854	rs110655826	22	55628410	NA	NA
BOVINEHD2200015855	rs110948607	22	55633058	NA	NA
BOVINEHD2200015857	rs133415878	22	55638639	NA	NA
BOVINEHD2200015858	rs110220326	22	55640590	NA	NA
BOVINEHD2200015861	rs133227217	22	55643020	NA	NA
BOVINEHD2200015863	rs134589422	22	55644756	NA	NA
BOVINEHD2200015865	rs109858080	22	55648216	NA	NA
BOVINEHD2200015866	rs110029446	22	55651528	NA	NA
BOVINEHD2200015867	rs108965776	22	55654293	NA	NA
BOVINEHD4100015826	rs29026100	22	55655722	NA	NA
BOVINEHD2200015873	rs110444839	22	55666590	NA	NA
BOVINEHD2200015874	rs136626185	22	55667345	NA	NA
BOVINEHD2200015876	rs110000256	22	55671186	NA	NA
BOVINEHD2200015881	rs110994545	22	55681817	NA	NA
BOVINEHD2200015892	rs137512716	22	55697721	407118	SLC6A1
BOVINEHD2200017227	rs110684756	22	59280889	NA	NA
BOVINEHD2200017257	rs43722496	22	59413498	NA	NA
BOVINEHD2200017258	rs41565715	22	59415156	NA	NA
ARS-BFGL-NGS-32970	rs109054486	22	59487979	521541	IQSEC1
BOVINEHD2300000693	rs134169498	23	3377284	535297	DST
BOVINEHD2300000753	rs137490342	23	3533689	535297	DST
ARS-BFGL-BAC-30735	rs109012262	23	22032509	NA	NA
BOVINEHD2300005824	rs136480544	23	22041179	100271839	C23H6orf141
BOVINEHD2300005828	rs133888164	23	22063475	NA	NA
BOVINEHD2300005953	rs135328009	23	22556953	NA	NA
BOVINEHD2300005958	rs137163938	23	22586900	NA	NA
BOVINEHD2300005967	rs133381177	23	22628360	NA	NA
BOVINEHD2300005969	rs137355608	23	22636773	NA	NA
BOVINEHD2300007264	rs133233399	23	26808474	615242	NA
BOVINEHD2300007416	rs136562320	23	27105520	282654	TNXB
BOVINEHD2300007554	rs110805538	23	27434384	513252	ABHD16A
BOVINEHD2300007555	rs110333219	23	27435444	513252	ABHD16A
BOVINEHD2300008227	rs136948539	23	28959347	NA	NA
BOVINEHD2300008687	rs109231346	23	30210203	NA	NA
BOVINEHD2300010319	rs134850756	23	35389486	NA	NA
BOVINEHD2300010323	rs135803954	23	35401481	NA	NA
BOVINEHD2300010324	rs133978114	23	35402970	NA	NA
BOVINEHD2300010325	rs137473562	23	35404082	NA	NA
BOVINEHD2300010341	rs134438849	23	35440882	NA	NA
BOVINEHD2300010342	rs137626263	23	35442133	NA	NA
BOVINEHD2300011184	rs137014214	23	38659167	NA	NA
BOVINEHD2300011188	rs135642962	23	38680223	NA	NA
BOVINEHD2300011217	rs135453854	23	38830373	NA	NA
BOVINEHD2300011292	rs134558993	23	39042659	524166	RNF144B
BOVINEHD2300013088	rs42033819	23	45112131	NA	NA
BOVINEHD2400002363	rs134799473	24	8457323	526711	NA
BOVINEHD2400002369	rs110408150	24	8466384	526711	NA
BOVINEHD2400002386	rs108956230	24	8483136	526711	NA
BOVINEHD2400014380	rs134294490	24	51278055	789119	NA
BOVINEHD2400014393	rs137203967	24	51309504	789119	NA
BOVINEHD2400014394	rs136175845	24	51311096	789119	NA
BOVINEHD2400015606	rs136708214	24	54667292	282858	RAB27B
BOVINEHD2400015625	rs109314116	24	54704493	282858	RAB27B
BOVINEHD2400015692	rs135232992	24	54903089	NA	NA
BOVINEHD2400015694	rs109613582	24	54911222	NA	NA
BOVINEHD2400015698	rs136346603	24	54934265	NA	NA
BOVINEHD2400015705	rs133543577	24	54961627	NA	NA
BOVINEHD2400015706	rs137334626	24	54966740	NA	NA
BOVINEHD2400015709	rs109457145	24	54976500	NA	NA
BOVINEHD2400015712	rs109484068	24	54995344	NA	NA
BOVINEHD2400015714	rs109033473	24	55003065	NA	NA
BOVINEHD2400016048	rs109815321	24	56230823	NA	NA
BOVINEHD2400016049	rs42180099	24	56231723	NA	NA
BTB-01257745	rs42180085	24	56234552	NA	NA
BOVINEHD2400016051	rs42180104	24	56236301	NA	NA
BOVINEHD2400016052	rs133848404	24	56240369	NA	NA
BOVINEHD2400016053	rs42181233	24	56241053	NA	NA
BOVINEHD2400016054	rs42180123	24	56242215	NA	NA
BOVINEHD2400016055	rs42180122	24	56243184	NA	NA
BOVINEHD2400016063	rs42053763	24	56269816	NA	NA
BOVINEHD2400016083	rs42181261	24	56330579	NA	NA
BOVINEHD2400016091	rs42053806	24	56356799	NA	NA
BOVINEHD2400017113	rs134582303	24	59278884	NA	NA
BOVINEHD2400018026	rs136052342	24	61986336	281020	BCL2
BOVINEHD2400018076	rs110202226	24	62182152	539357	VPS4B
BOVINEHD2500002783	rs133072930	25	10391391	NA	NA
BOVINEHD2500003280	rs133148879	25	11789197	100139490	NA
BOVINEHD4100017202	rs109168017	25	11790797	100139490	NA
BOVINEHD2500003281	rs109090568	25	11791570	100139490	NA
BOVINEHD2500003282	rs136375819	25	11793079	100139490	NA
BOVINEHD4100017203	rs109823610	25	11796704	100139490	NA
BOVINEHD4100017204	rs110890451	25	11802631	100139490	NA
BOVINEHD2500003283	rs110894241	25	11803754	100139490	NA
BOVINEHD2500003284	rs135148197	25	11807736	100139490	NA
BOVINEHD2500003285	rs136400601	25	11808739	100139490	NA
BOVINEHD2500003286	rs136852645	25	11810980	100139490	NA
BOVINEHD2500003287	rs134704015	25	11812886	100139490	NA
BOVINEHD4100017205	rs41648539	25	11816247	100139490	NA
BOVINEHD2500003288	rs137737638	25	11817133	100139490	NA
BOVINEHD2500003290	rs133781783	25	11818588	100139490	NA
BOVINEHD2500003291	rs135040659	25	11819291	100139490	NA
BOVINEHD2500003292	rs136125548	25	11821014	100139490	NA
BOVINEHD2500003293	rs133832134	25	11822305	100139490	NA
BOVINEHD2500003294	rs135086512	25	11824072	100139490	NA
BOVINEHD2500003295	rs132689396	25	11824805	100139490	NA
HAPMAP57304-RS29013565	rs29013565	25	11826909	100139490	NA
BOVINEHD2500003297	rs109508046	25	11827629	100139490	NA
BOVINEHD2500003298	rs136659961	25	11828427	100139490	NA
BOVINEHD2500003299	rs109265807	25	11830011	100139490	NA
BOVINEHD2500003301	rs110908135	25	11831640	100139490	NA
BOVINEHD2500003302	rs134718035	25	11833333	100139490	NA
BOVINEHD2500003303	rs110311930	25	11834236	100139490	NA
BOVINEHD2500003304	rs133164610	25	11835411	100139490	NA
BOVINEHD2500003305	rs137233239	25	11836384	100139490	NA
BOVINEHD2500003306	rs110934515	25	11837272	100139490	NA
BOVINEHD2500003585	rs42061409	25	12779670	NA	NA
BOVINEHD2500003598	rs43756581	25	12869591	NA	NA
BOVINEHD2500003927	rs132851251	25	14056827	617444	C25H16orf45
ARS-BFGL-NGS-104547	rs110945266	25	22437996	NA	NA
BOVINEHD2500010876	rs135285095	25	38914333	518088	GRID2IP
BOVINEHD2600012795	rs109302661	26	45613891	534065	EDRF1
BOVINEHD2600012797	rs137650425	26	45626191	NA	NA
BOVINEHD4100018042	rs41649564	26	46402535	NA	NA
BOVINEHD2600013180	rs109779765	26	46494041	NA	NA
BOVINEHD2600013188	rs136387598	26	46503891	NA	NA
BOVINEHD2600013189	rs42104948	26	46505071	NA	NA
BOVINEHD2600013191	rs110190640	26	46507203	NA	NA
BOVINEHD2600013192	rs42104313	26	46507918	NA	NA
BOVINEHD2600013193	rs42104307	26	46508818	NA	NA
BOVINEHD2600013194	rs133008814	26	46509787	NA	NA
BOVINEHD2600013195	rs137118264	26	46510501	NA	NA
BOVINEHD2600013197	rs132692286	26	46517050	NA	NA
BOVINEHD2600013333	rs109269796	26	46826122	537203	DOCK1
BOVINEHD2600013334	rs109932841	26	46830748	537203	DOCK1
BOVINEHD2600013335	rs134111298	26	46833470	537203	DOCK1
BOVINEHD2600013338	rs108998831	26	46836664	537203	DOCK1
BOVINEHD2600013340	rs110612760	26	46840474	537203	DOCK1
BOVINEHD2600013341	rs137105684	26	46841365	537203	DOCK1
BOVINEHD2600013342	rs110593776	26	46841949	537203	DOCK1
BOVINEHD2600013345	rs110655507	26	46847491	537203	DOCK1
ARS-BFGL-NGS-42563	rs109450346	26	47113178	537203	DOCK1
BOVINEHD2600013531	rs133283908	26	47194973	537203	DOCK1
BOVINEHD2600013620	rs136600717	26	47355367	100297291	NA
BOVINEHD2600013635	rs137737908	26	47377213	100297291	NA
BOVINEHD2600014038	rs135374847	26	48692014	NA	NA
BOVINEHD2700005616	rs137258528	27	19630245	NA	NA
BOVINEHD2700007351	rs42116887	27	26228777	NA	NA
BOVINEHD2700007352	rs42116886	27	26229482	NA	NA
BOVINEHD2700007353	rs42116885	27	26230696	NA	NA
BOVINEHD2700012008	rs134290322	27	41375426	NA	NA
BOVINEHD2700012015	rs110170703	27	41391512	NA	NA
BOVINEHD2700012689	rs42233081	27	43809030	NA	NA
BOVINEHD2700012856	rs110147454	27	44263146	789528	NA
BOVINEHD2700012857	rs109334497	27	44266223	789528	NA
BOVINEHD2800006683	rs109424801	28	26014753	NA	NA
BOVINEHD2800006685	rs109928939	28	26026678	NA	NA
BOVINEHD2800006690	rs109900542	28	26039276	NA	NA
BOVINEHD2800006866	rs42142978	28	26512011	534217	AIFM2
BOVINEHD2800006901	rs110330066	28	26642209	NA	NA
BOVINEHD2800006912	rs135457193	28	26680213	521721	LRRC20
BOVINEHD2800007180	rs42147358	28	27439100	NA	NA
BOVINEHD2800007374	rs134749942	28	27951444	784716	CDH23
BOVINEHD2800007443	rs42143702	28	28117990	784716	CDH23
BOVINEHD2800007444	rs42143703	28	28118904	784716	CDH23
BOVINEHD2800007446	rs42143717	28	28123379	784716	CDH23
BOVINEHD2800007992	rs134013171	28	30054567	783645	VCL
BOVINEHD2800007993	rs137601170	28	30063780	783645	VCL
BOVINEHD2800007994	rs133465702	28	30079083	783645	VCL
BOVINEHD2800007995	rs134884973	28	30082847	783645	VCL
ARS-BFGL-NGS-19085	rs109619301	28	44194654	NA	NA
ARS-BFGL-NGS-15851	rs42163049	29	7251574	NA	NA
BOVINEHD2900002039	rs42162713	29	7257957	NA	NA
BOVINEHD2900002711	rs109653656	29	9189583	519195	CCDC81
BOVINEHD2900002712	rs110568132	29	9191554	519195	CCDC81
BOVINEHD2900002770	rs137077511	29	9432267	NA	NA
BOVINEHD2900002993	rs42160014	29	10475634	100336924	NA
BOVINEHD2900003013	rs42166477	29	10563893	100336924	NA
BOVINEHD4100018851	rs29027036	29	10568244	100336924	NA
BOVINEHD2900003015	rs42162339	29	10570248	100336924	NA
BOVINEHD2900003016	rs136334647	29	10574256	100336924	NA
UA-IFASA-7464	rs42162352	29	10574966	100336924	NA
BOVINEHD2900003030	rs110156457	29	10611101	100336924	NA
BOVINEHD2900003044	rs42164383	29	10637654	100336924	NA
BTB-01005137	rs42164386	29	10642922	100336924	NA
BOVINEHD2900003047	rs42164404	29	10661098	100336924	NA
BOVINEHD2900003048	rs42165432	29	10675777	100336924	NA
BOVINEHD2900003049	rs42164427	29	10678430	100336924	NA
BOVINEHD2900003050	rs42164424	29	10680586	100336924	NA
BOVINEHD2900003372	rs134823720	29	11663863	100336924	NA
BOVINEHD2900003376	rs42170063	29	11682388	100336924	NA
BOVINEHD2900003380	rs109497676	29	11687930	100336924	NA
BOVINEHD2900003866	rs133214823	29	13065000	NA	NA
BOVINEHD2900003867	rs134189004	29	13066406	NA	NA
BOVINEHD2900003868	rs135385087	29	13069828	NA	NA
BOVINEHD2900003871	rs137730811	29	13078418	NA	NA
BOVINEHD2900003898	rs109625102	29	13192474	NA	NA
HAPMAP31511-BTA-160176	rs81173912	29	13194072	NA	NA
BOVINEHD2900003900	rs136282740	29	13197400	NA	NA
BOVINEHD2900003901	rs110487008	29	13198466	NA	NA
BOVINEHD2900003902	rs135159588	29	13201365	NA	NA
BOVINEHD2900015305	rs109638069	29	13205098	NA	NA
BOVINEHD2900003903	rs109318333	29	13208079	NA	NA
BOVINEHD2900003905	rs133879379	29	13211360	NA	NA
BOVINEHD2900003906	rs135190475	29	13213403	NA	NA
BOVINEHD2900003907	rs110912595	29	13214547	NA	NA
BOVINEHD2900003918	rs109969230	29	13242840	NA	NA
BOVINEHD2900003923	rs109594267	29	13251650	NA	NA
BOVINEHD2900003928	rs134807588	29	13261677	NA	NA
BOVINEHD2900003929	rs109616578	29	13263358	NA	NA
BOVINEHD2900003930	rs110669943	29	13265192	NA	NA
BOVINEHD2900003931	rs134602114	29	13267129	NA	NA
BOVINEHD2900003933	rs110685190	29	13269859	NA	NA
BOVINEHD2900003934	rs110165757	29	13271818	NA	NA
BOVINEHD2900004111	rs133563945	29	13927787	NA	NA
BTB-01941352	rs43046837	29	13935802	NA	NA
BOVINEHD2900004112	rs43046834	29	13936695	NA	NA
BOVINEHD2900004113	rs43046628	29	13937615	NA	NA
BOVINEHD2900004114	rs136721453	29	13941846	NA	NA
BOVINEHD2900004115	rs134832943	29	13944241	NA	NA
BOVINEHD2900004220	rs134204763	29	14359102	NA	NA
BOVINEHD2900004428	rs110015208	29	15053964	NA	NA
BOVINEHD2900004429	rs133478936	29	15055252	NA	NA
BOVINEHD2900004430	rs109715132	29	15058692	NA	NA
BOVINEHD2900004431	rs136441534	29	15060632	NA	NA
BOVINEHD2900004432	rs110131811	29	15065487	NA	NA
BOVINEHD2900004433	rs135008489	29	15067248	NA	NA
BOVINEHD2900004434	rs136539816	29	15071233	NA	NA
BOVINEHD2900004435	rs110812770	29	15073852	NA	NA
BOVINEHD2900004436	rs109187218	29	15075415	NA	NA
BOVINEHD2900004439	rs135291749	29	15080295	NA	NA
BOVINEHD2900004440	rs110650352	29	15084989	NA	NA
BOVINEHD2900004442	rs110231647	29	15098108	NA	NA
BOVINEHD2900004443	rs109668287	29	15100088	NA	NA
BOVINEHD2900004444	rs109531408	29	15102156	NA	NA
BOVINEHD2900004445	rs110610752	29	15106742	NA	NA
BOVINEHD2900004446	rs109352104	29	15110952	NA	NA
BOVINEHD2900004447	rs110797583	29	15112557	NA	NA
BOVINEHD2900004448	rs134042464	29	15114459	NA	NA
BOVINEHD2900004449	rs110969441	29	15115417	NA	NA
BOVINEHD2900004450	rs109011639	29	15117753	NA	NA
BOVINEHD2900004452	rs110766422	29	15126096	NA	NA
BOVINEHD2900004454	rs133500737	29	15140127	NA	NA
BOVINEHD2900004456	rs137299599	29	15152625	NA	NA
BOVINEHD2900004577	rs110533096	29	15466422	NA	NA
HAPMAP48614-BTA-112193	rs41613164	29	15487637	NA	NA
BOVINEHD2900004583	rs137526216	29	15497294	NA	NA
BOVINEHD2900005653	rs137098436	29	19553049	NA	NA
BOVINEHD2900005718	rs135100052	29	19797933	NA	NA
BOVINEHD2900005721	rs137607835	29	19805943	NA	NA
BOVINEHD2900005722	rs132853346	29	19811305	NA	NA
BOVINEHD2900005912	rs109142454	29	20492544	785165	NA
BOVINEHD2900005931	rs110941646	29	20564249	785165	NA
BOVINEHD2900005934	rs42169423	29	20587268	785165	NA
BOVINEHD2900006059	rs135983559	29	21060964	NA	NA
BOVINEHD2900006238	rs110550418	29	21765611	NA	NA
BOVINEHD2900006265	rs132976672	29	21876763	NA	NA
BOVINEHD2900006267	rs137407597	29	21890314	NA	NA
BOVINEHD2900006269	rs137189333	29	21899507	NA	NA
BOVINEHD2900006689	rs135663466	29	23424048	NA	NA
BOVINEHD2900006741	rs42881656	29	23570681	540991	NA
BOVINEHD2900007927	rs136559899	29	27024561	NA	NA
BOVINEHD2900008001	rs134263405	29	27265796	517144	LOC517144
BOVINEHD2900008062	rs137176921	29	27456589	NA	NA
ARS-BFGL-NGS-118282	rs110225947	29	27592955	NA	NA
BOVINEHD2900008107	rs110992716	29	27624799	781319	NA
BOVINEHD2900008142	rs134097921	29	27721585	NA	NA
BOVINEHD2900008255	rs137168516	29	28003269	788620	NA
BOVINEHD2900008256	rs135826364	29	28003973	788620	NA
BOVINEHD2900009343	rs137032832	29	31329444	NA	NA
BOVINEHD2900009919	rs42182380	29	33387580	NA	NA
BOVINEHD2900009927	rs42176149	29	33411712	NA	NA
BOVINEHD2900009928	rs42176144	29	33421012	NA	NA
BOVINEHD2900009929	rs42176140	29	33423272	NA	NA
BOVINEHD2900009931	rs136596128	29	33427770	NA	NA
BOVINEHD2900010839	rs135738466	29	35825073	NA	NA
BOVINEHD2900012280	rs42192000	29	40548943	512373	DAK
BOVINEHD2900012288	rs42192016	29	40566938	514277	TMEM138
BOVINEHD2900012289	rs42192020	29	40568616	514277	TMEM138
BOVINEHD2900012290	rs133997419	29	40578374	NA	NA
